# Supplementary material for: Quantitative multiorgan proteomics of fatal COVID‐19 uncovers tissue‐specific effects beyond inflammation
Source: EMBO Mol Med. 2023 Jul 31;15(9):e17459. doi: 10.15252/emmm.202317459 (PMC10493576; doi:10.15252/emmm.202317459)
Supplement: Supplementary file 16 — Dataset EV1 [file EMMM-15-e17459-s014.xls]

## Sheet: Overview
	Dataset EV1: Mass Spectrometry abundance data across organs (Spectronaut)
	Tab	Name of Tab	Content
	A	Adrenal	ProteinGroups output of the Spectronaut Software for the respective organs (Note: each organ was quantified separately)
	B	BloodVessels
	C	Brain
	D	Aorta_and_VesselWalls
	E	Heart
	F	Kidney
	G	Liver
	H	Lungs (directDIA)
	I	Lungs (DDA Library) - used for verification of SARS-CoV-2 peptides
	J	Lungs (Phosphorylation)
	K	Lymph Nodes
	L	Spleen
	Explanation of column names (Spectronaut output file)
	Name	Description
	PG.ProteinGroups	Protein groups ('|') splitted into protein IDs (';') where applicable.
	PG.ProteinAccessions	Protein accessions in the order as 'PG.ProteinGroups'.
	PG.Genes	Corresponding genes in the order as 'PG.ProteinGroups'.
	PG.ProteinDescriptions	Protein descriptions in the order as 'PG.ProteinGroups'.
	PG.UniProtIds	UniProt IDs in the order as 'PG.ProteinGroups'.
	PG.ProteinNames	Protein names in the order as 'PG.ProteinGroups'.
	[Run number] [...].PG.Quantity	The quantitative value for each sample.

## Sheet: Adrenal
PG.ProteinGroups	PG.ProteinAccessions	PG.Genes	PG.ProteinDescriptions	PG.UniProtIds	PG.ProteinNames	[1] 20201003_EXPL0_LiSc_SA_Evo05_DIA_Covid_Adrenal_A1_Ctrl.raw.PG.Quantity	[2] 20201003_EXPL0_LiSc_SA_Evo05_DIA_Covid_Adrenal_B4_Covid.raw.PG.Quantity	[3] 20201003_EXPL0_LiSc_SA_Evo05_DIA_Covid_Adrenal_C3_Ctrl.raw.PG.Quantity	[4] 20201003_EXPL0_LiSc_SA_Evo05_DIA_Covid_Adrenal_C5_Ctrl.raw.PG.Quantity	[5] 20201003_EXPL0_LiSc_SA_Evo05_DIA_Covid_Adrenal_D1_Covid.raw.PG.Quantity	[6] 20201003_EXPL0_LiSc_SA_Evo05_DIA_Covid_Adrenal_D2_Ctrl.raw.PG.Quantity	[7] 20201003_EXPL0_LiSc_SA_Evo05_DIA_Covid_Adrenal_D3_Covid.raw.PG.Quantity	[8] 20201003_EXPL0_LiSc_SA_Evo05_DIA_Covid_Adrenal_E1_Ctrl.raw.PG.Quantity	[9] 20201003_EXPL0_LiSc_SA_Evo05_DIA_Covid_Adrenal_E2_Ctrl.raw.PG.Quantity	[10] 20201003_EXPL0_LiSc_SA_Evo05_DIA_Covid_Adrenal_F1_Ctrl.raw.PG.Quantity	[11] 20201003_EXPL0_LiSc_SA_Evo05_DIA_Covid_Adrenal_F2_Ctrl.raw.PG.Quantity	[12] 20201003_EXPL0_LiSc_SA_Evo05_DIA_Covid_Adrenal_F4_Ctrl.raw.PG.Quantity	[13] 20201003_EXPL0_LiSc_SA_Evo05_DIA_Covid_Adrenal_G5_Ctrl.raw.PG.Quantity	[14] 20201003_EXPL0_LiSc_SA_Evo05_DIA_Covid_Adrenal_H2_Covid.raw.PG.Quantity
A0A024QZX5;A0A087X1N8;P35237	A0A024QZX5;A0A087X1N8;P35237	SERPINB6	Isoform of P35237, Serpin B6;Isoform of P35237, Serpin B6;Serpin B6	A0A024QZX5;A0A087X1N8;P35237	A0A024QZX5_HUMAN;A0A087X1N8_HUMAN;SPB6_HUMAN	971776	740213	763040	755392	671599	774291	967682	911994	1062932	818551	888890	821741	760572	641060
A0A024R161;F2Z3D1;J3QR79;Q9H1X3;Q9H1X3-3	A0A024R161;F2Z3D1;J3QR79;Q9H1X3;Q9H1X3-3	DNAJC25-GNG10;DNAJC25;DNAJC25;DNAJC25;DNAJC25	Guanine nucleotide-binding protein subunit gamma;Isoform of Q9H1X3, DnaJ homolog subfamily C member 25;Isoform of Q9H1X3, DnaJ homolog subfamily C member 25;DnaJ homolog subfamily C member 25;Isoform of Q9H1X3, Isoform 3 of DnaJ homolog subfamily C member 25	A0A024R161;F2Z3D1;J3QR79;Q9H1X3;Q9H1X3-3	A0A024R161_HUMAN;F2Z3D1_HUMAN;J3QR79_HUMAN;DJC25_HUMAN;DJC25_HUMAN	1523.35	1301.62	884.558	1129.92	555.147	1445.68	Filtered	654.463	1365.38	929.944	Filtered	816.057	1136.36	Filtered
A0A024R4E5;Q00341	A0A024R4E5;Q00341	HDLBP	Isoform of Q00341, High density lipoprotein binding protein (Vigilin), isoform CRA_a;Vigilin	A0A024R4E5;Q00341	A0A024R4E5_HUMAN;VIGLN_HUMAN	116117	118320	105708	128528	133072	114627	102290	113214	110255	114031	127075	133512	115849	166503
A0A024R4K9;A0A087WZA9;A0A087X266;Q9BXJ8;Q9BXJ8-2	A0A024R4K9;A0A087WZA9;A0A087X266;Q9BXJ8;Q9BXJ8-2	TMPIT;TMEM120A;TMEM120A;TMEM120A;TMEM120A	Isoform of Q9BXJ8, Transmembrane protein 120A;Isoform of Q9BXJ8, Transmembrane protein 120A (Fragment);Isoform of Q9BXJ8, Transmembrane protein 120A;Transmembrane protein 120A;Isoform of Q9BXJ8, Isoform 2 of Transmembrane protein 120A	A0A024R4K9;A0A087WZA9;A0A087X266;Q9BXJ8;Q9BXJ8-2	A0A024R4K9_HUMAN;A0A087WZA9_HUMAN;A0A087X266_HUMAN;T120A_HUMAN;T120A_HUMAN	46581.5	45312.6	29257.1	28832.6	13293.2	30115.8	29695.9	31972.8	51443.8	35463.8	41393	35193.8	24834.3	31494.7
A0A024R6I7	A0A024R6I7	SERPINA1	Isoform of P01009, Alpha-1-antitrypsin	A0A024R6I7	A0A024R6I7_HUMAN	Filtered	Filtered	Filtered	81237	168745	5142.9	117234	Filtered	27130.4	Filtered	Filtered	Filtered	Filtered	149659
A0A024R6X1;O00748	A0A024R6X1;O00748	CES2	Isoform of O00748, Carboxylic ester hydrolase;Cocaine esterase	A0A024R6X1;O00748	A0A024R6X1_HUMAN;EST2_HUMAN	105625	127525	136023	110454	98138.5	81294.7	128822	100975	151831	131877	105086	179630	214904	106355
A0A024R7W5;A0A087WY31;A0A087X0Q1;Q7Z739	A0A024R7W5;A0A087WY31;A0A087X0Q1;Q7Z739	YTHDF3	Isoform of Q7Z739, YTH domain family, member 3, isoform CRA_a;Isoform of Q7Z739, YTH domain-containing family protein 3;Isoform of Q7Z739, YTH domain-containing family protein 3;YTH domain-containing family protein 3	A0A024R7W5;A0A087WY31;A0A087X0Q1;Q7Z739	A0A024R7W5_HUMAN;A0A087WY31_HUMAN;A0A087X0Q1_HUMAN;YTHD3_HUMAN	17259.8	34828	49453.6	34660.5	11468.6	25753.3	35900.5	46096.2	19803.7	31123	23755.2	14607.3	26360	9168.48
A0A024RCR6;A0A0G2JK23;P46379;P46379-2;P46379-3	A0A024RCR6;A0A0G2JK23;P46379;P46379-2;P46379-3	BAT3;BAG6;BAG6;BAG6;BAG6	Isoform of P46379, HLA-B associated transcript 3, isoform CRA_a;Isoform of P46379, Large proline-rich protein BAG6;Large proline-rich protein BAG6;Isoform of P46379, Isoform 2 of Large proline-rich protein BAG6;Isoform of P46379, Isoform 3 of Large proline-rich protein BAG6	A0A024RCR6;A0A0G2JK23;P46379;P46379-2;P46379-3	A0A024RCR6_HUMAN;A0A0G2JK23_HUMAN;BAG6_HUMAN;BAG6_HUMAN;BAG6_HUMAN	111908	147532	149938	135432	135515	118938	139707	111088	162638	116181	122163	124441	117714	212235
A0A075B6F6;Q8TCT9;Q8TCT9-2;Q8TCT9-4;Q8TCT9-5	A0A075B6F6;Q8TCT9;Q8TCT9-2;Q8TCT9-4;Q8TCT9-5	HM13	Isoform of Q8TCT9, Minor histocompatibility antigen H13 (Fragment);Minor histocompatibility antigen H13;Isoform of Q8TCT9, Isoform 2 of Minor histocompatibility antigen H13;Isoform of Q8TCT9, Isoform 4 of Minor histocompatibility antigen H13;Isoform of Q8TCT9, Isoform 5 of Minor histocompatibility antigen H13	A0A075B6F6;Q8TCT9;Q8TCT9-2;Q8TCT9-4;Q8TCT9-5	A0A075B6F6_HUMAN;HM13_HUMAN;HM13_HUMAN;HM13_HUMAN;HM13_HUMAN	152270	179142	114808	144376	158189	134594	142674	109904	140142	122892	73870.7	185140	119664	156753
A0A075B6F9;A0A075B797;M0QX85;M0R1K2;M0R3B2;Q9Y314	A0A075B6F9;A0A075B797;M0QX85;M0R1K2;M0R3B2;Q9Y314	NOSIP	Isoform of Q9Y314, Nitric oxide synthase-interacting protein;Isoform of Q9Y314, Nitric oxide synthase-interacting protein (Fragment);Isoform of Q9Y314, Nitric oxide synthase-interacting protein (Fragment);Isoform of Q9Y314, Nitric oxide synthase-interacting protein (Fragment);Isoform of Q9Y314, Nitric oxide synthase-interacting protein (Fragment);Nitric oxide synthase-interacting protein	A0A075B6F9;A0A075B797;M0QX85;M0R1K2;M0R3B2;Q9Y314	A0A075B6F9_HUMAN;A0A075B797_HUMAN;M0QX85_HUMAN;M0R1K2_HUMAN;M0R3B2_HUMAN;NOSIP_HUMAN	Filtered	3049.71	2312	2170.88	3570.62	2193.59	2431.42	1516.59	2950.12	Filtered	1994.13	4224.51	3118.56	3011.52
A0A075B6G3;A0A087WTU7;A0A087WV90;E9PDN5;P11532;P11532-4	A0A075B6G3;A0A087WTU7;A0A087WV90;E9PDN5;P11532;P11532-4	DMD	Isoform of P11532, Dystrophin;Isoform of P11532, Dystrophin;Isoform of P11532, Dystrophin;Isoform of P11532, Dystrophin;Dystrophin;Isoform of P11532, Isoform 3 of Dystrophin	A0A075B6G3;A0A087WTU7;A0A087WV90;E9PDN5;P11532;P11532-4	A0A075B6G3_HUMAN;A0A087WTU7_HUMAN;A0A087WV90_HUMAN;E9PDN5_HUMAN;DMD_HUMAN;DMD_HUMAN	15926.5	11908.9	20485.8	12814.1	16124.7	11867.2	7608.24	12036.2	12548.8	15302	15909.9	13290	8381.01	19021
A0A075B6I8	A0A075B6I8	IGLV1-47	Protein IGLV1-47 (Fragment)	A0A075B6I8	A0A075B6I8_HUMAN	72836.9	678492	142617	84972.9	267321	101014	205292	258960	56817.4	156466	208835	57185.5	126647	441865
A0A075B6I9;A0A0B4J1U2;P04211	A0A075B6I9;A0A0B4J1U2;P04211	IGLV7-46;IGLV7-43;	Protein IGLV7-46 (Fragment);Protein IGLV7-43 (Fragment);Ig lambda chain V region 4A	A0A075B6I9;A0A0B4J1U2;P04211	A0A075B6I9_HUMAN;A0A0B4J1U2_HUMAN;LV001_HUMAN	Filtered	21048.2	39808	35090	44688.5	32123.4	28369.4	22027	12889	21560.6	76770.1	11731.2	24382.4	168053
A0A075B6J4	A0A075B6J4	IGLV3-25	Protein IGLV3-25 (Fragment)	A0A075B6J4	A0A075B6J4_HUMAN	18071.6	76320.3	27068.9	20848.4	50778	18815.4	36440.6	13310.6	11896.8	12467.3	33265.7	7349.83	9336.45	93373.9
A0A075B6J7	A0A075B6J7	IGLV3-21	Protein IGLV3-21 (Fragment)	A0A075B6J7	A0A075B6J7_HUMAN	37845.2	125828	128578	100632	125182	59815.3	104938	61161.8	65409	32690.6	196415	28261.3	15689.6	506369
A0A075B6K5	A0A075B6K5	IGLV3-9	HCG2043239 (Fragment)	A0A075B6K5	A0A075B6K5_HUMAN	24073.5	270255	39968	Filtered	18309.8	20622.4	50261.4	19737.3	9301.35	40888.9	25485.7	6343.04	26740.7	125555
A0A075B6L0	A0A075B6L0	IGLC3	Isoform of P0CG06, Ig lambda-3 chain C regions (Fragment)	A0A075B6L0	A0A075B6L0_HUMAN	212299	263624	208910	492167	274982	289025	273581	280793	421179	335350	1.00558e+06	540355	257279	801543
A0A075B6N7	A0A075B6N7	IGHA2	Isoform of P01877, Ig alpha-2 chain C region (Fragment)	A0A075B6N7	A0A075B6N7_HUMAN	438586	759804	720088	632400	1.2706e+06	927095	1.36278e+06	509614	220026	322109	1.76951e+06	117612	332669	2.1967e+06
A0A075B6P0;Q330K2;Q330K2-2	A0A075B6P0;Q330K2;Q330K2-2	NDUFAF6	Isoform of Q330K2, NADH dehydrogenase (ubiquinone) complex I, assembly factor 6;NADH dehydrogenase (ubiquinone) complex I, assembly factor 6;Isoform of Q330K2, Isoform 2 of NADH dehydrogenase (ubiquinone) complex I, assembly factor 6	A0A075B6P0;Q330K2;Q330K2-2	A0A075B6P0_HUMAN;NDUF6_HUMAN;NDUF6_HUMAN	8028.67	16267.9	Filtered	17011.1	Filtered	9994.11	8074.69	14436.7	15877.6	15578.3	Filtered	11953.7	10324.8	Filtered
A0A075B6R9;A0A0C4DH68	A0A075B6R9;A0A0C4DH68	IGKV2D-24;IGKV2-24	Protein IGKV2D-24 (Fragment);Protein IGKV2-24 (Fragment)	A0A075B6R9;A0A0C4DH68	A0A075B6R9_HUMAN;A0A0C4DH68_HUMAN	42200.3	42197.8	56115.7	41672.6	38202.1	37413.5	54131.2	40000.6	20732.8	48376.4	90187.2	17072.8	41547.6	161939
A0A075B6S2;A0A087X0P6	A0A075B6S2;A0A087X0P6	IGKV2D-29	Protein IGKV2D-29 (Fragment);Isoform of A0A075B6S2, Protein IGKV2D-29	A0A075B6S2;A0A087X0P6	A0A075B6S2_HUMAN;A0A087X0P6_HUMAN	Filtered	Filtered	Filtered	Filtered	23903.8	4755.61	13374.4	Filtered	3361.68	Filtered	36767.8	Filtered	2117.65	Filtered
A0A075B727;A0A075B738;P16284;P16284-2;P16284-3;P16284-4;P16284-5;P16284-6	A0A075B727;A0A075B738;P16284;P16284-2;P16284-3;P16284-4;P16284-5;P16284-6	PECAM1	Isoform of P16284, Platelet endothelial cell adhesion molecule (Fragment);Isoform of P16284, Platelet endothelial cell adhesion molecule;Platelet endothelial cell adhesion molecule;Isoform of P16284, Isoform Delta12 of Platelet endothelial cell adhesion molecule;Isoform of P16284, Isoform Delta13 of Platelet endothelial cell adhesion molecule;Isoform of P16284, Isoform Delta14 of Platelet endothe…	A0A075B727;A0A075B738;P16284;P16284-2;P16284-3;P16284-4;P16284-5;P16284-6	A0A075B727_HUMAN;A0A075B738_HUMAN;PECA1_HUMAN;PECA1_HUMAN;PECA1_HUMAN;PECA1_HUMAN;PECA1_HUMAN;PECA1_HUMAN	28654.7	Filtered	19303.7	30432.7	20176.9	15911.3	16313.5	20408	12926	32464.4	31080.4	21893	34198.8	17440.8
A0A075B743;A0A075B7B5;A0A075B7C8;A2RUF3;B7ZM87;G5EA48;O75044;P0DJJ0;P0DMP2;Q7Z6B7;Q7Z6B7-2	A0A075B743;A0A075B7B5;A0A075B7C8;A2RUF3;B7ZM87;G5EA48;O75044;P0DJJ0;P0DMP2;Q7Z6B7;Q7Z6B7-2	SRGAP2;SRGAP2;SRGAP2;SRGAP2;SRGAP2;SRGAP1;SRGAP2;SRGAP2C;SRGAP2B;SRGAP1;SRGAP1	Isoform of O75044, SLIT-ROBO Rho GTPase-activating protein 2 (Fragment);Isoform of O75044, SLIT-ROBO Rho GTPase-activating protein 2;Isoform of O75044, SLIT-ROBO Rho GTPase-activating protein 2 (Fragment);Isoform of O75044, SLIT-ROBO Rho GTPase activating protein 2;Isoform of O75044, SLIT-ROBO Rho GTPase-activating protein 2;Isoform of Q7Z6B7, SLIT-ROBO Rho GTPase activating protein 1, isoform CR…	A0A075B743;A0A075B7B5;A0A075B7C8;A2RUF3;B7ZM87;G5EA48;O75044;P0DJJ0;P0DMP2;Q7Z6B7;Q7Z6B7-2	A0A075B743_HUMAN;A0A075B7B5_HUMAN;A0A075B7C8_HUMAN;A2RUF3_HUMAN;B7ZM87_HUMAN;G5EA48_HUMAN;SRGP2_HUMAN;SRG2C_HUMAN;SRG2B_HUMAN;SRGP1_HUMAN;SRGP1_HUMAN	Filtered	7108.57	7366.69	6461.66	4580.96	10279.4	9940.4	6249.78	13960.6	9075.79	6608.04	3512.86	9884.44	Filtered
A0A075B785;Q9P260;Q9P260-2	A0A075B785;Q9P260;Q9P260-2	KIAA1468	Isoform of Q9P260, LisH domain and HEAT repeat-containing protein KIAA1468;LisH domain and HEAT repeat-containing protein KIAA1468;Isoform of Q9P260, Isoform 2 of LisH domain and HEAT repeat-containing protein KIAA1468	A0A075B785;Q9P260;Q9P260-2	A0A075B785_HUMAN;K1468_HUMAN;K1468_HUMAN	16701.3	Filtered	8741.96	2742.06	7403.29	5745.08	4941.89	2838.27	11102.6	11478.4	661.582	6418.81	7130.59	7699.08
A0A075B788;A0A0A0MT22;E9PKH0;M3ZCP1;P08575;P08575-2;X6R433	A0A075B788;A0A0A0MT22;E9PKH0;M3ZCP1;P08575;P08575-2;X6R433	PTPRC	Isoform of P08575, Receptor-type tyrosine-protein phosphatase C;Isoform of P08575, Protein tyrosine phosphatase, receptor type, C, isoform CRA_d;Isoform of P08575, Receptor-type tyrosine-protein phosphatase C (Fragment);Isoform of P08575, Receptor-type tyrosine-protein phosphatase C (Fragment);Receptor-type tyrosine-protein phosphatase C;Isoform of P08575, Isoform 2 of Receptor-type tyrosine-prot…	A0A075B788;A0A0A0MT22;E9PKH0;M3ZCP1;P08575;P08575-2;X6R433	A0A075B788_HUMAN;A0A0A0MT22_HUMAN;E9PKH0_HUMAN;M3ZCP1_HUMAN;PTPRC_HUMAN;PTPRC_HUMAN;X6R433_HUMAN	Filtered	8277.6	31900.9	36999.1	31139.7	36486.8	30311.6	26716.7	5360.91	39115.4	40634.2	27389	35476.3	43067.1
A0A075B793;A0A087WT45;Q4V328;Q4V328-4	A0A075B793;A0A087WT45;Q4V328;Q4V328-4	GRIPAP1	Isoform of Q4V328, GRIP1-associated protein 1;Isoform of Q4V328, GRIP1-associated protein 1;GRIP1-associated protein 1;Isoform of Q4V328, Isoform 4 of GRIP1-associated protein 1	A0A075B793;A0A087WT45;Q4V328;Q4V328-4	A0A075B793_HUMAN;A0A087WT45_HUMAN;GRAP1_HUMAN;GRAP1_HUMAN	12210.4	21620.9	16575.4	22579.7	31217	22162.3	18006.3	24248.6	23018.9	5560.15	28893.5	14899.2	12528.4	13562.4
A0A075B7B8	A0A075B7B8	IGHV3OR16-12	Protein IGHV3OR16-12 (Fragment)	A0A075B7B8	A0A075B7B8_HUMAN	27762.9	39074.2	40082.3	26479.2	50864.4	Filtered	43106.6	40382.9	15073.4	29430.2	37090	15675.7	45538.8	48351
A0A075B7D9;Q92804;Q92804-2	A0A075B7D9;Q92804;Q92804-2	TAF15	Isoform of Q92804, TATA-binding protein-associated factor 2N;TATA-binding protein-associated factor 2N;Isoform of Q92804, Isoform Short of TATA-binding protein-associated factor 2N	A0A075B7D9;Q92804;Q92804-2	A0A075B7D9_HUMAN;RBP56_HUMAN;RBP56_HUMAN	38417.1	51595	109025	68845.4	8128.95	71807.1	58992.3	81656.3	152593	65359.8	65031	96844.4	38328.6	9986.99
A0A087WSV8;E9PKG6;P80303;P80303-2;V9HW75	A0A087WSV8;E9PKG6;P80303;P80303-2;V9HW75	NUCB2;NUCB2;NUCB2;NUCB2;HEL-S-109	Isoform of P80303, Nucleobindin 2, isoform CRA_b;Isoform of P80303, Nucleobindin-2;Nucleobindin-2;Isoform of P80303, Isoform 2 of Nucleobindin-2;Isoform of P80303, Epididymis secretory protein Li 109	A0A087WSV8;E9PKG6;P80303;P80303-2;V9HW75	A0A087WSV8_HUMAN;E9PKG6_HUMAN;NUCB2_HUMAN;NUCB2_HUMAN;V9HW75_HUMAN	21528.2	28490.7	43672.1	40069.1	75781.1	43867.1	40835.7	48229.4	48805.6	38330.2	92637.8	52154.8	35969.8	44624.7
A0A087WSW9;A0A087WSY9;E9PIR7;E9PNQ6;F8W809;Q16881;Q16881-2;Q16881-3;Q16881-4;Q16881-5;Q16881-6	A0A087WSW9;A0A087WSY9;E9PIR7;E9PNQ6;F8W809;Q16881;Q16881-2;Q16881-3;Q16881-4;Q16881-5;Q16881-6	TXNRD1	Isoform of Q16881, Thioredoxin reductase 1, cytoplasmic;Isoform of Q16881, Thioredoxin reductase 1, cytoplasmic;Isoform of Q16881, Thioredoxin reductase 1, cytoplasmic;Isoform of Q16881, Thioredoxin reductase 1, cytoplasmic;Isoform of Q16881, Thioredoxin reductase 1, cytoplasmic;Thioredoxin reductase 1, cytoplasmic;Isoform of Q16881, Isoform 2 of Thioredoxin reductase 1, cytoplasmic;Isoform of Q1…	A0A087WSW9;A0A087WSY9;E9PIR7;E9PNQ6;F8W809;Q16881;Q16881-2;Q16881-3;Q16881-4;Q16881-5;Q16881-6	A0A087WSW9_HUMAN;A0A087WSY9_HUMAN;E9PIR7_HUMAN;E9PNQ6_HUMAN;F8W809_HUMAN;TRXR1_HUMAN;TRXR1_HUMAN;TRXR1_HUMAN;TRXR1_HUMAN;TRXR1_HUMAN;TRXR1_HUMAN	250733	313309	267202	161168	326090	244649	351491	191585	317450	166586	201863	247990	142232	240952
A0A087WSY5;Q96IY4	A0A087WSY5;Q96IY4	CPB2	Isoform of Q96IY4, Carboxypeptidase B2;Carboxypeptidase B2	A0A087WSY5;Q96IY4	A0A087WSY5_HUMAN;CBPB2_HUMAN	41101.7	35384.4	25881	28269.7	50841.7	25795.7	33475.8	28802.1	13367.8	16847.4	47602	19431.7	17310.6	43709.6
A0A087WSY6	A0A087WSY6	IGKV3D-15	Protein IGKV3D-15 (Fragment)	A0A087WSY6	A0A087WSY6_HUMAN	Filtered	84366.3	Filtered	Filtered	190010	Filtered	289689	104289	71008.3	Filtered	180607	50675.9	76205.3	277099
A0A087WT12;A0A087X2I2;K7ERP4;P36969;P36969-2	A0A087WT12;A0A087X2I2;K7ERP4;P36969;P36969-2	GPX4	Isoform of P36969, Glutathione peroxidase;Isoform of P36969, Glutathione peroxidase;Isoform of P36969, Glutathione peroxidase (Fragment);Phospholipid hydroperoxide glutathione peroxidase, mitochondrial;Isoform of P36969, Isoform Cytoplasmic of Phospholipid hydroperoxide glutathione peroxidase, mitochondrial	A0A087WT12;A0A087X2I2;K7ERP4;P36969;P36969-2	A0A087WT12_HUMAN;A0A087X2I2_HUMAN;K7ERP4_HUMAN;GPX4_HUMAN;GPX4_HUMAN	74114.2	61970.8	70528.5	71157.4	72251.9	55985.1	74999	48569.5	84765.8	63465.9	90930.4	48656.2	53198.4	99003.8
A0A087WT42;Q5VVW5;Q9NY64	A0A087WT42;Q5VVW5;Q9NY64	SLC2A8	Isoform of Q9NY64, Solute carrier family 2, (Facilitated glucose transporter) member 8, isoform CRA_c;Isoform of Q9NY64, Solute carrier family 2, facilitated glucose transporter member 8;Solute carrier family 2, facilitated glucose transporter member 8	A0A087WT42;Q5VVW5;Q9NY64	A0A087WT42_HUMAN;Q5VVW5_HUMAN;GTR8_HUMAN	Filtered	16668.8	28857.2	28685.6	12701.4	25165.4	17583.9	24337.1	18072.2	15701.1	8764.07	9447	7019.88	20119.5
A0A087WT44;I3L159;I3L1F5;P30519;P30519-2	A0A087WT44;I3L159;I3L1F5;P30519;P30519-2	HMOX2	Isoform of P30519, Heme oxygenase 2;Isoform of P30519, Heme oxygenase 2 (Fragment);Isoform of P30519, Heme oxygenase 2 (Fragment);Heme oxygenase 2;Isoform of P30519, Isoform 2 of Heme oxygenase 2	A0A087WT44;I3L159;I3L1F5;P30519;P30519-2	A0A087WT44_HUMAN;I3L159_HUMAN;I3L1F5_HUMAN;HMOX2_HUMAN;HMOX2_HUMAN	31064.2	14735.7	17526.1	13385.2	8115.65	17784.5	18673.7	16243.3	21127.9	17733.5	17471.3	15852.7	20472.5	13126.6
A0A087WT87;A0A087X0U3;P43003;P43003-2	A0A087WT87;A0A087X0U3;P43003;P43003-2	SLC1A3	Isoform of P43003, Amino acid transporter;Isoform of P43003, Amino acid transporter;Excitatory amino acid transporter 1;Isoform of P43003, Isoform 2 of Excitatory amino acid transporter 1	A0A087WT87;A0A087X0U3;P43003;P43003-2	A0A087WT87_HUMAN;A0A087X0U3_HUMAN;EAA1_HUMAN;EAA1_HUMAN	10474.6	18791.2	10378	Filtered	8013.81	12853.2	27166	11686.8	4841.5	22188.6	11861.8	22757.8	8688.94	30115.5
A0A087WT99;Q9H0W9;Q9H0W9-2	A0A087WT99;Q9H0W9;Q9H0W9-2	C11orf54	Isoform of Q9H0W9, Ester hydrolase C11orf54;Ester hydrolase C11orf54;Isoform of Q9H0W9, Isoform 2 of Ester hydrolase C11orf54	A0A087WT99;Q9H0W9;Q9H0W9-2	A0A087WT99_HUMAN;CK054_HUMAN;CK054_HUMAN	74498.6	72600.3	112601	124716	96948.3	99006.6	82489.5	126510	185540	136518	90109.5	94875.2	519158	85605.9
A0A087WTA5;E7ERK9;Q9UI10;Q9UI10-2;Q9UI10-3	A0A087WTA5;E7ERK9;Q9UI10;Q9UI10-2;Q9UI10-3	EIF2B4	Isoform of Q9UI10, Translation initiation factor eIF-2B subunit delta;Isoform of Q9UI10, Translation initiation factor eIF-2B subunit delta;Translation initiation factor eIF-2B subunit delta;Isoform of Q9UI10, Isoform 2 of Translation initiation factor eIF-2B subunit delta;Isoform of Q9UI10, Isoform 3 of Translation initiation factor eIF-2B subunit delta	A0A087WTA5;E7ERK9;Q9UI10;Q9UI10-2;Q9UI10-3	A0A087WTA5_HUMAN;E7ERK9_HUMAN;EI2BD_HUMAN;EI2BD_HUMAN;EI2BD_HUMAN	25446.9	30908.3	28310.2	27981.1	26721.1	31107.9	26744	30050.8	36159.5	32792.5	33477.2	29675.4	31177.7	24950.8
A0A087WTA8;P08123	A0A087WTA8;P08123	COL1A2	Isoform of P08123, Collagen alpha-2(I) chain;Collagen alpha-2(I) chain	A0A087WTA8;P08123	A0A087WTA8_HUMAN;CO1A2_HUMAN	7.26245e+06	11243118	2.11507e+06	2802768	11441894	5128058	7047756	5857819	3.96889e+06	19424090	6063172	11647870	3.76127e+06	16058938
A0A087WTE1;P19823;Q5T985	A0A087WTE1;P19823;Q5T985	ITIH2	Isoform of P19823, Inter-alpha-trypsin inhibitor heavy chain H2;Inter-alpha-trypsin inhibitor heavy chain H2;Isoform of P19823, Inter-alpha-trypsin inhibitor heavy chain H2	A0A087WTE1;P19823;Q5T985	A0A087WTE1_HUMAN;ITIH2_HUMAN;Q5T985_HUMAN	89032.6	54277.1	156711	103174	34992.1	181821	141835	173693	99778.6	167734	425097	103633	193675	99544.9
A0A087WTH0;Q9UHY7	A0A087WTH0;Q9UHY7	ENOPH1	Isoform of Q9UHY7, Enolase-phosphatase E1;Enolase-phosphatase E1	A0A087WTH0;Q9UHY7	A0A087WTH0_HUMAN;ENOPH_HUMAN	87733.9	64903.9	79283.5	95015.7	82977.6	80415.5	88272.1	94817.2	95428.5	86308.2	131443	87549.9	100065	73722.3
A0A087WTP3;Q92945	A0A087WTP3;Q92945	KHSRP	Isoform of Q92945, Far upstream element-binding protein 2;Far upstream element-binding protein 2	A0A087WTP3;Q92945	A0A087WTP3_HUMAN;FUBP2_HUMAN	205313	164084	200189	221469	100413	219325	153616	211567	205541	224678	290120	190547	233252	107954
A0A087WTQ2;C9JGR9;E7EQ49;Q9Y2I8;Q9Y2I8-2;Q9Y2I8-3	A0A087WTQ2;C9JGR9;E7EQ49;Q9Y2I8;Q9Y2I8-2;Q9Y2I8-3	WDR37	Isoform of Q9Y2I8, WD repeat-containing protein 37;Isoform of Q9Y2I8, WD repeat-containing protein 37 (Fragment);Isoform of Q9Y2I8, WD repeat-containing protein 37;WD repeat-containing protein 37;Isoform of Q9Y2I8, Isoform 2 of WD repeat-containing protein 37;Isoform of Q9Y2I8, Isoform 3 of WD repeat-containing protein 37	A0A087WTQ2;C9JGR9;E7EQ49;Q9Y2I8;Q9Y2I8-2;Q9Y2I8-3	A0A087WTQ2_HUMAN;C9JGR9_HUMAN;E7EQ49_HUMAN;WDR37_HUMAN;WDR37_HUMAN;WDR37_HUMAN	59408.2	45290.9	69803.9	58237	77872.6	38870.6	53385.3	65894.8	55765.2	53086	68815.3	43548.1	42507.1	101169
A0A087WTT2;Q5JWB9;Q96A57;Q96A57-2	A0A087WTT2;Q5JWB9;Q96A57;Q96A57-2	TMEM230	Isoform of Q96A57, Transmembrane protein 230;Isoform of Q96A57, Transmembrane protein 230 (Fragment);Transmembrane protein 230;Isoform of Q96A57, Isoform 1 of Transmembrane protein 230	A0A087WTT2;Q5JWB9;Q96A57;Q96A57-2	A0A087WTT2_HUMAN;Q5JWB9_HUMAN;TM230_HUMAN;TM230_HUMAN	75469.3	59271.3	65953.6	67598.7	3556.69	77748	24769.7	68470.3	76480.8	75716.9	63819.9	73371.8	53321	9837.6
A0A087WTU3;Q9Y6I9	A0A087WTU3;Q9Y6I9	TEX264	Isoform of Q9Y6I9, Testis-expressed sequence 264 protein;Testis-expressed sequence 264 protein	A0A087WTU3;Q9Y6I9	A0A087WTU3_HUMAN;TX264_HUMAN	82107.7	94452.4	96661.3	74243.3	51501	63887.5	86399.4	84886.7	108251	46339	29972.6	88615.1	45022.8	93204.1
A0A087WTX2;A2AAT0;Q92504	A0A087WTX2;A2AAT0;Q92504	SLC39A7	Isoform of Q92504, Zinc transporter SLC39A7;Isoform of Q92504, Zinc transporter SLC39A7 (Fragment);Zinc transporter SLC39A7	A0A087WTX2;A2AAT0;Q92504	A0A087WTX2_HUMAN;A2AAT0_HUMAN;S39A7_HUMAN	14499	9659.62	6477.47	8294.7	8595.23	16634.1	5150.44	8645.69	8066.17	8737.74	6910.33	12041.5	8271.28	10041.7
A0A087WTX5	A0A087WTX5	IGKC	Isoform of P01834, Ig kappa chain C region	A0A087WTX5	A0A087WTX5_HUMAN	26963.9	55078.9	64594.3	61042.8	41997.4	37766.5	44038.9	47641.3	18405.9	37560.1	93348.1	Filtered	45211.4	133448
A0A087WTZ0;C9JR61;C9JSR1;Q8NCE2;Q8NCE2-2;Q8NCE2-3	A0A087WTZ0;C9JR61;C9JSR1;Q8NCE2;Q8NCE2-2;Q8NCE2-3	MTMR14	Isoform of Q8NCE2, Myotubularin-related protein 14;Isoform of Q8NCE2, Myotubularin-related protein 14 (Fragment);Isoform of Q8NCE2, Myotubularin-related protein 14;Myotubularin-related protein 14;Isoform of Q8NCE2, Isoform 2 of Myotubularin-related protein 14;Isoform of Q8NCE2, Isoform 3 of Myotubularin-related protein 14	A0A087WTZ0;C9JR61;C9JSR1;Q8NCE2;Q8NCE2-2;Q8NCE2-3	A0A087WTZ0_HUMAN;C9JR61_HUMAN;C9JSR1_HUMAN;MTMRE_HUMAN;MTMRE_HUMAN;MTMRE_HUMAN	8077.4	8889.2	7325.01	5549.42	6944.92	5492.6	11815.8	9107.79	6012.1	6228.48	8148.98	6667.96	5876.35	12919.4
A0A087WU29;A0A0C4DFT7;E7EQF3;P02724;P02724-2;P02724-3;Q13030	A0A087WU29;A0A0C4DFT7;E7EQF3;P02724;P02724-2;P02724-3;Q13030	GYPA;GYPA;GYPA;GYPA;GYPA;GYPA;GPErik	Isoform of P02724, Glycophorin-A;Isoform of P02724, Glycophorin-A;Isoform of P02724, Glycophorin-A;Glycophorin-A;Isoform of P02724, Isoform 2 of Glycophorin-A;Isoform of P02724, Isoform 3 of Glycophorin-A;Isoform of P02724, Glycophorin Erik I-IV	A0A087WU29;A0A0C4DFT7;E7EQF3;P02724;P02724-2;P02724-3;Q13030	A0A087WU29_HUMAN;A0A0C4DFT7_HUMAN;E7EQF3_HUMAN;GLPA_HUMAN;GLPA_HUMAN;GLPA_HUMAN;Q13030_HUMAN	61488.4	18743.6	128043	128141	16577.9	25630.9	63761.7	45696.2	10293.7	80404.8	43005.4	49715.4	36996.1	123543
A0A087WU32;A8MVM1;C9JXR7;P42574	A0A087WU32;A8MVM1;C9JXR7;P42574	CASP3	Isoform of P42574, Caspase-3;Isoform of P42574, Caspase-3;Isoform of P42574, Caspase-3 (Fragment);Caspase-3	A0A087WU32;A8MVM1;C9JXR7;P42574	A0A087WU32_HUMAN;A8MVM1_HUMAN;C9JXR7_HUMAN;CASP3_HUMAN	3287.27	16701.6	25319.7	34547	8103.71	26442.7	14283.4	19671.4	15544	16791.8	15193.6	20036.7	24052.6	13711.3
A0A087WU43;A0A087WX17;A0A087WXI5;H3BNC6;H3BVI7;P12830;P12830-2	A0A087WU43;A0A087WX17;A0A087WXI5;H3BNC6;H3BVI7;P12830;P12830-2	CDH1	Isoform of P12830, Cadherin-1;Isoform of P12830, Cadherin-1;Isoform of P12830, Cadherin-1;Isoform of P12830, Cadherin-1;Isoform of P12830, Cadherin-1;Cadherin-1;Isoform of P12830, Isoform 2 of Cadherin-1	A0A087WU43;A0A087WX17;A0A087WXI5;H3BNC6;H3BVI7;P12830;P12830-2	A0A087WU43_HUMAN;A0A087WX17_HUMAN;A0A087WXI5_HUMAN;H3BNC6_HUMAN;H3BVI7_HUMAN;CADH1_HUMAN;CADH1_HUMAN	30846.7	43430.4	Filtered	50873.1	84786.4	32220	40798.5	45083.8	Filtered	27558.6	32513	45805.4	23917.5	95194.3
A0A087WU53;Q9H0U3	A0A087WU53;Q9H0U3	MAGT1	Isoform of Q9H0U3, Magnesium transporter protein 1;Magnesium transporter protein 1	A0A087WU53;Q9H0U3	A0A087WU53_HUMAN;MAGT1_HUMAN	32941.6	38770.3	28860.6	33080.9	28669.9	33983.1	31251.7	31188.4	30450.2	25753.2	35071.5	24843.2	25165.1	29572.5
A0A087WU65;Q9NRW7	A0A087WU65;Q9NRW7	VPS45	Isoform of Q9NRW7, Vacuolar protein sorting-associated protein 45;Vacuolar protein sorting-associated protein 45	A0A087WU65;Q9NRW7	A0A087WU65_HUMAN;VPS45_HUMAN	48040.8	36732.2	27795.1	30405.2	25491.8	32060.3	42393	34582.2	36228.1	33720.6	28570.5	24993.9	25514.2	37672.8
A0A087WU91;A0A0A0MS15	A0A087WU91;A0A0A0MS15	IGHV3-49	Isoform of A0A0A0MS15, Protein IGHV3-49;Protein IGHV3-49 (Fragment)	A0A087WU91;A0A0A0MS15	A0A087WU91_HUMAN;A0A0A0MS15_HUMAN	58773.9	111473	50739.6	65183.8	165202	49772.9	374337	64389	28202.1	180108	65217	28065.7	53335.9	460462
A0A087WUB9;Q8WYA6;Q8WYA6-2;Q8WYA6-3;Q8WYA6-4	A0A087WUB9;Q8WYA6;Q8WYA6-2;Q8WYA6-3;Q8WYA6-4	CTNNBL1	Isoform of Q8WYA6, Beta-catenin-like protein 1;Beta-catenin-like protein 1;Isoform of Q8WYA6, Isoform 2 of Beta-catenin-like protein 1;Isoform of Q8WYA6, Isoform 3 of Beta-catenin-like protein 1;Isoform of Q8WYA6, Isoform 4 of Beta-catenin-like protein 1	A0A087WUB9;Q8WYA6;Q8WYA6-2;Q8WYA6-3;Q8WYA6-4	A0A087WUB9_HUMAN;CTBL1_HUMAN;CTBL1_HUMAN;CTBL1_HUMAN;CTBL1_HUMAN	36599.9	37039.8	17089.9	35923.9	20731.2	37215.1	39286.2	40574.4	43531.9	39866.9	32337.8	36497	45843.3	29837.9
A0A087WUC6;E9PI68;E9PL01;Q15005	A0A087WUC6;E9PI68;E9PL01;Q15005	SPCS2	Isoform of Q15005, Signal peptidase complex subunit 2;Isoform of Q15005, Signal peptidase complex subunit 2;Isoform of Q15005, Signal peptidase complex subunit 2;Signal peptidase complex subunit 2	A0A087WUC6;E9PI68;E9PL01;Q15005	A0A087WUC6_HUMAN;E9PI68_HUMAN;E9PL01_HUMAN;SPCS2_HUMAN	55058.6	53155.4	354114	243665	54902.9	76133.1	138690	175070	51992.7	211375	158001	71249.7	54266.9	99300.8
A0A087WUD3;Q9NRP0;Q9NRP0-2	A0A087WUD3;Q9NRP0;Q9NRP0-2	OSTC	Isoform of Q9NRP0, Oligosaccharyltransferase complex subunit OSTC;Oligosaccharyltransferase complex subunit OSTC;Isoform of Q9NRP0, Isoform 2 of Oligosaccharyltransferase complex subunit OSTC	A0A087WUD3;Q9NRP0;Q9NRP0-2	A0A087WUD3_HUMAN;OSTC_HUMAN;OSTC_HUMAN	Filtered	Filtered	Filtered	30378.2	Filtered	22801.3	Filtered	9775.13	22461.8	14923.2	Filtered	20899.5	28573.3	Filtered
A0A087WUI4;A0A087X1U0;A0A0C4DGM1;J3QTS8;P20231;Q15661;Q15661-2	A0A087WUI4;A0A087X1U0;A0A0C4DGM1;J3QTS8;P20231;Q15661;Q15661-2	TPSB2;TPSB2;TPSAB1;TPSAB1;TPSB2;TPSAB1;TPSAB1	Isoform of P20231, Tryptase beta-2;Isoform of P20231, Tryptase beta-2;Isoform of Q15661, Tryptase alpha/beta-1 (Fragment);Isoform of Q15661, Tryptase alpha/beta-1;Tryptase beta-2;Tryptase alpha/beta-1;Isoform of Q15661, Isoform 2 of Tryptase alpha/beta-1	A0A087WUI4;A0A087X1U0;A0A0C4DGM1;J3QTS8;P20231;Q15661;Q15661-2	A0A087WUI4_HUMAN;A0A087X1U0_HUMAN;A0A0C4DGM1_HUMAN;J3QTS8_HUMAN;TRYB2_HUMAN;TRYB1_HUMAN;TRYB1_HUMAN	6553.12	Filtered	12884.6	9994.34	12991.9	11293.3	Filtered	92843.9	Filtered	13838.9	8448.89	62418.6	2722.64	30511.7
A0A087WUJ8;A0A087WV79;A0A087WZR1;A8K0H0;G3V4U3;P40305;Q9H4B1	A0A087WUJ8;A0A087WV79;A0A087WZR1;A8K0H0;G3V4U3;P40305;Q9H4B1	IFI27;IFI27;IFI27;IFI27;IFI27;IFI27;P27	Isoform of P40305, Interferon alpha-inducible protein 27, mitochondrial (Fragment);Isoform of P40305, Interferon alpha-inducible protein 27, mitochondrial (Fragment);Isoform of P40305, Interferon alpha-inducible protein 27, mitochondrial;Isoform of P40305, Interferon alpha-inducible protein 27, mitochondrial;Isoform of P40305, Interferon alpha-inducible protein 27, mitochondrial (Fragment);Interf…	A0A087WUJ8;A0A087WV79;A0A087WZR1;A8K0H0;G3V4U3;P40305;Q9H4B1	A0A087WUJ8_HUMAN;A0A087WV79_HUMAN;A0A087WZR1_HUMAN;A8K0H0_HUMAN;G3V4U3_HUMAN;IFI27_HUMAN;Q9H4B1_HUMAN	Filtered	11619.2	Filtered	Filtered	1453.03	5643.67	102593	Filtered	Filtered	Filtered	1147.16	4220.48	3636.57	Filtered
A0A087WUK2;O14979;O14979-2;O14979-3	A0A087WUK2;O14979;O14979-2;O14979-3	HNRNPDL	Isoform of O14979, Heterogeneous nuclear ribonucleoprotein D-like;Heterogeneous nuclear ribonucleoprotein D-like;Isoform of O14979, Isoform 2 of Heterogeneous nuclear ribonucleoprotein D-like;Isoform of O14979, Isoform 3 of Heterogeneous nuclear ribonucleoprotein D-like	A0A087WUK2;O14979;O14979-2;O14979-3	A0A087WUK2_HUMAN;HNRDL_HUMAN;HNRDL_HUMAN;HNRDL_HUMAN	115043	104331	176109	174170	85914.4	152177	81659	161280	164488	183548	259246	151417	202290	98627.1
A0A087WUL0;Q3LXA3	A0A087WUL0;Q3LXA3	TKFC;DAK	Isoform of Q3LXA3, Protein TKFC;Bifunctional ATP-dependent dihydroxyacetone kinase/FAD-AMP lyase (cyclizing)	A0A087WUL0;Q3LXA3	A0A087WUL0_HUMAN;DHAK_HUMAN	232146	147794	181012	194930	77050.6	150278	172712	197800	274667	183286	184012	154417	172371	101359
A0A087WUL4;A0A087WX23;A0A087WXK2;A0A087WZG9;B4DSP0;Q86TG7;Q86TG7-2	A0A087WUL4;A0A087WX23;A0A087WXK2;A0A087WZG9;B4DSP0;Q86TG7;Q86TG7-2	PEG10	Isoform of Q86TG7, Retrotransposon-derived protein PEG10;Isoform of Q86TG7, Retrotransposon-derived protein PEG10;Isoform of Q86TG7, Retrotransposon-derived protein PEG10;Isoform of Q86TG7, Retrotransposon-derived protein PEG10;Isoform of Q86TG7, HCG1642748, isoform CRA_b;Retrotransposon-derived protein PEG10;Isoform of Q86TG7, Isoform RF1 of Retrotransposon-derived protein PEG10	A0A087WUL4;A0A087WX23;A0A087WXK2;A0A087WZG9;B4DSP0;Q86TG7;Q86TG7-2	A0A087WUL4_HUMAN;A0A087WX23_HUMAN;A0A087WXK2_HUMAN;A0A087WZG9_HUMAN;B4DSP0_HUMAN;PEG10_HUMAN;PEG10_HUMAN	20506.1	20249.1	9093.54	8471.96	11440.5	10127.5	8034.52	10003.5	9402.21	22025.7	10436.3	20121.7	8509.27	14168
A0A087WUM0;P57105	A0A087WUM0;P57105	SYNJ2BP-COX16;SYNJ2BP	Protein SYNJ2BP-COX16 (Fragment);Synaptojanin-2-binding protein	A0A087WUM0;P57105	A0A087WUM0_HUMAN;SYJ2B_HUMAN	33163.5	30186.8	36273.9	36146.5	17501.5	32215	27220.7	35961.7	35630.5	35991	41110.2	40293.5	32414.4	37156.1
A0A087WUN7;G3V2S9;G3V4X6;H0YJ40;Q9GZT3;Q9GZT3-2	A0A087WUN7;G3V2S9;G3V4X6;H0YJ40;Q9GZT3;Q9GZT3-2	SLIRP	Isoform of Q9GZT3, SRA stem-loop-interacting RNA-binding protein, mitochondrial;Isoform of Q9GZT3, SRA stem-loop-interacting RNA-binding protein, mitochondrial;Isoform of Q9GZT3, SRA stem-loop-interacting RNA-binding protein, mitochondrial;Isoform of Q9GZT3, SRA stem-loop-interacting RNA-binding protein, mitochondrial (Fragment);SRA stem-loop-interacting RNA-binding protein, mitochondrial;Isoform…	A0A087WUN7;G3V2S9;G3V4X6;H0YJ40;Q9GZT3;Q9GZT3-2	A0A087WUN7_HUMAN;G3V2S9_HUMAN;G3V4X6_HUMAN;H0YJ40_HUMAN;SLIRP_HUMAN;SLIRP_HUMAN	135939	115951	162803	150673	26309	123345	55688.5	143246	138970	130133	106603	129266	117536	60166.3
A0A087WUQ6;P07203	A0A087WUQ6;P07203	GPX1	Isoform of P07203, Glutathione peroxidase;Glutathione peroxidase 1	A0A087WUQ6;P07203	A0A087WUQ6_HUMAN;GPX1_HUMAN	498323	477049	568748	504211	524430	547900	724996	450042	494221	572357	516897	392334	350630	630045
A0A087WUS0;E7ETK0;P62847;P62847-2;P62847-3;P62847-4	A0A087WUS0;E7ETK0;P62847;P62847-2;P62847-3;P62847-4	RPS24	Isoform of P62847, 40S ribosomal protein S24;Isoform of P62847, 40S ribosomal protein S24;40S ribosomal protein S24;Isoform of P62847, Isoform 2 of 40S ribosomal protein S24;Isoform of P62847, Isoform 3 of 40S ribosomal protein S24;Isoform of P62847, Isoform 4 of 40S ribosomal protein S24	A0A087WUS0;E7ETK0;P62847;P62847-2;P62847-3;P62847-4	A0A087WUS0_HUMAN;E7ETK0_HUMAN;RS24_HUMAN;RS24_HUMAN;RS24_HUMAN;RS24_HUMAN	190257	183601	256916	174330	208694	169463	167515	171532	189757	167852	160106	167975	171825	305971
A0A087WUS7;A0A0A0MS09;P01880;P01880-2	A0A087WUS7;A0A0A0MS09;P01880;P01880-2	IGHD	Isoform of P01880, Ig delta chain C region;Isoform of P01880, Ig delta chain C region (Fragment);Ig delta chain C region;Isoform of P01880, Isoform 2 of Ig delta chain C region	A0A087WUS7;A0A0A0MS09;P01880;P01880-2	A0A087WUS7_HUMAN;A0A0A0MS09_HUMAN;IGHD_HUMAN;IGHD_HUMAN	Filtered	Filtered	29884.2	Filtered	13534.9	113920	Filtered	6245.42	Filtered	27769.8	Filtered	Filtered	11153.4	Filtered
A0A087WUT0;A0A0A0MQW0;A0A0A0MR39;A0A0C4DGV1;H0YKS1;H0YN19;Q9P2K5;Q9P2K5-2;Q9P2K5-3	A0A087WUT0;A0A0A0MQW0;A0A0A0MR39;A0A0C4DGV1;H0YKS1;H0YN19;Q9P2K5;Q9P2K5-2;Q9P2K5-3	MYEF2	Isoform of Q9P2K5, Myelin expression factor 2;Isoform of Q9P2K5, Myelin expression factor 2;Isoform of Q9P2K5, Myelin expression factor 2;Isoform of Q9P2K5, Myelin expression factor 2;Isoform of Q9P2K5, Myelin expression factor 2 (Fragment);Isoform of Q9P2K5, Myelin expression factor 2 (Fragment);Myelin expression factor 2;Isoform of Q9P2K5, Isoform 2 of Myelin expression factor 2;Isoform of Q9P2…	A0A087WUT0;A0A0A0MQW0;A0A0A0MR39;A0A0C4DGV1;H0YKS1;H0YN19;Q9P2K5;Q9P2K5-2;Q9P2K5-3	A0A087WUT0_HUMAN;A0A0A0MQW0_HUMAN;A0A0A0MR39_HUMAN;A0A0C4DGV1_HUMAN;H0YKS1_HUMAN;H0YN19_HUMAN;MYEF2_HUMAN;MYEF2_HUMAN;MYEF2_HUMAN	58694.7	44934.6	29122.7	39771	58204.8	32373	40776.5	17193.9	38475.6	27816.5	54801.9	20641.4	36663.1	58732
A0A087WUT6;O60841	A0A087WUT6;O60841	EIF5B	Isoform of O60841, Eukaryotic translation initiation factor 5B;Eukaryotic translation initiation factor 5B	A0A087WUT6;O60841	A0A087WUT6_HUMAN;IF2P_HUMAN	31794.8	20986.5	16162.3	26026.9	25171.8	23413	18365.7	24936.6	26069	27638.8	26176.8	26584.9	28920.3	20556.7
A0A087WUU5;E7EP72;K7EK56;K7ELZ1;K7EQW1;K7ER12;Q9UFG5;Q9UFG5-2	A0A087WUU5;E7EP72;K7EK56;K7ELZ1;K7EQW1;K7ER12;Q9UFG5;Q9UFG5-2	C19orf25	Isoform of Q9UFG5, UPF0449 protein C19orf25;Isoform of Q9UFG5, UPF0449 protein C19orf25;Isoform of Q9UFG5, UPF0449 protein C19orf25;Isoform of Q9UFG5, UPF0449 protein C19orf25;Isoform of Q9UFG5, UPF0449 protein C19orf25;Isoform of Q9UFG5, UPF0449 protein C19orf25 (Fragment);UPF0449 protein C19orf25;Isoform of Q9UFG5, Isoform 2 of UPF0449 protein C19orf25	A0A087WUU5;E7EP72;K7EK56;K7ELZ1;K7EQW1;K7ER12;Q9UFG5;Q9UFG5-2	A0A087WUU5_HUMAN;E7EP72_HUMAN;K7EK56_HUMAN;K7ELZ1_HUMAN;K7EQW1_HUMAN;K7ER12_HUMAN;CS025_HUMAN;CS025_HUMAN	15638.2	20893.4	18680.5	32938.8	15169.1	23726.8	22821.2	28154.6	34409.9	22069.1	28642	18744.7	28126.2	34778.8
A0A087WUV8;A0A087X2B5;P35613;P35613-2;P35613-3;P35613-4	A0A087WUV8;A0A087X2B5;P35613;P35613-2;P35613-3;P35613-4	BSG	Isoform of P35613, Basigin;Isoform of P35613, Basigin (Fragment);Basigin;Isoform of P35613, Isoform 2 of Basigin;Isoform of P35613, Isoform 3 of Basigin;Isoform of P35613, Isoform 4 of Basigin	A0A087WUV8;A0A087X2B5;P35613;P35613-2;P35613-3;P35613-4	A0A087WUV8_HUMAN;A0A087X2B5_HUMAN;BASI_HUMAN;BASI_HUMAN;BASI_HUMAN;BASI_HUMAN	92124.7	125806	132029	144317	66704.1	91207.7	115472	130551	128318	172282	138639	99579.7	183519	120740
A0A087WUX8;A0A087WYF7;Q6UXV4	A0A087WUX8;A0A087WYF7;Q6UXV4	APOOL	Isoform of Q6UXV4, MICOS complex subunit MIC27;Isoform of Q6UXV4, MICOS complex subunit MIC27;MICOS complex subunit MIC27	A0A087WUX8;A0A087WYF7;Q6UXV4	A0A087WUX8_HUMAN;A0A087WYF7_HUMAN;MIC27_HUMAN	30097.1	32881.3	24395.5	19043.3	6623.28	26184	14096.2	26308.4	29490.6	29662.6	28337.7	35246.4	27001.5	16118.1
A0A087WUZ8;C9JJ19;P82930	A0A087WUZ8;C9JJ19;P82930	MRPS34	Isoform of P82930, 28S ribosomal protein S34, mitochondrial;Isoform of P82930, 28S ribosomal protein S34, mitochondrial;28S ribosomal protein S34, mitochondrial	A0A087WUZ8;C9JJ19;P82930	A0A087WUZ8_HUMAN;C9JJ19_HUMAN;RT34_HUMAN	85623.2	60459.5	60294.9	78868.5	28322.6	69185.3	54134.7	82081.8	88568.2	87409.3	76465.6	72490	79873.3	50810.9
A0A087WV05;Q99417	A0A087WV05;Q99417	;MYCBP	Isoform of C9IYK1, Uncharacterized protein;C-Myc-binding protein	A0A087WV05;Q99417	A0A087WV05_HUMAN;MYCBP_HUMAN	Filtered	20093.9	49091.5	57914.8	7324.28	31732.7	22039.1	33889.4	30127.7	Filtered	23871.4	31155.1	24660	Filtered
A0A087WV23;Q5T123;Q9H299	A0A087WV23;Q5T123;Q9H299	SH3BGRL3	Isoform of Q9H299, SH3 domain-binding glutamic acid-rich-like protein 3;Isoform of Q9H299, SH3 domain-binding glutamic acid-rich-like protein 3;SH3 domain-binding glutamic acid-rich-like protein 3	A0A087WV23;Q5T123;Q9H299	A0A087WV23_HUMAN;Q5T123_HUMAN;SH3L3_HUMAN	55010.5	40566.4	46218.4	74400.7	55095.1	74750.8	52400.9	43961.4	30740.7	41189.9	76553.3	52817.6	81754	50913.5
A0A087WV24;P20711	A0A087WV24;P20711	DDC	Isoform of P20711, Aromatic-L-amino-acid decarboxylase;Aromatic-L-amino-acid decarboxylase	A0A087WV24;P20711	A0A087WV24_HUMAN;DDC_HUMAN	63116.4	91523.9	128340	125160	164757	50463.2	49089.2	98378.9	60477.1	54256.9	265212	50596.6	98888.9	62246.8
A0A087WV45	A0A087WV45	TTR	Isoform of P02766, Transthyretin	A0A087WV45	A0A087WV45_HUMAN	75968.9	9807.62	133310	86192.1	13164.7	100995	35275.5	87651.6	61663.6	44408.5	168953	19280.4	69110.4	4931.52
A0A087WV47	A0A087WV47	IGHG1	Isoform of P01871, Ig gamma-1 chain C region	A0A087WV47	A0A087WV47_HUMAN	1.46917e+06	2.71656e+06	2.07244e+06	1.05157e+06	2.51179e+06	2.00658e+06	1.78876e+06	1785596	975639	2.19506e+06	3.80275e+06	720727	1.02921e+06	6717293
A0A087WV52;Q9NP92	A0A087WV52;Q9NP92	MRPS30	Isoform of Q9NP92, 28S ribosomal protein S30, mitochondrial;28S ribosomal protein S30, mitochondrial	A0A087WV52;Q9NP92	A0A087WV52_HUMAN;RT30_HUMAN	9669.29	Filtered	Filtered	14086.8	Filtered	12206.8	Filtered	26485.5	10658.8	11301.7	Filtered	Filtered	9695.31	Filtered
A0A087WV81;I3L295;J3KT75;J3KTK8;J3QQZ4;J3QRD5;J3QS48;J3QW43;O75352;O75352-2;Q1HDL3;Q9H3L2	A0A087WV81;I3L295;J3KT75;J3KTK8;J3QQZ4;J3QRD5;J3QS48;J3QW43;O75352;O75352-2;Q1HDL3;Q9H3L2	MPDU1;MPDU1;MPDU1;MPDU1;MPDU1;MPDU1;MPDU1;MPDU1;MPDU1;MPDU1;HBEBP2BPA;MPDU1	Isoform of O75352, Mannose-P-dolichol utilization defect 1 protein;Isoform of O75352, Mannose-P-dolichol utilization defect 1 protein;Isoform of O75352, Mannose-P-dolichol utilization defect 1 protein (Fragment);Isoform of O75352, Mannose-P-dolichol utilization defect 1 protein (Fragment);Isoform of O75352, Mannose-P-dolichol utilization defect 1 protein (Fragment);Isoform of O75352, Mannose-P-do…	A0A087WV81;I3L295;J3KT75;J3KTK8;J3QQZ4;J3QRD5;J3QS48;J3QW43;O75352;O75352-2;Q1HDL3;Q9H3L2	A0A087WV81_HUMAN;I3L295_HUMAN;J3KT75_HUMAN;J3KTK8_HUMAN;J3QQZ4_HUMAN;J3QRD5_HUMAN;J3QS48_HUMAN;J3QW43_HUMAN;MPU1_HUMAN;MPU1_HUMAN;Q1HDL3_HUMAN;Q9H3L2_HUMAN	130761	103563	94071.9	99726.4	21924.1	102309	77163.8	99313.8	122368	110821	37121.8	102857	77409.9	63744.8
A0A087WVC4;A0A0A0MS54;P22694;P22694-2;P22694-3;P22694-4;P22694-5;P22694-6;P22694-7;P22694-9	A0A087WVC4;A0A0A0MS54;P22694;P22694-2;P22694-3;P22694-4;P22694-5;P22694-6;P22694-7;P22694-9	PRKACB	Isoform of P22694, cAMP-dependent protein kinase catalytic subunit beta;Isoform of P22694, cAMP-dependent protein kinase catalytic subunit beta;cAMP-dependent protein kinase catalytic subunit beta;Isoform of P22694, Isoform 2 of cAMP-dependent protein kinase catalytic subunit beta;Isoform of P22694, Isoform 3 of cAMP-dependent protein kinase catalytic subunit beta;Isoform of P22694, Isoform 4 of …	A0A087WVC4;A0A0A0MS54;P22694;P22694-2;P22694-3;P22694-4;P22694-5;P22694-6;P22694-7;P22694-9	A0A087WVC4_HUMAN;A0A0A0MS54_HUMAN;KAPCB_HUMAN;KAPCB_HUMAN;KAPCB_HUMAN;KAPCB_HUMAN;KAPCB_HUMAN;KAPCB_HUMAN;KAPCB_HUMAN;KAPCB_HUMAN	93270.3	60989.2	75067.9	131322	78647.5	79840.2	65716.7	78188.2	91994.8	67518.5	142584	69018.5	90730	97235.4
A0A087WVI1;B3KPU0;Q96JY6;Q96JY6-5	A0A087WVI1;B3KPU0;Q96JY6;Q96JY6-5	PDLIM2	Isoform of Q96JY6, PDZ and LIM domain protein 2;Isoform of Q96JY6, PDZ and LIM domain protein 2;PDZ and LIM domain protein 2;Isoform of Q96JY6, Isoform 5 of PDZ and LIM domain protein 2	A0A087WVI1;B3KPU0;Q96JY6;Q96JY6-5	A0A087WVI1_HUMAN;B3KPU0_HUMAN;PDLI2_HUMAN;PDLI2_HUMAN	48562.2	22653.3	32255.7	38430.3	13378.8	43289	18253	65821.6	31466.3	49751	68535.4	42019.5	63940.5	25013.9
A0A087WVM4;B7ZM99;Q4VXM0;Q4VXM1;Q6UB35	A0A087WVM4;B7ZM99;Q4VXM0;Q4VXM1;Q6UB35	MTHFD1L	Isoform of Q6UB35, Monofunctional C1-tetrahydrofolate synthase, mitochondrial;Isoform of Q6UB35, MTHFD1L protein;Isoform of Q6UB35, Monofunctional C1-tetrahydrofolate synthase, mitochondrial (Fragment);Isoform of Q6UB35, Monofunctional C1-tetrahydrofolate synthase, mitochondrial (Fragment);Monofunctional C1-tetrahydrofolate synthase, mitochondrial	A0A087WVM4;B7ZM99;Q4VXM0;Q4VXM1;Q6UB35	A0A087WVM4_HUMAN;B7ZM99_HUMAN;Q4VXM0_HUMAN;Q4VXM1_HUMAN;C1TM_HUMAN	44006	52607.4	43147.2	43269.7	47964.3	38775	36999.3	32717.7	40707.3	35895.2	38505.8	33424.3	34360.6	87864.7
A0A087WVP4;A0A087X1R1;A0A096LNK9;P53814;P53814-2;P53814-5;P53814-6	A0A087WVP4;A0A087X1R1;A0A096LNK9;P53814;P53814-2;P53814-5;P53814-6	SMTN	Isoform of P53814, Smoothelin;Isoform of P53814, Smoothelin;Isoform of P53814, Smoothelin (Fragment);Smoothelin;Isoform of P53814, Isoform A of Smoothelin;Isoform of P53814, Isoform B2 of Smoothelin;Isoform of P53814, Isoform B3 of Smoothelin	A0A087WVP4;A0A087X1R1;A0A096LNK9;P53814;P53814-2;P53814-5;P53814-6	A0A087WVP4_HUMAN;A0A087X1R1_HUMAN;A0A096LNK9_HUMAN;SMTN_HUMAN;SMTN_HUMAN;SMTN_HUMAN;SMTN_HUMAN	Filtered	Filtered	7456.14	7691.84	Filtered	Filtered	Filtered	19611.5	8274.82	Filtered	4886.3	36583.8	20632.4	12734.7
A0A087WVQ6;Q00610;Q00610-2	A0A087WVQ6;Q00610;Q00610-2	CLTC	Isoform of Q00610, Clathrin heavy chain;Clathrin heavy chain 1;Isoform of Q00610, Isoform 2 of Clathrin heavy chain 1	A0A087WVQ6;Q00610;Q00610-2	A0A087WVQ6_HUMAN;CLH1_HUMAN;CLH1_HUMAN	1.01877e+06	961185	814924	948826	938741	1.01725e+06	923814	925186	860976	950073	975722	940352	973094	1.16901e+06
A0A087WW14;C9JID8;F8W0M9;Q0VDG4;Q0VDG4-2	A0A087WW14;C9JID8;F8W0M9;Q0VDG4;Q0VDG4-2	SCRN3	Isoform of Q0VDG4, Secernin-3;Isoform of Q0VDG4, Secernin-3 (Fragment);Isoform of Q0VDG4, Secernin-3 (Fragment);Secernin-3;Isoform of Q0VDG4, Isoform 2 of Secernin-3	A0A087WW14;C9JID8;F8W0M9;Q0VDG4;Q0VDG4-2	A0A087WW14_HUMAN;C9JID8_HUMAN;F8W0M9_HUMAN;SCRN3_HUMAN;SCRN3_HUMAN	13076.4	14465.6	17268.3	14906.6	15328.5	12262.1	13762.2	12934.4	19095.6	10797.2	21276.5	15648.7	12440.5	14380.6
A0A087WW23;P20292	A0A087WW23;P20292	ALOX5AP	Isoform of P20292, Arachidonate 5-lipoxygenase-activating protein;Arachidonate 5-lipoxygenase-activating protein	A0A087WW23;P20292	A0A087WW23_HUMAN;AL5AP_HUMAN	67876.9	82235.4	98096.5	96032.2	130646	151317	149286	79369	27943.8	101654	88320.3	67999.3	58931.6	164207
A0A087WW40;Q9Y371;Q9Y371-2	A0A087WW40;Q9Y371;Q9Y371-2	SH3GLB1	Isoform of Q9Y371, Endophilin-B1;Endophilin-B1;Isoform of Q9Y371, Isoform 2 of Endophilin-B1	A0A087WW40;Q9Y371;Q9Y371-2	A0A087WW40_HUMAN;SHLB1_HUMAN;SHLB1_HUMAN	40241.1	40294.8	35316.8	38971.9	30721.5	40127.1	30976.9	38222.3	31727.7	40021	41093.3	37658.6	57503.2	40960.9
A0A087WW55;A6XGL3;E7EQ64;H0Y8D1;P07477	A0A087WW55;A6XGL3;E7EQ64;H0Y8D1;P07477	PRSS1	Isoform of P07477, Trypsin-1;Isoform of P07477, Protease serine 1;Isoform of P07477, Trypsin-1;Isoform of P07477, Trypsin-1 (Fragment);Trypsin-1	A0A087WW55;A6XGL3;E7EQ64;H0Y8D1;P07477	A0A087WW55_HUMAN;A6XGL3_HUMAN;E7EQ64_HUMAN;H0Y8D1_HUMAN;TRY1_HUMAN	Filtered	Filtered	Filtered	4021.3	Filtered	Filtered	35068.4	Filtered	Filtered	Filtered	Filtered	Filtered	Filtered	Filtered
A0A087WW58;C9JAG1;Q9C0D9	A0A087WW58;C9JAG1;Q9C0D9	EPT1	Isoform of Q9C0D9, Ethanolaminephosphotransferase 1;Isoform of Q9C0D9, Ethanolaminephosphotransferase 1 (Fragment);Ethanolaminephosphotransferase 1	A0A087WW58;C9JAG1;Q9C0D9	A0A087WW58_HUMAN;C9JAG1_HUMAN;EPT1_HUMAN	43748.3	27646.2	Filtered	40523.6	26408.5	29665.2	19634	27288.3	40480.1	37982.7	30324.5	36506.2	26772.2	37199.1
A0A087WW66;Q99460	A0A087WW66;Q99460	PSMD1	Isoform of Q99460, 26S proteasome non-ATPase regulatory subunit 1;26S proteasome non-ATPase regulatory subunit 1	A0A087WW66;Q99460	A0A087WW66_HUMAN;PSMD1_HUMAN	129991	145622	139094	134786	170781	135037	157748	141100	159738	140132	162093	139220	131208	198157
A0A087WW82;B7ZAQ6;B7ZAQ6-2;B7ZAQ6-3;E9PKY3;P0CG08;U3KPV2	A0A087WW82;B7ZAQ6;B7ZAQ6-2;B7ZAQ6-3;E9PKY3;P0CG08;U3KPV2	GPR89B;GPR89A;GPR89A;GPR89A;GPR89A;GPR89B;GPR89B	Isoform of P0CG08, Golgi pH regulator B (Fragment);Golgi pH regulator A;Isoform of B7ZAQ6, Isoform 2 of Golgi pH regulator A;Isoform of B7ZAQ6, Isoform 3 of Golgi pH regulator A;Isoform of B7ZAQ6, Golgi pH regulator A;Golgi pH regulator B;Isoform of P0CG08, Golgi pH regulator B (Fragment)	A0A087WW82;B7ZAQ6;B7ZAQ6-2;B7ZAQ6-3;E9PKY3;P0CG08;U3KPV2	A0A087WW82_HUMAN;GPHRA_HUMAN;GPHRA_HUMAN;GPHRA_HUMAN;E9PKY3_HUMAN;GPHRB_HUMAN;U3KPV2_HUMAN	29399.2	22456.7	52137	44447.4	18144	33126.9	26419.2	35671.3	20705.3	32104.7	41219.9	29690.2	23334.1	33768.3
A0A087WW89	A0A087WW89	IGHV3-72	Isoform of A0A0B4J1Y9, Protein IGHV3-72	A0A087WW89	A0A087WW89_HUMAN	117015	159002	204622	105895	307754	109336	162614	125980	81435.7	159683	195580	54639	102795	182520
A0A087WW96;A0A087X2E3;Q92777;Q92777-2	A0A087WW96;A0A087X2E3;Q92777;Q92777-2	SYN2	Isoform of Q92777, Synapsin-2;Isoform of Q92777, Synapsin-2;Synapsin-2;Isoform of Q92777, Isoform IIb of Synapsin-2	A0A087WW96;A0A087X2E3;Q92777;Q92777-2	A0A087WW96_HUMAN;A0A087X2E3_HUMAN;SYN2_HUMAN;SYN2_HUMAN	Filtered	12336.1	17499.4	23247.3	41686.1	9610.36	Filtered	33353	3714.15	8303.03	62422.2	11400.6	16360	15673
A0A087WWC9;A0A087WWT5;A0A087WWU7;A0A087WX49;A0A087WXC3;A0A087WYN7	A0A087WWC9;A0A087WWT5;A0A087WWU7;A0A087WX49;A0A087WXC3;A0A087WYN7	IGLL5	Isoform of B9A064, Immunoglobulin lambda-like polypeptide 5;Isoform of B9A064, Immunoglobulin lambda-like polypeptide 5;Isoform of B9A064, Immunoglobulin lambda-like polypeptide 5;Isoform of B9A064, Immunoglobulin lambda-like polypeptide 5;Isoform of B9A064, Immunoglobulin lambda-like polypeptide 5;Isoform of B9A064, Immunoglobulin lambda-like polypeptide 5	A0A087WWC9;A0A087WWT5;A0A087WWU7;A0A087WX49;A0A087WXC3;A0A087WYN7	A0A087WWC9_HUMAN;A0A087WWT5_HUMAN;A0A087WWU7_HUMAN;A0A087WX49_HUMAN;A0A087WXC3_HUMAN;A0A087WYN7_HUMAN	444218	755248	792093	496364	826144	619046	986369	540142	264411	509204	937481	287141	373441	2.05644e+06
A0A087WWD4;P13591;P13591-1	A0A087WWD4;P13591;P13591-1	NCAM1	Isoform of P13591, Neural cell adhesion molecule 1;Neural cell adhesion molecule 1;Isoform of P13591, Isoform 2 of Neural cell adhesion molecule 1	A0A087WWD4;P13591;P13591-1	A0A087WWD4_HUMAN;NCAM1_HUMAN;NCAM1_HUMAN	51944.4	63710.2	86355.1	105526	145957	129153	40829.9	110747	51081.7	115780	245126	87463.8	96801.3	63525
A0A087WWF1;Q8WWX9	A0A087WWF1;Q8WWX9	SELM	Isoform of Q8WWX9, Selenoprotein M;Selenoprotein M	A0A087WWF1;Q8WWX9	A0A087WWF1_HUMAN;SELM_HUMAN	6630.52	10375.7	18715.2	9783.92	15382.7	13019.8	9815.55	20254.3	7852.45	10864.5	27226.4	10515.6	15994.5	13844.8
A0A087WWK8;A0A0C4DGT3;Q6DN90;Q6DN90-2	A0A087WWK8;A0A0C4DGT3;Q6DN90;Q6DN90-2	IQSEC1	Isoform of Q6DN90, IQ motif and SEC7 domain-containing protein 1;Isoform of Q6DN90, IQ motif and SEC7 domain-containing protein 1;IQ motif and SEC7 domain-containing protein 1;Isoform of Q6DN90, Isoform 2 of IQ motif and SEC7 domain-containing protein 1	A0A087WWK8;A0A0C4DGT3;Q6DN90;Q6DN90-2	A0A087WWK8_HUMAN;A0A0C4DGT3_HUMAN;IQEC1_HUMAN;IQEC1_HUMAN	Filtered	4291.58	6147.08	10528.1	7081.82	7540.33	6251.28	10709.1	10977.1	6220.2	14364.1	11077.2	6342.75	6092.99
A0A087WWM0;O43617	A0A087WWM0;O43617	TRAPPC3	Isoform of O43617, Trafficking protein particle complex subunit 3;Trafficking protein particle complex subunit 3	A0A087WWM0;O43617	A0A087WWM0_HUMAN;TPPC3_HUMAN	79249.4	102566	99325.9	67905.7	83859.3	59253.2	103551	95525.9	53143.5	102150	121902	65683.9	64563.3	59438.9
A0A087WWM4;F8WAN9;H0YLV5;H0YMB3;H0YNJ6;Q9P2T1;Q9P2T1-2	A0A087WWM4;F8WAN9;H0YLV5;H0YMB3;H0YNJ6;Q9P2T1;Q9P2T1-2	GMPR2	Isoform of Q9P2T1, GMP reductase;Isoform of Q9P2T1, GMP reductase;Isoform of Q9P2T1, GMP reductase 2;Isoform of Q9P2T1, GMP reductase 2;Isoform of Q9P2T1, GMP reductase;GMP reductase 2;Isoform of Q9P2T1, Isoform 2 of GMP reductase 2	A0A087WWM4;F8WAN9;H0YLV5;H0YMB3;H0YNJ6;Q9P2T1;Q9P2T1-2	A0A087WWM4_HUMAN;F8WAN9_HUMAN;H0YLV5_HUMAN;H0YMB3_HUMAN;H0YNJ6_HUMAN;GMPR2_HUMAN;GMPR2_HUMAN	31257.4	49435.8	24242.1	32153.3	51276.5	37196.1	45171.9	35552	44417	36435.4	21504	35332.9	30259.5	45392.8
A0A087WWP4;Q96T37;Q96T37-2;Q96T37-3;Q96T37-4	A0A087WWP4;Q96T37;Q96T37-2;Q96T37-3;Q96T37-4	RBM15	Isoform of Q96T37, Putative RNA-binding protein 15;Putative RNA-binding protein 15;Isoform of Q96T37, Isoform 2 of Putative RNA-binding protein 15;Isoform of Q96T37, Isoform 3 of Putative RNA-binding protein 15;Isoform of Q96T37, Isoform 4 of Putative RNA-binding protein 15	A0A087WWP4;Q96T37;Q96T37-2;Q96T37-3;Q96T37-4	A0A087WWP4_HUMAN;RBM15_HUMAN;RBM15_HUMAN;RBM15_HUMAN;RBM15_HUMAN	6816.73	5573.23	8400.11	8895.79	14139.8	2816.09	5841.65	9401.08	7421.42	8506.74	10251.2	7925.82	11093.9	Filtered
A0A087WWP7;A0A087X1P0;P23470;P23470-2	A0A087WWP7;A0A087X1P0;P23470;P23470-2	PTPRG	Isoform of P23470, Protein-tyrosine-phosphatase;Isoform of P23470, Protein-tyrosine-phosphatase;Receptor-type tyrosine-protein phosphatase gamma;Isoform of P23470, Isoform 2 of Receptor-type tyrosine-protein phosphatase gamma	A0A087WWP7;A0A087X1P0;P23470;P23470-2	A0A087WWP7_HUMAN;A0A087X1P0_HUMAN;PTPRG_HUMAN;PTPRG_HUMAN	27042.6	5932.78	16330.5	16419.3	11852.2	9587.77	9857.96	20644	32129.4	19900.6	17285.8	16677.4	13903.4	11960.4
A0A087WWU8;P06753-2;P06753-5	A0A087WWU8;P06753-2;P06753-5	TPM3	Isoform of P06753, Tropomyosin alpha-3 chain;Isoform of P06753, Isoform 2 of Tropomyosin alpha-3 chain;Isoform of P06753, Isoform 5 of Tropomyosin alpha-3 chain	A0A087WWU8;P06753-2;P06753-5	A0A087WWU8_HUMAN;TPM3_HUMAN;TPM3_HUMAN	1.05943e+06	1.16884e+06	1.23414e+06	1303046	1.21326e+06	986026	1.16554e+06	1101786	1118625	1.1013e+06	979152	947088	1.30527e+06	1.47909e+06
A0A087WX08;Q9UEY8;Q9UEY8-2	A0A087WX08;Q9UEY8;Q9UEY8-2	ADD3	Isoform of Q9UEY8, Gamma-adducin;Gamma-adducin;Isoform of Q9UEY8, Isoform 1 of Gamma-adducin	A0A087WX08;Q9UEY8;Q9UEY8-2	A0A087WX08_HUMAN;ADDG_HUMAN;ADDG_HUMAN	54092.6	58133.1	67540.7	58313.6	80564.3	59294.3	62778.9	76821.6	43230.2	72157.1	72443.2	46522.7	68955.8	67797
A0A087WX29;A0A087WYY0;A0A087X260;B1AKP7;G3V162;Q13148	A0A087WX29;A0A087WYY0;A0A087X260;B1AKP7;G3V162;Q13148	TARDBP	Isoform of Q13148, TAR DNA-binding protein 43 (Fragment);Isoform of Q13148, TAR DNA-binding protein 43;Isoform of Q13148, TAR DNA-binding protein 43;Isoform of Q13148, TAR DNA-binding protein 43;Isoform of Q13148, TAR DNA binding protein, isoform CRA_d;TAR DNA-binding protein 43	A0A087WX29;A0A087WYY0;A0A087X260;B1AKP7;G3V162;Q13148	A0A087WX29_HUMAN;A0A087WYY0_HUMAN;A0A087X260_HUMAN;B1AKP7_HUMAN;G3V162_HUMAN;TADBP_HUMAN	98007.5	65040.5	72166.2	84927.2	89724	82318.6	60686.9	72616.4	85755.1	85752.6	89130.3	71806.3	85628.5	85077.6
A0A087WX36;D3DSM0	A0A087WX36;D3DSM0	ITGB2	Isoform of P05107, Integrin beta;Isoform of P05107, Integrin beta	A0A087WX36;D3DSM0	A0A087WX36_HUMAN;D3DSM0_HUMAN	10334.4	13914.9	7595.47	7311.82	18085.8	22726	22244.6	7261	Filtered	14881.7	9374.75	17233.4	11831	31005.8
A0A087WX59;Q16186	A0A087WX59;Q16186	ADRM1	Isoform of Q16186, Proteasomal ubiquitin receptor ADRM1;Proteasomal ubiquitin receptor ADRM1	A0A087WX59;Q16186	A0A087WX59_HUMAN;ADRM1_HUMAN	275820	224847	236617	257540	266912	232215	196733	230364	232291	253883	283578	230768	220589	708101
A0A087WX72;F8VVS7;H0Y3S8;P55211;P55211-2;P55211-3;P55211-4;Q5JRU2;Q5JRU8	A0A087WX72;F8VVS7;H0Y3S8;P55211;P55211-2;P55211-3;P55211-4;Q5JRU2;Q5JRU8	CASP9	Isoform of P55211, Caspase-9 (Fragment);Isoform of P55211, Caspase;Isoform of P55211, Caspase-9 (Fragment);Caspase-9;Isoform of P55211, Isoform 2 of Caspase-9;Isoform of P55211, Isoform 3 of Caspase-9;Isoform of P55211, Isoform 4 of Caspase-9;Isoform of P55211, Caspase-9 (Fragment);Isoform of P55211, Caspase-9 (Fragment)	A0A087WX72;F8VVS7;H0Y3S8;P55211;P55211-2;P55211-3;P55211-4;Q5JRU2;Q5JRU8	A0A087WX72_HUMAN;F8VVS7_HUMAN;H0Y3S8_HUMAN;CASP9_HUMAN;CASP9_HUMAN;CASP9_HUMAN;CASP9_HUMAN;Q5JRU2_HUMAN;Q5JRU8_HUMAN	12711.7	17682.8	30160.8	13972	35313.3	10632.9	14416.9	23179.4	15673.4	17350.5	21552.3	24575.7	16125.5	30889.7
A0A087WXB0;O15126	A0A087WXB0;O15126	SCAMP1	Isoform of O15126, Secretory carrier-associated membrane protein 1;Secretory carrier-associated membrane protein 1	A0A087WXB0;O15126	A0A087WXB0_HUMAN;SCAM1_HUMAN	18420.2	6470.4	16171.9	25973.3	2835.8	14226.3	2703.27	15149.3	16468.4	13492.5	54766.8	13576	23689	Filtered
A0A087WXC5;E7ESZ7;O95299	A0A087WXC5;E7ESZ7;O95299	NDUFA10	Isoform of O95299, NADH dehydrogenase [ubiquinone] 1 alpha subcomplex subunit 10, mitochondrial;Isoform of O95299, NADH dehydrogenase [ubiquinone] 1 alpha subcomplex subunit 10, mitochondrial;NADH dehydrogenase [ubiquinone] 1 alpha subcomplex subunit 10, mitochondrial	A0A087WXC5;E7ESZ7;O95299	A0A087WXC5_HUMAN;E7ESZ7_HUMAN;NDUAA_HUMAN	70697	77685.3	65919.7	85151.6	74297.4	77675.2	68657.8	78346	115490	89741.8	93568.2	82075	63947.1	79416.8
A0A087WXL6;B7Z879;Q9H270	A0A087WXL6;B7Z879;Q9H270	VPS11	Isoform of Q9H270, Vacuolar protein sorting 11 (Yeast), isoform CRA_a;Isoform of Q9H270, Vacuolar protein sorting-associated protein 11 homolog;Vacuolar protein sorting-associated protein 11 homolog	A0A087WXL6;B7Z879;Q9H270	A0A087WXL6_HUMAN;B7Z879_HUMAN;VPS11_HUMAN	28246.2	31034.6	27957	25834.3	23427.5	26513.4	31111.5	31485.6	29165.3	27908.8	37714.6	23626.7	31044	44501.9
A0A087WXL8	A0A087WXL8	IGHG3	Isoform of P01871, Ig gamma-3 chain C region	A0A087WXL8	A0A087WXL8_HUMAN	409359	872280	1.17859e+06	496471	708330	699490	667355	720651	421193	338945	358497	298966	638704	210722
A0A087WXM6;A0A0A6YYL6;J3KRX5;J3QQT2;P18621;P18621-3	A0A087WXM6;A0A0A6YYL6;J3KRX5;J3QQT2;P18621;P18621-3	RPL17;RPL17-C18orf32;RPL17;RPL17;RPL17;RPL17	Isoform of P18621, 60S ribosomal protein L17 (Fragment);Isoform of Q8TCD1, Protein RPL17-C18orf32;Isoform of P18621, 60S ribosomal protein L17 (Fragment);Isoform of P18621, 60S ribosomal protein L17 (Fragment);60S ribosomal protein L17;Isoform of P18621, Isoform 3 of 60S ribosomal protein L17	A0A087WXM6;A0A0A6YYL6;J3KRX5;J3QQT2;P18621;P18621-3	A0A087WXM6_HUMAN;A0A0A6YYL6_HUMAN;J3KRX5_HUMAN;J3QQT2_HUMAN;RL17_HUMAN;RL17_HUMAN	206803	182082	199789	169805	193057	208213	146790	159561	234276	207348	209887	222577	211194	193566
A0A087WXM8;P50895	A0A087WXM8;P50895	BCAM	Isoform of P50895, Basal cell adhesion molecule;Basal cell adhesion molecule	A0A087WXM8;P50895	A0A087WXM8_HUMAN;BCAM_HUMAN	62333	43680	42475.1	54440.1	57119.3	60199.9	76617.7	63848.5	47417.7	96493.9	77455.5	59521.5	51238.4	61635.2
A0A087WXR2;F5H1Z6;F5H8G1;F5H8H3;Q9Y365	A0A087WXR2;F5H1Z6;F5H8G1;F5H8H3;Q9Y365	STARD10	Isoform of Q9Y365, PCTP-like protein;Isoform of Q9Y365, PCTP-like protein (Fragment);Isoform of Q9Y365, PCTP-like protein (Fragment);Isoform of Q9Y365, PCTP-like protein;PCTP-like protein	A0A087WXR2;F5H1Z6;F5H8G1;F5H8H3;Q9Y365	A0A087WXR2_HUMAN;F5H1Z6_HUMAN;F5H8G1_HUMAN;F5H8H3_HUMAN;PCTL_HUMAN	111303	69050.8	66042.5	76550.1	82709	82143.1	71315.5	105015	137543	99309.2	123886	68679.9	49008.1	58942.9
A0A087WXS7;O43681	A0A087WXS7;O43681	ASNA1	Isoform of O43681, ATPase ASNA1;ATPase ASNA1	A0A087WXS7;O43681	A0A087WXS7_HUMAN;ASNA_HUMAN	244607	348920	292314	293360	177818	303537	323288	285818	314495	273777	271809	229121	298807	326547
A0A087WXU0;Q5SZ82;Q9NWS8;Q9NWS8-2	A0A087WXU0;Q5SZ82;Q9NWS8;Q9NWS8-2	RMND1	Isoform of Q9NWS8, Required for meiotic nuclear division protein 1 homolog;Isoform of Q9NWS8, Required for meiotic nuclear division protein 1 homolog (Fragment);Required for meiotic nuclear division protein 1 homolog;Isoform of Q9NWS8, Isoform 2 of Required for meiotic nuclear division protein 1 homolog	A0A087WXU0;Q5SZ82;Q9NWS8;Q9NWS8-2	A0A087WXU0_HUMAN;Q5SZ82_HUMAN;RMND1_HUMAN;RMND1_HUMAN	31785.7	24753.7	28015.5	32404.9	21824.6	33394.5	21837.7	34546.7	28904.6	28502.2	25235.6	25389.1	36475.7	34039.1
A0A087WXU3;A0FGR8;A0FGR8-2;A0FGR8-6;H7BXI1	A0A087WXU3;A0FGR8;A0FGR8-2;A0FGR8-6;H7BXI1	ESYT2	Isoform of A0FGR8, Extended synaptotagmin-2;Extended synaptotagmin-2;Isoform of A0FGR8, Isoform 2 of Extended synaptotagmin-2;Isoform of A0FGR8, Isoform 6 of Extended synaptotagmin-2;Isoform of A0FGR8, Extended synaptotagmin-2 (Fragment)	A0A087WXU3;A0FGR8;A0FGR8-2;A0FGR8-6;H7BXI1	A0A087WXU3_HUMAN;ESYT2_HUMAN;ESYT2_HUMAN;ESYT2_HUMAN;H7BXI1_HUMAN	84387.3	73091.5	60501.1	77185.7	48259.9	63628	56575.5	69786	70040.9	78839.1	73790.4	62245.7	76756.4	61256.2
A0A087WXW9;P20908	A0A087WXW9;P20908	COL5A1	Isoform of P20908, Collagen alpha-1(V) chain;Collagen alpha-1(V) chain	A0A087WXW9;P20908	A0A087WXW9_HUMAN;CO5A1_HUMAN	270763	476833	193956	124753	566152	223903	349015	272393	180905	438968	364141	366357	243145	585258
A0A087WXX9;P54646	A0A087WXX9;P54646	PRKAA2	Isoform of P54646, 5'-AMP-activated protein kinase catalytic subunit alpha-2;5'-AMP-activated protein kinase catalytic subunit alpha-2	A0A087WXX9;P54646	A0A087WXX9_HUMAN;AAPK2_HUMAN	Filtered	32890.2	Filtered	Filtered	18594.6	20560.5	18435.4	28781.9	10397.1	6675.14	Filtered	19792.6	51081	Filtered
A0A087WY00;F8W6H6;F8WE88;G3V394;Q9Y4I1;Q9Y4I1-2;Q9Y4I1-3	A0A087WY00;F8W6H6;F8WE88;G3V394;Q9Y4I1;Q9Y4I1-2;Q9Y4I1-3	MYO5A	Isoform of Q9Y4I1, Unconventional myosin-Va;Isoform of Q9Y4I1, Unconventional myosin-Va;Isoform of Q9Y4I1, Unconventional myosin-Va;Isoform of Q9Y4I1, Unconventional myosin-Va;Unconventional myosin-Va;Isoform of Q9Y4I1, Isoform 2 of Unconventional myosin-Va;Isoform of Q9Y4I1, Isoform 3 of Unconventional myosin-Va	A0A087WY00;F8W6H6;F8WE88;G3V394;Q9Y4I1;Q9Y4I1-2;Q9Y4I1-3	A0A087WY00_HUMAN;F8W6H6_HUMAN;F8WE88_HUMAN;G3V394_HUMAN;MYO5A_HUMAN;MYO5A_HUMAN;MYO5A_HUMAN	4360.16	2533.51	10657	16410.7	7991.49	45785.2	8540.89	13214.8	4747.36	5879.4	41089.1	4874.32	26156.5	15902.8
A0A087WY30;Q9UKT6	A0A087WY30;Q9UKT6	FBXL21	Isoform of Q9UKT6, F-box/LRR-repeat protein 21;F-box/LRR-repeat protein 21	A0A087WY30;Q9UKT6	A0A087WY30_HUMAN;FXL21_HUMAN	18154.1	Filtered	387307	396806	49033	70185.2	60535.3	238328	43694.4	202311	257221	152456	86699.5	377383
A0A087WY55;Q9NP79	A0A087WY55;Q9NP79	VTA1	Isoform of Q9NP79, Chromosome 6 open reading frame 55, isoform CRA_b;Vacuolar protein sorting-associated protein VTA1 homolog	A0A087WY55;Q9NP79	A0A087WY55_HUMAN;VTA1_HUMAN	311143	195065	162053	174507	99406.7	178376	180723	194371	253918	281481	242824	176392	247903	145285
A0A087WY67;P0CG29;P0CG30;Q6ICJ4	A0A087WY67;P0CG29;P0CG30;Q6ICJ4	GSTT2;GSTT2;GSTT2B;Em:AP000351.3	Isoform of P0CG29, Glutathione S-transferase theta-2;Glutathione S-transferase theta-2;Glutathione S-transferase theta-2B;Isoform of P0CG30, Em:AP000351.3 protein	A0A087WY67;P0CG29;P0CG30;Q6ICJ4	A0A087WY67_HUMAN;GST2_HUMAN;GSTT2_HUMAN;Q6ICJ4_HUMAN	117627	112763	57477.9	47124.8	56751.1	45404.1	12651.8	46430.8	43163.5	46724.7	25533.3	36133.4	44052.5	59752.6
A0A087WY71;E9PFW3;Q96CW1;Q96CW1-2	A0A087WY71;E9PFW3;Q96CW1;Q96CW1-2	AP2M1	Isoform of Q96CW1, AP-2 complex subunit mu;Isoform of Q96CW1, AP-2 complex subunit mu;AP-2 complex subunit mu;Isoform of Q96CW1, Isoform 2 of AP-2 complex subunit mu	A0A087WY71;E9PFW3;Q96CW1;Q96CW1-2	A0A087WY71_HUMAN;E9PFW3_HUMAN;AP2M1_HUMAN;AP2M1_HUMAN	167374	195348	186905	173469	244420	225687	218028	185336	176492	183801	202036	193096	173534	213461
A0A087WY82;Q9Y624	A0A087WY82;Q9Y624	F11R	Isoform of Q9Y624, Junctional adhesion molecule A;Junctional adhesion molecule A	A0A087WY82;Q9Y624	A0A087WY82_HUMAN;JAM1_HUMAN	67067.2	55687.1	51474.5	86682.6	78003.6	44444.4	61081.3	62457.6	56620	61176.9	43042.9	65003.9	68202.3	93727.8
A0A087WY85;A0A0A0MQU3;D6RAH7;D6RAW0;D6RFM0;H9KV45;P61077;P61077-2;P61077-3;P62837;P62837-2	A0A087WY85;A0A0A0MQU3;D6RAH7;D6RAW0;D6RFM0;H9KV45;P61077;P61077-2;P61077-3;P62837;P62837-2	UBE2D3;UBE2D2;UBE2D3;UBE2D3;UBE2D2;UBE2D3;UBE2D3;UBE2D3;UBE2D3;UBE2D2;UBE2D2	Isoform of P61077, Ubiquitin-conjugating enzyme E2 D3;Isoform of P62837, Ubiquitin-conjugating enzyme E2 D2;Isoform of P61077, Ubiquitin-conjugating enzyme E2 D3;Isoform of P61077, Ubiquitin-conjugating enzyme E2 D3 (Fragment);Isoform of P62837, Ubiquitin-conjugating enzyme E2 D2 (Fragment);Isoform of P61077, Ubiquitin-conjugating enzyme E2 D3;Ubiquitin-conjugating enzyme E2 D3;Isoform of P61077,…	A0A087WY85;A0A0A0MQU3;D6RAH7;D6RAW0;D6RFM0;H9KV45;P61077;P61077-2;P61077-3;P62837;P62837-2	A0A087WY85_HUMAN;A0A0A0MQU3_HUMAN;D6RAH7_HUMAN;D6RAW0_HUMAN;D6RFM0_HUMAN;H9KV45_HUMAN;UB2D3_HUMAN;UB2D3_HUMAN;UB2D3_HUMAN;UB2D2_HUMAN;UB2D2_HUMAN	141045	209409	225952	215813	186212	241684	188759	214302	296281	200855	227974	301102	257441	152598
A0A087WY88;Q8N5M9	A0A087WY88;Q8N5M9	JAGN1	Isoform of Q8N5M9, Protein jagunal homolog 1;Protein jagunal homolog 1	A0A087WY88;Q8N5M9	A0A087WY88_HUMAN;JAGN1_HUMAN	61136.2	60066.2	46637.1	60840.8	Filtered	68678.1	39076.7	21565.1	69427.8	68364.5	39882.1	59125.8	37560.7	Filtered
A0A087WYC5	A0A087WYC5	IGHG1	Isoform of P01871, Ig gamma-1 chain C region	A0A087WYC5	A0A087WYC5_HUMAN	55144.8	192748	59040.1	22034.1	127837	23246.8	194406	47877.7	34088.4	92694.2	6104	Filtered	19053.1	175308
A0A087WYD8;P19801;P19801-2	A0A087WYD8;P19801;P19801-2	AOC1	Isoform of P19801, Amine oxidase;Amiloride-sensitive amine oxidase [copper-containing];Isoform of P19801, Isoform 2 of Amiloride-sensitive amine oxidase [copper-containing]	A0A087WYD8;P19801;P19801-2	A0A087WYD8_HUMAN;AOC1_HUMAN;AOC1_HUMAN	Filtered	Filtered	Filtered	Filtered	Filtered	Filtered	Filtered	Filtered	Filtered	Filtered	Filtered	Filtered	16683.1	Filtered
A0A087WYF8;A0A0A0MQY0;D6RAF1;Q53GG5;Q53GG5-2;Q53GG5-3	A0A087WYF8;A0A0A0MQY0;D6RAF1;Q53GG5;Q53GG5-2;Q53GG5-3	PDLIM3	Isoform of Q53GG5, PDZ and LIM domain protein 3;Isoform of Q53GG5, PDZ and LIM domain protein 3;Isoform of Q53GG5, PDZ and LIM domain protein 3;PDZ and LIM domain protein 3;Isoform of Q53GG5, Isoform 2 of PDZ and LIM domain protein 3;Isoform of Q53GG5, Isoform 3 of PDZ and LIM domain protein 3	A0A087WYF8;A0A0A0MQY0;D6RAF1;Q53GG5;Q53GG5-2;Q53GG5-3	A0A087WYF8_HUMAN;A0A0A0MQY0_HUMAN;D6RAF1_HUMAN;PDLI3_HUMAN;PDLI3_HUMAN;PDLI3_HUMAN	64509.2	55486.5	49247.9	Filtered	65969.9	30847.9	50358.5	68089.8	32524.4	55108.8	44239.9	78792.1	61299	59637
A0A087WYG2;E9PFH7;Q9UPT6	A0A087WYG2;E9PFH7;Q9UPT6	MAPK8IP3	Isoform of Q9UPT6, C-Jun-amino-terminal kinase-interacting protein 3;Isoform of Q9UPT6, C-Jun-amino-terminal kinase-interacting protein 3;C-Jun-amino-terminal kinase-interacting protein 3	A0A087WYG2;E9PFH7;Q9UPT6	A0A087WYG2_HUMAN;E9PFH7_HUMAN;JIP3_HUMAN	Filtered	Filtered	Filtered	Filtered	1997.95	Filtered	Filtered	Filtered	Filtered	Filtered	6668.45	Filtered	Filtered	Filtered
A0A087WYI0;C9IYS7;C9J979;Q5TA45;Q5TA45-2;Q5TA45-3;Q5TA45-4;Q5TA45-5	A0A087WYI0;C9IYS7;C9J979;Q5TA45;Q5TA45-2;Q5TA45-3;Q5TA45-4;Q5TA45-5	CPSF3L	Isoform of Q5TA45, Integrator complex subunit 11;Isoform of Q5TA45, Cleavage and polyadenylation specific factor 3-like, isoform CRA_i;Isoform of Q5TA45, Integrator complex subunit 11 (Fragment);Integrator complex subunit 11;Isoform of Q5TA45, Isoform 2 of Integrator complex subunit 11;Isoform of Q5TA45, Isoform 3 of Integrator complex subunit 11;Isoform of Q5TA45, Isoform 4 of Integrator complex…	A0A087WYI0;C9IYS7;C9J979;Q5TA45;Q5TA45-2;Q5TA45-3;Q5TA45-4;Q5TA45-5	A0A087WYI0_HUMAN;C9IYS7_HUMAN;C9J979_HUMAN;INT11_HUMAN;INT11_HUMAN;INT11_HUMAN;INT11_HUMAN;INT11_HUMAN	22274.1	17492.9	18631.2	15503.4	5192.31	18844.4	18037.6	20482.1	17493.6	10680.6	20830.9	18047.8	16586.9	16430
A0A087WYJ9	A0A087WYJ9	IGHM	Isoform of P01871, Ig mu chain C region	A0A087WYJ9	A0A087WYJ9_HUMAN	163879	648354	912442	351185	264803	114162	103351	821374	296622	500266	420975	286670	214003	1.44379e+06
A0A087WYK8;B1AKJ5;F5H7V1;O43847;O43847-2	A0A087WYK8;B1AKJ5;F5H7V1;O43847;O43847-2	NRD1	Isoform of O43847, Nardilysin;Isoform of O43847, Nardilysin;Isoform of O43847, Nardilysin;Nardilysin;Isoform of O43847, Isoform 2 of Nardilysin	A0A087WYK8;B1AKJ5;F5H7V1;O43847;O43847-2	A0A087WYK8_HUMAN;B1AKJ5_HUMAN;F5H7V1_HUMAN;NRDC_HUMAN;NRDC_HUMAN	18462.4	10537.3	10474.4	8920.05	18813.6	11101.1	18067.8	18252.4	11454.4	15581.6	24367.9	15088.2	13320.9	15290.9
A0A087WYM3;A0A0A0MRF5;B5MCS1;C9J3U7;C9JR33;C9JZQ0;E7EWX6;F8WCF4;F8WDM4;F8WF57;Q8IXJ6;Q8IXJ6-2;Q8IXJ6-3;Q8IXJ6-4	A0A087WYM3;A0A0A0MRF5;B5MCS1;C9J3U7;C9JR33;C9JZQ0;E7EWX6;F8WCF4;F8WDM4;F8WF57;Q8IXJ6;Q8IXJ6-2;Q8IXJ6-3;Q8IXJ6-4	SIRT2	Isoform of Q8IXJ6, NAD-dependent protein deacetylase sirtuin-2;Isoform of Q8IXJ6, NAD-dependent protein deacetylase sirtuin-2;Isoform of Q8IXJ6, NAD-dependent protein deacetylase sirtuin-2 (Fragment);Isoform of Q8IXJ6, NAD-dependent protein deacetylase sirtuin-2 (Fragment);Isoform of Q8IXJ6, NAD-dependent protein deacetylase sirtuin-2 (Fragment);Isoform of Q8IXJ6, NAD-dependent protein deacetylas…	A0A087WYM3;A0A0A0MRF5;B5MCS1;C9J3U7;C9JR33;C9JZQ0;E7EWX6;F8WCF4;F8WDM4;F8WF57;Q8IXJ6;Q8IXJ6-2;Q8IXJ6-3;Q8IXJ6-4	A0A087WYM3_HUMAN;A0A0A0MRF5_HUMAN;B5MCS1_HUMAN;C9J3U7_HUMAN;C9JR33_HUMAN;C9JZQ0_HUMAN;E7EWX6_HUMAN;F8WCF4_HUMAN;F8WDM4_HUMAN;F8WF57_HUMAN;SIR2_HUMAN;SIR2_HUMAN;SIR2_HUMAN;SIR2_HUMAN	60568.3	63838.8	46924.2	56161.5	54031.3	51579.6	59644.8	59920.7	62376.2	78636.3	63076.9	58709.6	54510.4	64167.7
A0A087WYN9;Q7Z478	A0A087WYN9;Q7Z478	DHX29	Isoform of Q7Z478, ATP-dependent RNA helicase DHX29;ATP-dependent RNA helicase DHX29	A0A087WYN9;Q7Z478	A0A087WYN9_HUMAN;DHX29_HUMAN	9228.78	7713.9	Filtered	4497.33	Filtered	8372.32	3781.53	8250.56	10645.9	8314.8	7253.33	8911.69	12185.3	Filtered
A0A087WYP2;Q8IZQ5	A0A087WYP2;Q8IZQ5	C11orf31;SELH	Isoform of Q8IZQ5, Selenoprotein H;Selenoprotein H	A0A087WYP2;Q8IZQ5	A0A087WYP2_HUMAN;SELH_HUMAN	41923	35517.7	29528.4	45096.4	21694.9	40103.5	29863	35387.9	46004.8	36373.4	59319.8	23712	47373.6	24199.8
A0A087WYR4	A0A087WYR4	IGLL5	Isoform of B9A064, Immunoglobulin lambda-like polypeptide 5	A0A087WYR4	A0A087WYR4_HUMAN	Filtered	6073.09	Filtered	Filtered	7227.98	Filtered	6993.01	16134.6	2279.26	11357	12399.1	Filtered	10216.6	30341.2
A0A087WYT3;Q15185;Q15185-4	A0A087WYT3;Q15185;Q15185-4	PTGES3	Isoform of Q15185, Prostaglandin E synthase 3;Prostaglandin E synthase 3;Isoform of Q15185, Isoform 4 of Prostaglandin E synthase 3	A0A087WYT3;Q15185;Q15185-4	A0A087WYT3_HUMAN;TEBP_HUMAN;TEBP_HUMAN	130006	135645	96710.3	116929	145635	126835	105361	97602.6	130338	105069	92315.3	130898	119471	155400
A0A087WYU1;Q9Y5X1	A0A087WYU1;Q9Y5X1	SNX9	Isoform of Q9Y5X1, Sorting nexin;Sorting nexin-9	A0A087WYU1;Q9Y5X1	A0A087WYU1_HUMAN;SNX9_HUMAN	40150	63007.6	74679.4	61362.5	68057.2	69690.4	55213.6	69972.2	64429	64211.3	55925.9	59288.7	55948.9	83892.5
A0A087WZ15;A0A087X0J3;P40123;P40123-2	A0A087WZ15;A0A087X0J3;P40123;P40123-2	CAP2	Isoform of P40123, Adenylyl cyclase-associated protein;Isoform of P40123, Adenylyl cyclase-associated protein;Adenylyl cyclase-associated protein 2;Isoform of P40123, Isoform 2 of Adenylyl cyclase-associated protein 2	A0A087WZ15;A0A087X0J3;P40123;P40123-2	A0A087WZ15_HUMAN;A0A087X0J3_HUMAN;CAP2_HUMAN;CAP2_HUMAN	32626.1	40261.1	31466.7	34602.7	26023.2	42456	20601.5	37028.2	16073.3	38627.5	28985.3	37078.9	49942.8	32516.4
A0A087WZ32;A0A087X038;A8K727;Q9HB19	A0A087WZ32;A0A087X038;A8K727;Q9HB19	PLEKHA2	Isoform of Q9HB19, Pleckstrin homology domain-containing family A member 2;Isoform of Q9HB19, Pleckstrin homology domain-containing family A member 2;Isoform of Q9HB19, Pleckstrin homology domain-containing family A member 2;Pleckstrin homology domain-containing family A member 2	A0A087WZ32;A0A087X038;A8K727;Q9HB19	A0A087WZ32_HUMAN;A0A087X038_HUMAN;A8K727_HUMAN;PKHA2_HUMAN	28005	17571.2	30002.3	23751.3	37128.2	19741.1	21210.4	17728.3	15512.6	19166.7	28161.9	20056.3	30957.1	49156.4
A0A087WZE4;P02549;P02549-2	A0A087WZE4;P02549;P02549-2	SPTA1	Isoform of P02549, Spectrin alpha chain, erythrocytic 1;Spectrin alpha chain, erythrocytic 1;Isoform of P02549, Isoform 2 of Spectrin alpha chain, erythrocytic 1	A0A087WZE4;P02549;P02549-2	A0A087WZE4_HUMAN;SPTA1_HUMAN;SPTA1_HUMAN	273297	195526	273285	207857	143445	201308	103896	190820	154007	186675	132586	188798	82535.5	150220
A0A087WZH7;P29966	A0A087WZH7;P29966	MARCKS	Isoform of P29966, Myristoylated alanine-rich C-kinase substrate;Myristoylated alanine-rich C-kinase substrate	A0A087WZH7;P29966	A0A087WZH7_HUMAN;MARCS_HUMAN	41205.7	21496.8	59164.2	51144.7	44899.3	63179.5	43376.4	46602.2	19459.3	50380.5	79543.7	41186	64980	30098.5
A0A087WZH9;P01593;P01594;P01599;P01600;P01607;P01608;P01609;P01610;P80362	A0A087WZH9;P01593;P01594;P01599;P01600;P01607;P01608;P01609;P01610;P80362	IGKV1D-33;;;;;;;;;	Isoform of A0A0B4J1U0, Protein IGKV1-33;Ig kappa chain V-I region AG;Ig kappa chain V-I region AU;Ig kappa chain V-I region Gal;Ig kappa chain V-I region Hau;Ig kappa chain V-I region Rei;Ig kappa chain V-I region Roy;Ig kappa chain V-I region Scw;Ig kappa chain V-I region WEA;Ig kappa chain V-I region WAT	A0A087WZH9;P01593;P01594;P01599;P01600;P01607;P01608;P01609;P01610;P80362	A0A087WZH9_HUMAN;KV101_HUMAN;KV102_HUMAN;KV107_HUMAN;KV108_HUMAN;KV115_HUMAN;KV116_HUMAN;KV117_HUMAN;KV118_HUMAN;KV125_HUMAN	105401	111506	142539	105363	106623	117703	106549	98973.2	84589.9	112404	205179	52068.3	72448.2	198996
A0A087WZM2;D6REQ6;D6RHI9;O00584	A0A087WZM2;D6REQ6;D6RHI9;O00584	RNASET2	Isoform of O00584, Ribonuclease T2;Isoform of O00584, Ribonuclease T2;Isoform of O00584, Ribonuclease T2 (Fragment);Ribonuclease T2	A0A087WZM2;D6REQ6;D6RHI9;O00584	A0A087WZM2_HUMAN;D6REQ6_HUMAN;D6RHI9_HUMAN;RNT2_HUMAN	32320	26238.8	17841.8	23356.7	74634	42391.4	44068.8	20571.4	18389.6	13917.4	32797.5	35244.4	152653	86037.5
A0A087WZN1;O43837	A0A087WZN1;O43837	IDH3B	Isoform of O43837, Isocitrate dehydrogenase [NAD] subunit, mitochondrial;Isocitrate dehydrogenase [NAD] subunit beta, mitochondrial	A0A087WZN1;O43837	A0A087WZN1_HUMAN;IDH3B_HUMAN	94473.3	128664	100109	91459	70978.4	81145.5	94626.1	104290	113076	99995.6	99637.1	93510.3	87635.5	74882
A0A087WZQ7;Q9H115;Q9H115-2;Q9H115-3	A0A087WZQ7;Q9H115;Q9H115-2;Q9H115-3	NAPB	Isoform of Q9H115, Beta-soluble NSF attachment protein;Beta-soluble NSF attachment protein;Isoform of Q9H115, Isoform 2 of Beta-soluble NSF attachment protein;Isoform of Q9H115, Isoform 3 of Beta-soluble NSF attachment protein	A0A087WZQ7;Q9H115;Q9H115-2;Q9H115-3	A0A087WZQ7_HUMAN;SNAB_HUMAN;SNAB_HUMAN;SNAB_HUMAN	4017.52	5892.57	103167	83896.4	25266.7	7687.09	7586.86	12526.6	9932.6	21266.6	45212.6	3138.96	9108.23	86549.7
A0A087WZR3;A0A0D9SF50;H9KVA9;P46736;P46736-2;P46736-3;P46736-4;X6RJS7	A0A087WZR3;A0A0D9SF50;H9KVA9;P46736;P46736-2;P46736-3;P46736-4;X6RJS7	BRCC3	Isoform of P46736, Lys-63-specific deubiquitinase BRCC36;Isoform of P46736, Lys-63-specific deubiquitinase BRCC36;Isoform of P46736, Lys-63-specific deubiquitinase BRCC36;Lys-63-specific deubiquitinase BRCC36;Isoform of P46736, Isoform 1 of Lys-63-specific deubiquitinase BRCC36;Isoform of P46736, Isoform 3 of Lys-63-specific deubiquitinase BRCC36;Isoform of P46736, Isoform 4 of Lys-63-specific de…	A0A087WZR3;A0A0D9SF50;H9KVA9;P46736;P46736-2;P46736-3;P46736-4;X6RJS7	A0A087WZR3_HUMAN;A0A0D9SF50_HUMAN;H9KVA9_HUMAN;BRCC3_HUMAN;BRCC3_HUMAN;BRCC3_HUMAN;BRCC3_HUMAN;X6RJS7_HUMAN	8576.93	8043.68	6680.68	5236.2	8808.53	6808.93	8377.55	6746.01	7936.25	5684.21	4883.3	6680.58	6728.12	7015.23
A0A087WZR6;A0A087WZW4;A0A087X0T8;A0A087X105;A0A087X1W8;A0A0A0MTJ8;F5H125;H0YG94;Q9BY67;Q9BY67-2;Q9BY67-3;Q9BY67-4;Q9BY67-5;X5DQS5	A0A087WZR6;A0A087WZW4;A0A087X0T8;A0A087X105;A0A087X1W8;A0A0A0MTJ8;F5H125;H0YG94;Q9BY67;Q9BY67-2;Q9BY67-3;Q9BY67-4;Q9BY67-5;X5DQS5	CADM1	Isoform of Q9BY67, Cell adhesion molecule 1;Isoform of Q9BY67, Cell adhesion molecule 1;Isoform of Q9BY67, Cell adhesion molecule 1;Isoform of Q9BY67, Cell adhesion molecule 1;Isoform of Q9BY67, Cell adhesion molecule 1;Isoform of Q9BY67, Cell adhesion molecule 1 (Fragment);Isoform of Q9BY67, Cell adhesion molecule 1 (Fragment);Isoform of Q9BY67, Cell adhesion molecule 1 (Fragment);Cell adhesion …	A0A087WZR6;A0A087WZW4;A0A087X0T8;A0A087X105;A0A087X1W8;A0A0A0MTJ8;F5H125;H0YG94;Q9BY67;Q9BY67-2;Q9BY67-3;Q9BY67-4;Q9BY67-5;X5DQS5	A0A087WZR6_HUMAN;A0A087WZW4_HUMAN;A0A087X0T8_HUMAN;A0A087X105_HUMAN;A0A087X1W8_HUMAN;A0A0A0MTJ8_HUMAN;F5H125_HUMAN;H0YG94_HUMAN;CADM1_HUMAN;CADM1_HUMAN;CADM1_HUMAN;CADM1_HUMAN;CADM1_HUMAN;X5DQS5_HUMAN	80694.2	Filtered	64305.2	63221.1	39146	77757.5	Filtered	70458.2	55936.2	77618.3	169670	58811.6	64240.5	Filtered
A0A087WZT2;Q6UX53	A0A087WZT2;Q6UX53	METTL7B	Isoform of Q6UX53, Methyltransferase-like protein 7B;Methyltransferase-like protein 7B	A0A087WZT2;Q6UX53	A0A087WZT2_HUMAN;MET7B_HUMAN	Filtered	Filtered	Filtered	Filtered	Filtered	Filtered	Filtered	Filtered	Filtered	Filtered	Filtered	Filtered	46106.8	Filtered
A0A087WZV1;D6R9P3;D6RBZ0;D6RD18;Q99729-2;Q99729-3	A0A087WZV1;D6R9P3;D6RBZ0;D6RD18;Q99729-2;Q99729-3	HNRNPAB	Isoform of Q99729, Heterogeneous nuclear ribonucleoprotein A/B;Isoform of Q99729, Heterogeneous nuclear ribonucleoprotein A/B;Isoform of Q99729, Heterogeneous nuclear ribonucleoprotein A/B;Isoform of Q99729, Heterogeneous nuclear ribonucleoprotein A/B;Isoform of Q99729, Isoform 2 of Heterogeneous nuclear ribonucleoprotein A/B;Isoform of Q99729, Isoform 3 of Heterogeneous nuclear ribonucleoprotein…	A0A087WZV1;D6R9P3;D6RBZ0;D6RD18;Q99729-2;Q99729-3	A0A087WZV1_HUMAN;D6R9P3_HUMAN;D6RBZ0_HUMAN;D6RD18_HUMAN;ROAA_HUMAN;ROAA_HUMAN	188526	140034	183430	201969	31925.6	225231	98683.9	197533	198712	188561	165914	177431	298816	55025.7
A0A087WZW8	A0A087WZW8	IGKV3-11	Protein IGKV3-11	A0A087WZW8	A0A087WZW8_HUMAN	239358	155398	411203	128749	283152	143220	355882	251933	93901.4	188524	354074	66913.2	136927	761239
A0A087WZX2;O95139	A0A087WZX2;O95139	NDUFB6	Isoform of O95139, NADH dehydrogenase [ubiquinone] 1 beta subcomplex subunit 6;NADH dehydrogenase [ubiquinone] 1 beta subcomplex subunit 6	A0A087WZX2;O95139	A0A087WZX2_HUMAN;NDUB6_HUMAN	127534	69976.4	105491	106161	40099.2	88921.6	87083.6	89696.4	121848	140589	164988	76434.8	82230.4	677.631
A0A087WZY2;A6NIV2;Q9P0U1	A0A087WZY2;A6NIV2;Q9P0U1	TOMM7	Isoform of Q9P0U1, Mitochondrial import receptor subunit TOM7 homolog;Isoform of Q9P0U1, Mitochondrial import receptor subunit TOM7 homolog;Mitochondrial import receptor subunit TOM7 homolog	A0A087WZY2;A6NIV2;Q9P0U1	A0A087WZY2_HUMAN;A6NIV2_HUMAN;TOM7_HUMAN	Filtered	1440.35	Filtered	Filtered	Filtered	12954	Filtered	Filtered	18472.2	Filtered	Filtered	Filtered	6944.64	Filtered
A0A087WZY5;A8MXH5;F5H3Q5;F5H851;Q14031;Q14031-2	A0A087WZY5;A8MXH5;F5H3Q5;F5H851;Q14031;Q14031-2	COL4A6	Isoform of Q14031, Collagen alpha-6(IV) chain;Isoform of Q14031, Collagen alpha-6(IV) chain;Isoform of Q14031, Collagen alpha-6(IV) chain;Isoform of Q14031, Collagen alpha-6(IV) chain;Collagen alpha-6(IV) chain;Isoform of Q14031, Isoform B of Collagen alpha-6(IV) chain	A0A087WZY5;A8MXH5;F5H3Q5;F5H851;Q14031;Q14031-2	A0A087WZY5_HUMAN;A8MXH5_HUMAN;F5H3Q5_HUMAN;F5H851_HUMAN;CO4A6_HUMAN;CO4A6_HUMAN	37541.9	46374.6	Filtered	Filtered	Filtered	18434.5	Filtered	20367.5	11674.6	67668	15563.6	38662.6	7803.63	50792.9
A0A087X020;Q9Y3A5	A0A087X020;Q9Y3A5	SBDS	Isoform of Q9Y3A5, Ribosome maturation protein SBDS;Ribosome maturation protein SBDS	A0A087X020;Q9Y3A5	A0A087X020_HUMAN;SBDS_HUMAN	72259.5	76791.9	31813.5	67762.8	30199	66628.9	51399.9	73138.1	74294.8	79055.5	106364	83055.2	92359.6	37409
A0A087X054;Q9Y4L1	A0A087X054;Q9Y4L1	HYOU1	Isoform of Q9Y4L1, Hypoxia up-regulated protein 1;Hypoxia up-regulated protein 1	A0A087X054;Q9Y4L1	A0A087X054_HUMAN;HYOU1_HUMAN	196466	204455	212004	238419	375146	184044	184076	185737	253664	197662	282551	235196	337709	253618
A0A087X082;G3V153;Q14444;Q14444-2	A0A087X082;G3V153;Q14444;Q14444-2	CAPRIN1	Isoform of Q14444, Caprin-1;Isoform of Q14444, Caprin-1;Caprin-1;Isoform of Q14444, Isoform 2 of Caprin-1	A0A087X082;G3V153;Q14444;Q14444-2	A0A087X082_HUMAN;G3V153_HUMAN;CAPR1_HUMAN;CAPR1_HUMAN	25795.8	25879.1	37011.7	34548.9	27152.5	29641.5	13667.8	24544.4	28993.2	22542	27398.7	23767.7	24284.3	23136.2
A0A087X091;Q9H1Z4;Q9H1Z4-2	A0A087X091;Q9H1Z4;Q9H1Z4-2	WDR13	Isoform of Q9H1Z4, WD repeat-containing protein 13 (Fragment);WD repeat-containing protein 13;Isoform of Q9H1Z4, Isoform 2 of WD repeat-containing protein 13	A0A087X091;Q9H1Z4;Q9H1Z4-2	A0A087X091_HUMAN;WDR13_HUMAN;WDR13_HUMAN	43948.8	48173.2	47597.4	43277.4	28840	32118	20836.3	43825.2	44855.4	42508.4	42729.8	34169.5	35647.6	43693
A0A087X0C8;E7EV01;O15484	A0A087X0C8;E7EV01;O15484	CAPN5	Isoform of O15484, Calpain-5;Isoform of O15484, Calpain-5;Calpain-5	A0A087X0C8;E7EV01;O15484	A0A087X0C8_HUMAN;E7EV01_HUMAN;CAN5_HUMAN	35330.1	26853	42989	51656.2	68502.1	39693.7	30606.7	55192.8	26329.3	41028.4	84302	40011	55391.9	31151
A0A087X0D5;P09668	A0A087X0D5;P09668	CTSH	Isoform of P09668, Pro-cathepsin H;Pro-cathepsin H	A0A087X0D5;P09668	A0A087X0D5_HUMAN;CATH_HUMAN	21164.8	14066.1	32342.7	22153.3	23884.5	38312.7	13747.6	28951.5	28400.8	33269.1	28223.9	31383	28007.3	42308.1
A0A087X0E2	A0A087X0E2	SAA2-SAA4	Isoform of A0A096LPE2, Serum amyloid A protein	A0A087X0E2	A0A087X0E2_HUMAN	55755.6	28596.5	129301	61281.8	Filtered	52783	54463.7	62136.6	42501.1	45320.9	89556.8	75300.2	48562.4	32960.1
A0A087X0I4;M0QXB4;O14579	A0A087X0I4;M0QXB4;O14579	COPE	Isoform of O14579, Coatomer subunit epsilon;Isoform of O14579, Coatomer protein complex, subunit epsilon, isoform CRA_g;Coatomer subunit epsilon	A0A087X0I4;M0QXB4;O14579	A0A087X0I4_HUMAN;M0QXB4_HUMAN;COPE_HUMAN	107692	128683	94534.8	85635.3	84068.3	92601.3	126718	96408.8	78390.9	100427	104997	92838.3	92029.5	139558
A0A087X0K0;P39059	A0A087X0K0;P39059	COL15A1	Isoform of P39059, Collagen alpha-1(XV) chain;Collagen alpha-1(XV) chain	A0A087X0K0;P39059	A0A087X0K0_HUMAN;COFA1_HUMAN	98096.3	136895	106980	116049	273111	157542	125295	109448	113129	196764	151311	116756	121971	150221
A0A087X0K9;G3V1L9;G5E9E7;Q07157;Q07157-2	A0A087X0K9;G3V1L9;G5E9E7;Q07157;Q07157-2	TJP1	Isoform of Q07157, Tight junction protein ZO-1;Isoform of Q07157, Tight junction protein 1 (Zona occludens 1), isoform CRA_a;Isoform of Q07157, Tight junction protein 1 (Zona occludens 1), isoform CRA_e;Tight junction protein ZO-1;Isoform of Q07157, Isoform Short of Tight junction protein ZO-1	A0A087X0K9;G3V1L9;G5E9E7;Q07157;Q07157-2	A0A087X0K9_HUMAN;G3V1L9_HUMAN;G5E9E7_HUMAN;ZO1_HUMAN;ZO1_HUMAN	29891.6	30617.7	24777.5	26888	26962.2	24952.5	26120.5	39617.5	27310.9	43402	38839.7	22682.3	31612.3	32254.2
A0A087X0M8;O00533;O00533-2	A0A087X0M8;O00533;O00533-2	CHL1	Isoform of O00533, Neural cell adhesion molecule L1-like protein;Neural cell adhesion molecule L1-like protein;Isoform of O00533, Isoform 2 of Neural cell adhesion molecule L1-like protein	A0A087X0M8;O00533;O00533-2	A0A087X0M8_HUMAN;NCHL1_HUMAN;NCHL1_HUMAN	5994.53	Filtered	14316.7	10769.8	18395.9	11569.6	4983.67	23656.8	Filtered	9624.02	48847.9	9926	6477.74	Filtered
A0A087X0Q9;Q9BVL4	A0A087X0Q9;Q9BVL4	SELO	Isoform of Q9BVL4, Selenoprotein O;Selenoprotein O	A0A087X0Q9;Q9BVL4	A0A087X0Q9_HUMAN;SELO_HUMAN	27634.3	11715.9	12236.6	16072.6	14653.3	19073.9	16801.4	21107	21561.7	22280.9	19503.6	12450.3	10962.4	13804.8
A0A087X0R6;Q9UMY4;Q9UMY4-2	A0A087X0R6;Q9UMY4;Q9UMY4-2	SNX12	Isoform of Q9UMY4, Sorting nexin-12;Sorting nexin-12;Isoform of Q9UMY4, Isoform 2 of Sorting nexin-12	A0A087X0R6;Q9UMY4;Q9UMY4-2	A0A087X0R6_HUMAN;SNX12_HUMAN;SNX12_HUMAN	66824.1	85009.7	84233.6	84817.3	55922.5	86309.1	87872.6	86244.5	78007.6	68477.6	102382	84779	77596.3	86355.6
A0A087X0S5;P12109	A0A087X0S5;P12109	COL6A1	Isoform of P12109, Collagen alpha-1(VI) chain;Collagen alpha-1(VI) chain	A0A087X0S5;P12109	A0A087X0S5_HUMAN;CO6A1_HUMAN	1533661	1.27898e+06	1.05532e+06	926672	4.85518e+06	1.2365e+06	1.22982e+06	1.47984e+06	945605	1.66539e+06	3312265	2.15134e+06	2.09101e+06	2.40741e+06
A0A087X0V5;P29728;P29728-2	A0A087X0V5;P29728;P29728-2	OAS2	Isoform of P29728, 2'-5'-oligoadenylate synthase 2;2'-5'-oligoadenylate synthase 2;Isoform of P29728, Isoform p69 of 2'-5'-oligoadenylate synthase 2	A0A087X0V5;P29728;P29728-2	A0A087X0V5_HUMAN;OAS2_HUMAN;OAS2_HUMAN	36805.6	50231.3	10315.7	8032.84	80907.3	35418.3	123801	9132.17	8592.97	10057.9	13954.1	13166	17870	17537.8
A0A087X0W7	A0A087X0W7	ACOT2	Isoform of P49753, Acyl-coenzyme A thioesterase 2, mitochondrial	A0A087X0W7	A0A087X0W7_HUMAN	435006	258942	287766	234933	243198	239582	272961	154384	495922	282552	145696	274764	217333	117974
A0A087X0W8;E9PKH5;Q04206;Q04206-2;Q04206-3;Q04206-4;Q2TAM5	A0A087X0W8;E9PKH5;Q04206;Q04206-2;Q04206-3;Q04206-4;Q2TAM5	RELA	Isoform of Q04206, Transcription factor p65;Isoform of Q04206, Transcription factor p65 (Fragment);Transcription factor p65;Isoform of Q04206, Isoform 2 of Transcription factor p65;Isoform of Q04206, Isoform 3 of Transcription factor p65;Isoform of Q04206, Isoform 4 of Transcription factor p65;Isoform of Q04206, RELA protein	A0A087X0W8;E9PKH5;Q04206;Q04206-2;Q04206-3;Q04206-4;Q2TAM5	A0A087X0W8_HUMAN;E9PKH5_HUMAN;TF65_HUMAN;TF65_HUMAN;TF65_HUMAN;TF65_HUMAN;Q2TAM5_HUMAN	28290.7	32163.1	24427.3	29118.4	42499.4	31873.3	25115.5	33119.2	17969.1	35825.5	33556.5	27943.6	38522.3	39687.7
A0A087X0X3;P52272;P52272-2	A0A087X0X3;P52272;P52272-2	HNRNPM	Isoform of P52272, Heterogeneous nuclear ribonucleoprotein M;Heterogeneous nuclear ribonucleoprotein M;Isoform of P52272, Isoform 2 of Heterogeneous nuclear ribonucleoprotein M	A0A087X0X3;P52272;P52272-2	A0A087X0X3_HUMAN;HNRPM_HUMAN;HNRPM_HUMAN	748229	589024	621382	721721	757740	653329	572950	678016	712016	786601	879625	656899	778460	859502
A0A087X0X6;A0A0A0MTR1;P55290;P55290-4;P55290-5	A0A087X0X6;A0A0A0MTR1;P55290;P55290-4;P55290-5	CDH13	Isoform of P55290, Cadherin-13;Isoform of P55290, Cadherin-13;Cadherin-13;Isoform of P55290, Isoform 4 of Cadherin-13;Isoform of P55290, Isoform 5 of Cadherin-13	A0A087X0X6;A0A0A0MTR1;P55290;P55290-4;P55290-5	A0A087X0X6_HUMAN;A0A0A0MTR1_HUMAN;CAD13_HUMAN;CAD13_HUMAN;CAD13_HUMAN	23910.1	6562.03	Filtered	5292.92	14960	12316.9	11371.1	7834.9	12915.6	34587.7	55999.3	12915	51099.6	29408.4
A0A087X106;O43790;Q14533	A0A087X106;O43790;Q14533	KRT81;KRT86;KRT81	Isoform of Q14533, Keratin, type II cuticular Hb1;Keratin, type II cuticular Hb6;Keratin, type II cuticular Hb1	A0A087X106;O43790;Q14533	A0A087X106_HUMAN;KRT86_HUMAN;KRT81_HUMAN	Filtered	Filtered	Filtered	Filtered	20224.4	80255.8	119812	51803.3	3042.7	4338.58	Filtered	5711.24	3679.35	39731.2
A0A087X117;A0A0G2JN29;Q15155	A0A087X117;A0A0G2JN29;Q15155	NOMO1	Isoform of Q15155, Nodal modulator 1;Isoform of Q15155, Nodal modulator 1;Nodal modulator 1	A0A087X117;A0A0G2JN29;Q15155	A0A087X117_HUMAN;A0A0G2JN29_HUMAN;NOMO1_HUMAN	177733	155856	132175	163797	116881	143446	141222	132645	189596	133833	127026	151203	111943	164105
A0A087X130	A0A087X130	IGKC	Isoform of P01834, Ig kappa chain C region	A0A087X130	A0A087X130_HUMAN	2.52115e+06	3.07109e+06	4.06502e+06	2.03997e+06	5429460	2.70065e+06	5849189	3.86061e+06	1.41694e+06	3.86469e+06	8849983	945760	1.5709e+06	10552230
A0A087X142;A6NFQ9;A6NMH6;F8W8I8;Q92599;Q92599-2;Q92599-4	A0A087X142;A6NFQ9;A6NMH6;F8W8I8;Q92599;Q92599-2;Q92599-4	2023-09-08	Isoform of Q92599, Septin-8;Isoform of Q92599, Septin-8;Isoform of Q92599, Septin-8;Isoform of Q92599, Septin-8;Septin-8;Isoform of Q92599, Isoform 2 of Septin-8;Isoform of Q92599, Isoform 4 of Septin-8	A0A087X142;A6NFQ9;A6NMH6;F8W8I8;Q92599;Q92599-2;Q92599-4	A0A087X142_HUMAN;A6NFQ9_HUMAN;A6NMH6_HUMAN;F8W8I8_HUMAN;SEPT8_HUMAN;SEPT8_HUMAN;SEPT8_HUMAN	81798	147828	208619	233251	349595	232028	211570	198839	206523	279045	254245	168952	261075	311143
A0A087X1A5;O95793;O95793-2;O95793-3;Q5JW30	A0A087X1A5;O95793;O95793-2;O95793-3;Q5JW30	STAU1	Isoform of O95793, Double-stranded RNA-binding protein Staufen homolog 1;Double-stranded RNA-binding protein Staufen homolog 1;Isoform of O95793, Isoform Short of Double-stranded RNA-binding protein Staufen homolog 1;Isoform of O95793, Isoform 3 of Double-stranded RNA-binding protein Staufen homolog 1;Isoform of O95793, Double-stranded RNA-binding protein Staufen homolog 1	A0A087X1A5;O95793;O95793-2;O95793-3;Q5JW30	A0A087X1A5_HUMAN;STAU1_HUMAN;STAU1_HUMAN;STAU1_HUMAN;Q5JW30_HUMAN	23413.9	20512	20089.2	21097.5	15067.2	23301.5	20947.3	16679.9	22983.7	23308.4	14601.7	22044.9	20404.8	22279.8
A0A087X1B2;B9A018;Q53GS9;Q53GS9-2	A0A087X1B2;B9A018;Q53GS9;Q53GS9-2	USP39	Isoform of Q53GS9, U4/U6.U5 tri-snRNP-associated protein 2;Isoform of Q53GS9, U4/U6.U5 tri-snRNP-associated protein 2;U4/U6.U5 tri-snRNP-associated protein 2;Isoform of Q53GS9, Isoform 2 of U4/U6.U5 tri-snRNP-associated protein 2	A0A087X1B2;B9A018;Q53GS9;Q53GS9-2	A0A087X1B2_HUMAN;B9A018_HUMAN;SNUT2_HUMAN;SNUT2_HUMAN	36708.7	29220.4	31481.8	33579.7	21487.2	28895	25014	45749.8	34557.6	34713.1	33586.8	26501.4	24491.1	26814.9
A0A087X1B7;Q9Y3Y2;Q9Y3Y2-3;Q9Y3Y2-4;X6R700	A0A087X1B7;Q9Y3Y2;Q9Y3Y2-3;Q9Y3Y2-4;X6R700	CHTOP	Isoform of Q9Y3Y2, Chromatin target of PRMT1 protein;Chromatin target of PRMT1 protein;Isoform of Q9Y3Y2, Isoform 2 of Chromatin target of PRMT1 protein;Isoform of Q9Y3Y2, Isoform 3 of Chromatin target of PRMT1 protein;Isoform of Q9Y3Y2, Chromatin target of PRMT1 protein	A0A087X1B7;Q9Y3Y2;Q9Y3Y2-3;Q9Y3Y2-4;X6R700	A0A087X1B7_HUMAN;CHTOP_HUMAN;CHTOP_HUMAN;CHTOP_HUMAN;X6R700_HUMAN	26159	7184.36	8052.47	7144.89	Filtered	9732.53	4453.21	5559.46	11013.6	5556.58	6236.16	7470.12	8666.42	Filtered
A0A087X1E4;P53365;P53365-3	A0A087X1E4;P53365;P53365-3	ARFIP2	Isoform of P53365, Arfaptin-2;Arfaptin-2;Isoform of P53365, Isoform 3 of Arfaptin-2	A0A087X1E4;P53365;P53365-3	A0A087X1E4_HUMAN;ARFP2_HUMAN;ARFP2_HUMAN	47253.8	35777.4	28032.7	29994.8	19393.6	17137.2	29907	20158.1	16030.5	38955.3	19007.5	16494.1	16884.6	39317.8
A0A087X1G1;H7BYD0;Q16718;Q16718-2	A0A087X1G1;H7BYD0;Q16718;Q16718-2	NDUFA5	Isoform of Q16718, NADH dehydrogenase [ubiquinone] 1 alpha subcomplex subunit 5;Isoform of Q16718, NADH dehydrogenase [ubiquinone] 1 alpha subcomplex subunit 5 (Fragment);NADH dehydrogenase [ubiquinone] 1 alpha subcomplex subunit 5;Isoform of Q16718, Isoform 2 of NADH dehydrogenase [ubiquinone] 1 alpha subcomplex subunit 5	A0A087X1G1;H7BYD0;Q16718;Q16718-2	A0A087X1G1_HUMAN;H7BYD0_HUMAN;NDUA5_HUMAN;NDUA5_HUMAN	136901	126434	89313.3	122658	212215	117873	148779	109411	132760	144813	145813	112729	81714.8	285732
A0A087X1G7;A0A0B4J1S4;O60613	A0A087X1G7;A0A0B4J1S4;O60613	2023-09-15	Isoform of O60613, 15 kDa selenoprotein;Isoform of O60613, 15 kDa selenoprotein;15 kDa selenoprotein	A0A087X1G7;A0A0B4J1S4;O60613	A0A087X1G7_HUMAN;A0A0B4J1S4_HUMAN;SEP15_HUMAN	84085.5	120682	122143	100206	79228.7	139450	87079.1	109875	175335	105645	106218	119733	119404	185572
A0A087X1J7;P22352	A0A087X1J7;P22352	GPX3	Isoform of P22352, Glutathione peroxidase;Glutathione peroxidase 3	A0A087X1J7;P22352	A0A087X1J7_HUMAN;GPX3_HUMAN	112502	129168	99141.2	110367	172574	108751	141314	117934	65231.1	178375	149796	85511.4	83719.9	171591
A0A087X1M6;G5E9X3;Q9Y2H6;Q9Y2H6-2	A0A087X1M6;G5E9X3;Q9Y2H6;Q9Y2H6-2	FNDC3A	Isoform of Q9Y2H6, Fibronectin type-III domain-containing protein 3A;Isoform of Q9Y2H6, Fibronectin type III domain containing 3A, isoform CRA_f;Fibronectin type-III domain-containing protein 3A;Isoform of Q9Y2H6, Isoform 2 of Fibronectin type-III domain-containing protein 3A	A0A087X1M6;G5E9X3;Q9Y2H6;Q9Y2H6-2	A0A087X1M6_HUMAN;G5E9X3_HUMAN;FND3A_HUMAN;FND3A_HUMAN	6752.46	6828.9	9650.85	10125.5	18200	10450.1	4560.68	8835.78	8821.79	5353.44	17399.6	10571.2	9537.25	10169.7
A0A087X1T7;E7ENV9;E7EX88;H0YM81;P16112;P16112-2;P16112-3;Q6PID9	A0A087X1T7;E7ENV9;E7EX88;H0YM81;P16112;P16112-2;P16112-3;Q6PID9	ACAN	Isoform of P16112, Aggrecan core protein;Isoform of P16112, Aggrecan core protein;Isoform of P16112, Aggrecan core protein;Isoform of P16112, Aggrecan core protein;Aggrecan core protein;Isoform of P16112, Isoform 2 of Aggrecan core protein;Isoform of P16112, Isoform 3 of Aggrecan core protein;Isoform of P16112, Aggrecan	A0A087X1T7;E7ENV9;E7EX88;H0YM81;P16112;P16112-2;P16112-3;Q6PID9	A0A087X1T7_HUMAN;E7ENV9_HUMAN;E7EX88_HUMAN;H0YM81_HUMAN;PGCA_HUMAN;PGCA_HUMAN;PGCA_HUMAN;Q6PID9_HUMAN	13645.4	7738.81	52665.5	Filtered	2415.06	6360.5	Filtered	17868.2	4102.37	5650.91	9969.55	10385.3	73264.5	Filtered
A0A087X1Z3;Q9UL46	A0A087X1Z3;Q9UL46	PSME2	Isoform of Q9UL46, Proteasome activator complex subunit 2;Proteasome activator complex subunit 2	A0A087X1Z3;Q9UL46	A0A087X1Z3_HUMAN;PSME2_HUMAN	269536	336417	307763	320162	175083	287734	382425	261114	199462	295068	249859	234177	228464	181581
A0A087X232;P09871	A0A087X232;P09871	C1S	Isoform of P09871, Complement C1s subcomponent;Complement C1s subcomponent	A0A087X232;P09871	A0A087X232_HUMAN;C1S_HUMAN	38212.5	37687.4	81180.1	52521.7	18664.2	64833.4	62698.2	59177.7	40955.4	37641.7	59557.1	50938.9	39447.8	40772.7
A0A087X256;Q2M389	A0A087X256;Q2M389	KIAA1033	Isoform of Q2M389, WASH complex subunit 7;WASH complex subunit 7	A0A087X256;Q2M389	A0A087X256_HUMAN;WASH7_HUMAN	28890.5	22632.6	15472.4	18356.4	19514.2	20735.2	27036.9	19860	22972.4	23755.8	21219.2	15795.1	21505.8	31890.5
A0A087X271;B4DDF4;B4DUT8;Q99439	A0A087X271;B4DDF4;B4DUT8;Q99439	CNN2	Isoform of Q99439, Calponin (Fragment);Isoform of Q99439, Calponin;Isoform of Q99439, Calponin;Calponin-2	A0A087X271;B4DDF4;B4DUT8;Q99439	A0A087X271_HUMAN;B4DDF4_HUMAN;B4DUT8_HUMAN;CNN2_HUMAN	35364.1	33926.8	35514.8	87294.2	17825.5	27536.2	32139.4	51664.6	25125.7	47510.4	28009.6	23289.3	44079.7	26562.9
A0A087X279;P09913	A0A087X279;P09913	IFIT2	Isoform of P09913, Interferon-induced protein with tetratricopeptide repeats 2;Interferon-induced protein with tetratricopeptide repeats 2	A0A087X279;P09913	A0A087X279_HUMAN;IFIT2_HUMAN	Filtered	1	Filtered	Filtered	9483.57	6005.31	43497.8	Filtered	330.785	9805.51	10888.6	Filtered	16389.4	18514.6
A0A087X296;P23219;P23219-2;P23219-3;P23219-4;P23219-5;P23219-6;P35354	A0A087X296;P23219;P23219-2;P23219-3;P23219-4;P23219-5;P23219-6;P35354	PTGS1;PTGS1;PTGS1;PTGS1;PTGS1;PTGS1;PTGS1;PTGS2	Isoform of P23219, Prostaglandin G/H synthase 1;Prostaglandin G/H synthase 1;Isoform of P23219, Isoform 2 of Prostaglandin G/H synthase 1;Isoform of P23219, Isoform 3 of Prostaglandin G/H synthase 1;Isoform of P23219, Isoform 4 of Prostaglandin G/H synthase 1;Isoform of P23219, Isoform 5 of Prostaglandin G/H synthase 1;Isoform of P23219, Isoform 6 of Prostaglandin G/H synthase 1;Prostaglandin G/H…	A0A087X296;P23219;P23219-2;P23219-3;P23219-4;P23219-5;P23219-6;P35354	A0A087X296_HUMAN;PGH1_HUMAN;PGH1_HUMAN;PGH1_HUMAN;PGH1_HUMAN;PGH1_HUMAN;PGH1_HUMAN;PGH2_HUMAN	19597.4	13731.6	19410.4	53046.3	30282.2	25165.9	25769.5	23067.2	8908.53	22010.3	26595.4	30598.3	28457.9	25431
A0A087X2C5;Q9BV23	A0A087X2C5;Q9BV23	ABHD6	Isoform of Q9BV23, Monoacylglycerol lipase ABHD6;Monoacylglycerol lipase ABHD6	A0A087X2C5;Q9BV23	A0A087X2C5_HUMAN;ABHD6_HUMAN	12598.7	13509.1	18145.1	4024.67	10645.6	11767.5	18992.6	13653.9	27016.2	13696.7	11019.9	18380.4	18525.4	23465.6
A0A087X2D0;P84103;P84103-2	A0A087X2D0;P84103;P84103-2	SRSF3	Isoform of P84103, Serine/arginine-rich-splicing factor 3;Serine/arginine-rich splicing factor 3;Isoform of P84103, Isoform 2 of Serine/arginine-rich splicing factor 3	A0A087X2D0;P84103;P84103-2	A0A087X2D0_HUMAN;SRSF3_HUMAN;SRSF3_HUMAN	355108	337721	437082	487625	302779	425889	323847	430822	510701	492641	575936	382619	546458	391552
A0A087X2D5;Q9BRJ2	A0A087X2D5;Q9BRJ2	MRPL45	Isoform of Q9BRJ2, 39S ribosomal protein L45, mitochondrial;39S ribosomal protein L45, mitochondrial	A0A087X2D5;Q9BRJ2	A0A087X2D5_HUMAN;RM45_HUMAN	33470.8	37800.7	Filtered	286051	36397.8	58028.6	40888.9	112534	50028	43394.1	37548.9	87445.7	38606.7	125043
A0A087X2D8;O60271;O60271-2;O60271-4	A0A087X2D8;O60271;O60271-2;O60271-4	SPAG9	Isoform of O60271, C-Jun-amino-terminal kinase-interacting protein 4;C-Jun-amino-terminal kinase-interacting protein 4;Isoform of O60271, Isoform 2 of C-Jun-amino-terminal kinase-interacting protein 4;Isoform of O60271, Isoform 4 of C-Jun-amino-terminal kinase-interacting protein 4	A0A087X2D8;O60271;O60271-2;O60271-4	A0A087X2D8_HUMAN;JIP4_HUMAN;JIP4_HUMAN;JIP4_HUMAN	11831.6	11980	21045.4	21639.1	19306	16175.5	18985.9	22161.2	19189.9	17757.2	28382.5	15013.3	30757.7	14035.2
A0A087X2G1;F1T0B3;Q92499;Q92499-3	A0A087X2G1;F1T0B3;Q92499;Q92499-3	DDX1	Isoform of Q92499, ATP-dependent RNA helicase DDX1;Isoform of Q92499, ATP-dependent RNA helicase DDX1;ATP-dependent RNA helicase DDX1;Isoform of Q92499, Isoform 3 of ATP-dependent RNA helicase DDX1	A0A087X2G1;F1T0B3;Q92499;Q92499-3	A0A087X2G1_HUMAN;F1T0B3_HUMAN;DDX1_HUMAN;DDX1_HUMAN	102324	181392	134599	156853	140924	166204	162609	154569	129389	144107	197916	130599	174255	138545
A0A087X2H1;H0YJP0;Q9ULT8	A0A087X2H1;H0YJP0;Q9ULT8	HECTD1	Isoform of Q9ULT8, E3 ubiquitin-protein ligase HECTD1;Isoform of Q9ULT8, E3 ubiquitin-protein ligase HECTD1 (Fragment);E3 ubiquitin-protein ligase HECTD1	A0A087X2H1;H0YJP0;Q9ULT8	A0A087X2H1_HUMAN;H0YJP0_HUMAN;HECD1_HUMAN	46236.6	62830.3	85961.1	88520	89367	71966.2	89795.8	123938	38027.5	67836.8	184129	29092.9	56009.2	110233
A0A087X2I1;P62333	A0A087X2I1;P62333	PSMC6	Isoform of P62333, 26S protease regulatory subunit 10B;26S protease regulatory subunit 10B	A0A087X2I1;P62333	A0A087X2I1_HUMAN;PRS10_HUMAN	83390.9	63048.1	61586	75560	80269	67000.8	69149.6	64578.4	73658	74829.5	142849	62897	103369	81056.2
A0A088AWP5;Q8WUY3;Q8WUY3-2;Q8WUY3-3;Q8WUY3-4	A0A088AWP5;Q8WUY3;Q8WUY3-2;Q8WUY3-3;Q8WUY3-4	PRUNE2	Isoform of Q8WUY3, Protein prune homolog 2;Protein prune homolog 2;Isoform of Q8WUY3, Isoform 2 of Protein prune homolog 2;Isoform of Q8WUY3, Isoform 3 of Protein prune homolog 2;Isoform of Q8WUY3, Isoform 4 of Protein prune homolog 2	A0A088AWP5;Q8WUY3;Q8WUY3-2;Q8WUY3-3;Q8WUY3-4	A0A088AWP5_HUMAN;PRUN2_HUMAN;PRUN2_HUMAN;PRUN2_HUMAN;PRUN2_HUMAN	Filtered	Filtered	2735.88	7546.07	11148.1	818.766	Filtered	1611.03	2495.31	Filtered	15895.3	1120.86	13036.6	Filtered
A0A096LP62;C9J2H1;G5E9D8;Q86UX2;Q86UX2-2;Q86UX2-3	A0A096LP62;C9J2H1;G5E9D8;Q86UX2;Q86UX2-2;Q86UX2-3	ITIH5	Isoform of Q86UX2, Inter-alpha-trypsin inhibitor heavy chain H5;Isoform of Q86UX2, Inter-alpha-trypsin inhibitor heavy chain H5;Isoform of Q86UX2, Inter-alpha (Globulin) inhibitor H5, isoform CRA_e;Inter-alpha-trypsin inhibitor heavy chain H5;Isoform of Q86UX2, Isoform 2 of Inter-alpha-trypsin inhibitor heavy chain H5;Isoform of Q86UX2, Isoform 3 of Inter-alpha-trypsin inhibitor heavy chain H5	A0A096LP62;C9J2H1;G5E9D8;Q86UX2;Q86UX2-2;Q86UX2-3	A0A096LP62_HUMAN;C9J2H1_HUMAN;G5E9D8_HUMAN;ITIH5_HUMAN;ITIH5_HUMAN;ITIH5_HUMAN	Filtered	Filtered	Filtered	Filtered	21199.8	6715.61	6116.53	7919.76	6105.4	21244.3	17443.3	14176.5	27510.4	Filtered
A0A096LPC5;A0A0A0MR88;E7ESD2;F8W7U3;J3KP36;Q641Q2;Q641Q2-2;Q9Y4E1;Q9Y4E1-2;Q9Y4E1-3;Q9Y4E1-4;Q9Y4E1-6	A0A096LPC5;A0A0A0MR88;E7ESD2;F8W7U3;J3KP36;Q641Q2;Q641Q2-2;Q9Y4E1;Q9Y4E1-2;Q9Y4E1-3;Q9Y4E1-4;Q9Y4E1-6	FAM21C;FAM21C;FAM21A;FAM21A;FAM21C;FAM21A;FAM21A;FAM21C;FAM21C;FAM21C;FAM21C;FAM21C	Isoform of Q9Y4E1, WASH complex subunit FAM21C;Isoform of Q9Y4E1, WASH complex subunit FAM21C;Isoform of Q641Q2, WASH complex subunit FAM21A;Isoform of Q641Q2, WASH complex subunit FAM21A;Isoform of Q9Y4E1, WASH complex subunit FAM21C;WASH complex subunit FAM21A;Isoform of Q641Q2, Isoform 2 of WASH complex subunit FAM21A;WASH complex subunit FAM21C;Isoform of Q9Y4E1, Isoform 2 of WASH complex sub…	A0A096LPC5;A0A0A0MR88;E7ESD2;F8W7U3;J3KP36;Q641Q2;Q641Q2-2;Q9Y4E1;Q9Y4E1-2;Q9Y4E1-3;Q9Y4E1-4;Q9Y4E1-6	A0A096LPC5_HUMAN;A0A0A0MR88_HUMAN;E7ESD2_HUMAN;F8W7U3_HUMAN;J3KP36_HUMAN;FA21A_HUMAN;FA21A_HUMAN;FA21C_HUMAN;FA21C_HUMAN;FA21C_HUMAN;FA21C_HUMAN;FA21C_HUMAN	23825.4	33435.3	32924.4	31062.2	25335.4	27702	34553.8	38929	31704.5	38710.2	33979.9	29318	36171.1	21511.4
A0A096LPI6;A0A0B4J2D5;P30042	A0A096LPI6;A0A0B4J2D5;P30042	;LOC102724023;C21orf33	Uncharacterized protein;Protein LOC102724023;ES1 protein homolog, mitochondrial	A0A096LPI6;A0A0B4J2D5;P30042	A0A096LPI6_HUMAN;A0A0B4J2D5_HUMAN;ES1_HUMAN	182649	225668	150943	155265	111520	169946	121885	187118	199805	208724	135736	196464	146617	122395
A0A096LPJ9;E7EWH7;E9PHE4;P02489	A0A096LPJ9;E7EWH7;E9PHE4;P02489	LOC102724652;CRYAA;CRYAA;CRYAA	Isoform of P02489, Protein LOC102724652;Isoform of P02489, Alpha-crystallin A chain;Isoform of P02489, Alpha-crystallin A chain;Alpha-crystallin A chain	A0A096LPJ9;E7EWH7;E9PHE4;P02489	A0A096LPJ9_HUMAN;E7EWH7_HUMAN;E9PHE4_HUMAN;CRYAA_HUMAN	57858.7	138581	41645	47602.8	138445	90361.4	66736	53876	51734	55912.9	39505.6	79991.4	130868	19719.6
A0A0A0MQS1;Q53H96;Q53H96-2	A0A0A0MQS1;Q53H96;Q53H96-2	PYCRL	Isoform of Q53H96, Pyrroline-5-carboxylate reductase;Pyrroline-5-carboxylate reductase 3;Isoform of Q53H96, Isoform 2 of Pyrroline-5-carboxylate reductase 3	A0A0A0MQS1;Q53H96;Q53H96-2	A0A0A0MQS1_HUMAN;P5CR3_HUMAN;P5CR3_HUMAN	17040.1	14567.6	16897.2	15746.6	9811.12	9738.5	3425.45	16005.9	11440.4	18358.5	15284.7	11207.4	18954.2	14121.8
A0A0A0MQS9;A0A0A0MTC7;Q16363;Q16363-2	A0A0A0MQS9;A0A0A0MTC7;Q16363;Q16363-2	LAMA4	Isoform of Q16363, Laminin subunit alpha-4;Isoform of Q16363, Laminin subunit alpha-4;Laminin subunit alpha-4;Isoform of Q16363, Isoform 2 of Laminin subunit alpha-4	A0A0A0MQS9;A0A0A0MTC7;Q16363;Q16363-2	A0A0A0MQS9_HUMAN;A0A0A0MTC7_HUMAN;LAMA4_HUMAN;LAMA4_HUMAN	51778.8	34417.9	28175.2	30792.6	112286	38501.2	50779.2	33521	30115.7	87333	68574.9	56500.9	73419	45302
A0A0A0MQT0	A0A0A0MQT0	RBP1	Isoform of P09455, Retinol binding protein 1, cellular	A0A0A0MQT0	A0A0A0MQT0_HUMAN	708654	511755	709181	634855	387227	723623	381783	745905	849912	567858	777176	607962	377274	470214
A0A0A0MQV0;A0A0A0MS42;P54803;P54803-4	A0A0A0MQV0;A0A0A0MS42;P54803;P54803-4	GALC	Isoform of P54803, Galactocerebrosidase;Isoform of P54803, Galactocerebrosidase;Galactocerebrosidase;Isoform of P54803, Isoform 4 of Galactocerebrosidase	A0A0A0MQV0;A0A0A0MS42;P54803;P54803-4	A0A0A0MQV0_HUMAN;A0A0A0MS42_HUMAN;GALC_HUMAN;GALC_HUMAN	Filtered	53259.8	47804.2	45040.6	35546.6	39598.6	45725.3	41541.1	80911.8	43343.6	46410.8	45994.5	20993.7	38024.7
A0A0A0MQV1;P28845	A0A0A0MQV1;P28845	HSD11B1	Isoform of P28845, Corticosteroid 11-beta-dehydrogenase isozyme 1 (Fragment);Corticosteroid 11-beta-dehydrogenase isozyme 1	A0A0A0MQV1;P28845	A0A0A0MQV1_HUMAN;DHI1_HUMAN	12678.3	7168.8	19701.5	Filtered	38431.5	8219.23	23077.8	9223.14	3207.28	16614.8	4400.24	7869.4	2895.07	12465.4
A0A0A0MQX7;Q08629	A0A0A0MQX7;Q08629	SPOCK1	Isoform of Q08629, Testican-1;Testican-1	A0A0A0MQX7;Q08629	A0A0A0MQX7_HUMAN;TICN1_HUMAN	Filtered	Filtered	71658.5	80052.7	112729	14898	10966.9	41215.2	31512.9	4440.52	186330	19205.9	35885.3	12396.6
A0A0A0MR06;O15258;Q5T091;Q5T092;Q9P0H9	A0A0A0MR06;O15258;Q5T091;Q5T092;Q9P0H9	RER1	Isoform of O15258, Protein RER1 (Fragment);Protein RER1;Isoform of O15258, Protein RER1;Isoform of O15258, Protein RER1 (Fragment);Isoform of O15258, Protein RER1	A0A0A0MR06;O15258;Q5T091;Q5T092;Q9P0H9	A0A0A0MR06_HUMAN;RER1_HUMAN;Q5T091_HUMAN;Q5T092_HUMAN;Q9P0H9_HUMAN	49480.6	41066.7	43427.1	49496.9	8778.48	55329.9	29337.4	44934.3	58774.5	48863.6	37571.4	52577.3	43827.9	19416.2
A0A0A0MR33	A0A0A0MR33	GSTZ1	Isoform of O43708, Maleylacetoacetate isomerase	A0A0A0MR33	A0A0A0MR33_HUMAN	161793	Filtered	114343	97676.6	7896.82	39499.1	157363	158566	193698	105803	123118	57527.9	28478.1	81796
A0A0A0MR50;Q13619;Q13619-2	A0A0A0MR50;Q13619;Q13619-2	CUL4A	Isoform of Q13619, Cullin-4A;Cullin-4A;Isoform of Q13619, Isoform 2 of Cullin-4A	A0A0A0MR50;Q13619;Q13619-2	A0A0A0MR50_HUMAN;CUL4A_HUMAN;CUL4A_HUMAN	50703.2	54692.1	41102	55159.3	19864.7	43330	53774.4	51721.8	56706.5	53003.7	73847	44747.1	48673.3	30145.7
A0A0A0MR51;F5H3P6;F5H3U5;O60427;O60427-2	A0A0A0MR51;F5H3P6;F5H3U5;O60427;O60427-2	FADS1	Isoform of O60427, Fatty acid desaturase 1;Isoform of O60427, Fatty acid desaturase 1;Isoform of O60427, Fatty acid desaturase 1;Fatty acid desaturase 1;Isoform of O60427, Isoform 2 of Fatty acid desaturase 1	A0A0A0MR51;F5H3P6;F5H3U5;O60427;O60427-2	A0A0A0MR51_HUMAN;F5H3P6_HUMAN;F5H3U5_HUMAN;FADS1_HUMAN;FADS1_HUMAN	7414.99	2350.27	6592.78	6869.97	9988.23	4662.4	2969.89	4937.76	12549.2	1369.56	5094.94	5664.09	2574.98	6634.67
A0A0A0MR74;O75907	A0A0A0MR74;O75907	DGAT1	Isoform of O75907, Diacylglycerol O-acyltransferase 1;Diacylglycerol O-acyltransferase 1	A0A0A0MR74;O75907	A0A0A0MR74_HUMAN;DGAT1_HUMAN	21095.3	18683.6	16549	17775.8	5105.47	11364.8	19663.7	17666.1	20178	17568.2	10915.4	15772.3	8337.67	13819.2
A0A0A0MRA5;B7Z4B8;Q9BUJ2;Q9BUJ2-2;Q9BUJ2-4	A0A0A0MRA5;B7Z4B8;Q9BUJ2;Q9BUJ2-2;Q9BUJ2-4	HNRNPUL1	Isoform of Q9BUJ2, Heterogeneous nuclear ribonucleoprotein U-like protein 1;Isoform of Q9BUJ2, Heterogeneous nuclear ribonucleoprotein U-like protein 1;Heterogeneous nuclear ribonucleoprotein U-like protein 1;Isoform of Q9BUJ2, Isoform 2 of Heterogeneous nuclear ribonucleoprotein U-like protein 1;Isoform of Q9BUJ2, Isoform 4 of Heterogeneous nuclear ribonucleoprotein U-like protein 1	A0A0A0MRA5;B7Z4B8;Q9BUJ2;Q9BUJ2-2;Q9BUJ2-4	A0A0A0MRA5_HUMAN;B7Z4B8_HUMAN;HNRL1_HUMAN;HNRL1_HUMAN;HNRL1_HUMAN	37019.2	36166.6	45878.4	41559.3	45483.9	46189.6	30589.5	46886.2	48252.4	57472	55215.3	39753	48779	44223
A0A0A0MRA8;Q9Y2J2-4	A0A0A0MRA8;Q9Y2J2-4	EPB41L3	Isoform of Q9Y2J2, Band 4.1-like protein 3;Isoform of Q9Y2J2, Isoform 4 of Band 4.1-like protein 3	A0A0A0MRA8;Q9Y2J2-4	A0A0A0MRA8_HUMAN;E41L3_HUMAN	186874	213140	180997	241936	209561	238438	227969	252044	275494	229317	451453	225393	184258	172976
A0A0A0MRC5;Q9H237;Q9H237-2;Q9H237-3;Q9H237-4;Q9H237-5	A0A0A0MRC5;Q9H237;Q9H237-2;Q9H237-3;Q9H237-4;Q9H237-5	PORCN	Isoform of Q9H237, Protein-serine O-palmitoleoyltransferase porcupine;Protein-serine O-palmitoleoyltransferase porcupine;Isoform of Q9H237, Isoform 2 of Protein-serine O-palmitoleoyltransferase porcupine;Isoform of Q9H237, Isoform 3 of Protein-serine O-palmitoleoyltransferase porcupine;Isoform of Q9H237, Isoform 4 of Protein-serine O-palmitoleoyltransferase porcupine;Isoform of Q9H237, Isoform 5 …	A0A0A0MRC5;Q9H237;Q9H237-2;Q9H237-3;Q9H237-4;Q9H237-5	A0A0A0MRC5_HUMAN;PORCN_HUMAN;PORCN_HUMAN;PORCN_HUMAN;PORCN_HUMAN;PORCN_HUMAN	179297	183944	218256	168268	79268.1	119393	215772	130196	309807	192627	105035	140783	82861.6	192145
A0A0A0MRF4;P49406	A0A0A0MRF4;P49406	MRPL19	Isoform of P49406, 39S ribosomal protein L19, mitochondrial;39S ribosomal protein L19, mitochondrial	A0A0A0MRF4;P49406	A0A0A0MRF4_HUMAN;RM19_HUMAN	44320.1	54342.6	42599.9	72333.5	58776.8	53469.4	41947.5	49415.7	70318.1	52426.5	57107.9	51406.2	63144.5	60333.3
A0A0A0MRF9;P16885	A0A0A0MRF9;P16885	PLCG2	Isoform of P16885, Phosphoinositide phospholipase C;1-phosphatidylinositol 4,5-bisphosphate phosphodiesterase gamma-2	A0A0A0MRF9;P16885	A0A0A0MRF9_HUMAN;PLCG2_HUMAN	44731.2	208053	16365.2	161858	196036	249058	202859	185498	259463	174992	161589	202441	211742	139928
A0A0A0MRG2;E9PG40;H7C0V9;P05067;P05067-10;P05067-11;P05067-3;P05067-4;P05067-5;P05067-6;P05067-7;P05067-8;P05067-9	A0A0A0MRG2;E9PG40;H7C0V9;P05067;P05067-10;P05067-11;P05067-3;P05067-4;P05067-5;P05067-6;P05067-7;P05067-8;P05067-9	APP	Isoform of P05067, Amyloid beta A4 protein;Isoform of P05067, Amyloid beta A4 protein;Isoform of P05067, Amyloid beta A4 protein (Fragment);Amyloid beta A4 protein;Isoform of P05067, Isoform APP639 of Amyloid beta A4 protein;Isoform of P05067, Isoform 11 of Amyloid beta A4 protein;Isoform of P05067, Isoform L-APP677 of Amyloid beta A4 protein;Isoform of P05067, Isoform APP695 of Amyloid beta A4 p…	A0A0A0MRG2;E9PG40;H7C0V9;P05067;P05067-10;P05067-11;P05067-3;P05067-4;P05067-5;P05067-6;P05067-7;P05067-8;P05067-9	A0A0A0MRG2_HUMAN;E9PG40_HUMAN;H7C0V9_HUMAN;A4_HUMAN;A4_HUMAN;A4_HUMAN;A4_HUMAN;A4_HUMAN;A4_HUMAN;A4_HUMAN;A4_HUMAN;A4_HUMAN;A4_HUMAN	24456.3	17420	31551	54535.1	26845.4	34349.5	22706.1	41587.4	42117.1	29834	60175.9	37373.6	42460.8	36455.8
A0A0A0MRG8;Q16611;Q16611-2	A0A0A0MRG8;Q16611;Q16611-2	BAK1	Isoform of Q16611, Bcl-2 homologous antagonist/killer;Bcl-2 homologous antagonist/killer;Isoform of Q16611, Isoform 2 of Bcl-2 homologous antagonist/killer	A0A0A0MRG8;Q16611;Q16611-2	A0A0A0MRG8_HUMAN;BAK_HUMAN;BAK_HUMAN	67502.8	40919.8	42381.6	52930	25881.2	44041.1	25483	39014.6	36956.3	49480.5	33258	34083.7	34052.6	26871.7
A0A0A0MRH6;Q5JRA6;Q5JRA6-2	A0A0A0MRH6;Q5JRA6;Q5JRA6-2	MIA3	Isoform of Q5JRA6, Melanoma inhibitory activity protein 3 (Fragment);Melanoma inhibitory activity protein 3;Isoform of Q5JRA6, Isoform 2 of Melanoma inhibitory activity protein 3	A0A0A0MRH6;Q5JRA6;Q5JRA6-2	A0A0A0MRH6_HUMAN;MIA3_HUMAN;MIA3_HUMAN	7384.09	13404.1	9533.52	11637.5	12215.1	7142.35	9724.67	10401.4	11677.3	8747.77	8684.99	10130.2	6153.66	16851.6
A0A0A0MRI2;Q9UNH7	A0A0A0MRI2;Q9UNH7	SNX6	Isoform of Q9UNH7, Sorting nexin 6, isoform CRA_b;Sorting nexin-6	A0A0A0MRI2;Q9UNH7	A0A0A0MRI2_HUMAN;SNX6_HUMAN	75099.1	78931.6	69195.1	65383.7	56661.7	85871.9	94715.5	82118.8	61556.6	81382.1	75576.2	61287.6	65444.7	73997
A0A0A0MRJ6;F6S8N6;H7BY58;P22061;P22061-2	A0A0A0MRJ6;F6S8N6;H7BY58;P22061;P22061-2	PCMT1	Isoform of P22061, Protein-L-isoaspartate O-methyltransferase;Isoform of P22061, Protein-L-isoaspartate O-methyltransferase;Isoform of P22061, Protein-L-isoaspartate O-methyltransferase;Protein-L-isoaspartate(D-aspartate) O-methyltransferase;Isoform of P22061, Isoform 2 of Protein-L-isoaspartate(D-aspartate) O-methyltransferase	A0A0A0MRJ6;F6S8N6;H7BY58;P22061;P22061-2	A0A0A0MRJ6_HUMAN;F6S8N6_HUMAN;H7BY58_HUMAN;PIMT_HUMAN;PIMT_HUMAN	64125.3	72047.2	130727	138580	81618.8	79093.9	66126.2	101445	61118.4	83244.1	156371	58338.7	102603	88545.5
A0A0A0MRJ7;P12259	A0A0A0MRJ7;P12259	F5	Isoform of P12259, Coagulation factor V;Coagulation factor V	A0A0A0MRJ7;P12259	A0A0A0MRJ7_HUMAN;FA5_HUMAN	Filtered	Filtered	6767.65	16993.8	Filtered	Filtered	Filtered	Filtered	884.465	Filtered	2896.38	4608.54	Filtered	Filtered
A0A0A0MRK6;Q13505;Q13505-3	A0A0A0MRK6;Q13505;Q13505-3	MTX1	Isoform of Q13505, Metaxin 1, isoform CRA_b;Metaxin-1;Isoform of Q13505, Isoform 3 of Metaxin-1	A0A0A0MRK6;Q13505;Q13505-3	A0A0A0MRK6_HUMAN;MTX1_HUMAN;MTX1_HUMAN	35737.6	30171.7	17611.2	19441	14499.6	23728	16286.7	22116.8	23861.2	19171.9	20719.3	16322.6	23701.7	17207.7
A0A0A0MRL6;F8W8M4;O14639;O14639-2;O14639-6	A0A0A0MRL6;F8W8M4;O14639;O14639-2;O14639-6	ABLIM1	Isoform of O14639, Actin-binding LIM protein 1;Isoform of O14639, Actin-binding LIM protein 1;Actin-binding LIM protein 1;Isoform of O14639, Isoform 2 of Actin-binding LIM protein 1;Isoform of O14639, Isoform 6 of Actin-binding LIM protein 1	A0A0A0MRL6;F8W8M4;O14639;O14639-2;O14639-6	A0A0A0MRL6_HUMAN;F8W8M4_HUMAN;ABLM1_HUMAN;ABLM1_HUMAN;ABLM1_HUMAN	493942	126004	914052	1416528	160588	122003	373194	696627	178930	185360	89864.6	91653.2	220197	576510
A0A0A0MRM8;A0A0D9SGC1;E7EW20;Q9UM54;Q9UM54-1;Q9UM54-2;Q9UM54-4;Q9UM54-5;Q9UM54-6	A0A0A0MRM8;A0A0D9SGC1;E7EW20;Q9UM54;Q9UM54-1;Q9UM54-2;Q9UM54-4;Q9UM54-5;Q9UM54-6	MYO6	Isoform of Q9UM54, Unconventional myosin-VI;Isoform of Q9UM54, Unconventional myosin-VI;Isoform of Q9UM54, Unconventional myosin-VI;Unconventional myosin-VI;Isoform of Q9UM54, Isoform 1 of Unconventional myosin-VI;Isoform of Q9UM54, Isoform 2 of Unconventional myosin-VI;Isoform of Q9UM54, Isoform 4 of Unconventional myosin-VI;Isoform of Q9UM54, Isoform 5 of Unconventional myosin-VI;Isoform of Q9U…	A0A0A0MRM8;A0A0D9SGC1;E7EW20;Q9UM54;Q9UM54-1;Q9UM54-2;Q9UM54-4;Q9UM54-5;Q9UM54-6	A0A0A0MRM8_HUMAN;A0A0D9SGC1_HUMAN;E7EW20_HUMAN;MYO6_HUMAN;MYO6_HUMAN;MYO6_HUMAN;MYO6_HUMAN;MYO6_HUMAN;MYO6_HUMAN	18710.5	17464	15482.2	12352.4	11252.7	13582.9	16964.9	10040	11203.8	12195	12270.2	7908.92	24442.9	14558.2
A0A0A0MRM9;Q14978;Q14978-2;Q14978-3	A0A0A0MRM9;Q14978;Q14978-2;Q14978-3	NOLC1	Isoform of Q14978, Nucleolar and coiled-body phosphoprotein 1 (Fragment);Nucleolar and coiled-body phosphoprotein 1;Isoform of Q14978, Isoform Beta of Nucleolar and coiled-body phosphoprotein 1;Isoform of Q14978, Isoform 3 of Nucleolar and coiled-body phosphoprotein 1	A0A0A0MRM9;Q14978;Q14978-2;Q14978-3	A0A0A0MRM9_HUMAN;NOLC1_HUMAN;NOLC1_HUMAN;NOLC1_HUMAN	23345	16430.1	13758.3	13714.3	6930.1	15340.5	13484.6	15874.6	12291.2	18448.9	20624.7	11946.7	23017	11481.2
A0A0A0MRN8;B1AL79;Q16513;Q16513-2;Q16513-3;Q16513-4	A0A0A0MRN8;B1AL79;Q16513;Q16513-2;Q16513-3;Q16513-4	PKN2	Isoform of Q16513, Serine/threonine-protein kinase N2;Isoform of Q16513, Protein kinase N2, isoform CRA_b;Serine/threonine-protein kinase N2;Isoform of Q16513, Isoform 2 of Serine/threonine-protein kinase N2;Isoform of Q16513, Isoform 3 of Serine/threonine-protein kinase N2;Isoform of Q16513, Isoform 4 of Serine/threonine-protein kinase N2	A0A0A0MRN8;B1AL79;Q16513;Q16513-2;Q16513-3;Q16513-4	A0A0A0MRN8_HUMAN;B1AL79_HUMAN;PKN2_HUMAN;PKN2_HUMAN;PKN2_HUMAN;PKN2_HUMAN	50675.6	74049.6	36197.2	41388.4	49128.9	40068.6	70296.2	45310.9	52622.2	58163.2	49583.2	40540.5	42215	88492.3
A0A0A0MRR3;C9J7M8;Q7Z7C8;Q7Z7C8-2;Q7Z7C8-4	A0A0A0MRR3;C9J7M8;Q7Z7C8;Q7Z7C8-2;Q7Z7C8-4	TAF8	Isoform of Q7Z7C8, Transcription initiation factor TFIID subunit 8;Isoform of Q7Z7C8, Transcription initiation factor TFIID subunit 8;Transcription initiation factor TFIID subunit 8;Isoform of Q7Z7C8, Isoform 2 of Transcription initiation factor TFIID subunit 8;Isoform of Q7Z7C8, Isoform 3 of Transcription initiation factor TFIID subunit 8	A0A0A0MRR3;C9J7M8;Q7Z7C8;Q7Z7C8-2;Q7Z7C8-4	A0A0A0MRR3_HUMAN;C9J7M8_HUMAN;TAF8_HUMAN;TAF8_HUMAN;TAF8_HUMAN	61527.3	141434	208815	165187	180987	146672	149518	253931	243897	171314	230513	174679	214833	233118
A0A0A0MRR7;P09234	A0A0A0MRR7;P09234	SNRPC	Isoform of P09234, U1 small nuclear ribonucleoprotein C;U1 small nuclear ribonucleoprotein C	A0A0A0MRR7;P09234	A0A0A0MRR7_HUMAN;RU1C_HUMAN	19831.1	7971.02	8605.53	14010.5	622.209	13881.5	5086.27	14500.8	14500.5	10033.8	15832.2	9817.83	16964.1	Filtered
A0A0A0MRT6;B6VEX4;Q8IZP0;Q8IZP0-10;Q8IZP0-11;Q8IZP0-12;Q8IZP0-2;Q8IZP0-3;Q8IZP0-4;Q8IZP0-5;Q8IZP0-6;Q8IZP0-7;Q8IZP0-8;Q8IZP0-9	A0A0A0MRT6;B6VEX4;Q8IZP0;Q8IZP0-10;Q8IZP0-11;Q8IZP0-12;Q8IZP0-2;Q8IZP0-3;Q8IZP0-4;Q8IZP0-5;Q8IZP0-6;Q8IZP0-7;Q8IZP0-8;Q8IZP0-9	ABI1	Isoform of Q8IZP0, Abl interactor 1;Isoform of Q8IZP0, Abl interactor 1;Abl interactor 1;Isoform of Q8IZP0, Isoform 10 of Abl interactor 1;Isoform of Q8IZP0, Isoform 11 of Abl interactor 1;Isoform of Q8IZP0, Isoform 12 of Abl interactor 1;Isoform of Q8IZP0, Isoform 2 of Abl interactor 1;Isoform of Q8IZP0, Isoform 3 of Abl interactor 1;Isoform of Q8IZP0, Isoform 4 of Abl interactor 1;Isoform of Q8…	A0A0A0MRT6;B6VEX4;Q8IZP0;Q8IZP0-10;Q8IZP0-11;Q8IZP0-12;Q8IZP0-2;Q8IZP0-3;Q8IZP0-4;Q8IZP0-5;Q8IZP0-6;Q8IZP0-7;Q8IZP0-8;Q8IZP0-9	A0A0A0MRT6_HUMAN;B6VEX4_HUMAN;ABI1_HUMAN;ABI1_HUMAN;ABI1_HUMAN;ABI1_HUMAN;ABI1_HUMAN;ABI1_HUMAN;ABI1_HUMAN;ABI1_HUMAN;ABI1_HUMAN;ABI1_HUMAN;ABI1_HUMAN;ABI1_HUMAN	31716	35010.4	47947.8	51559.3	46765.6	37909.6	39815.1	42149.4	41073.6	50680.7	56074.6	43080.8	55773.3	46812.8
A0A0A0MRU0;A0A0C4DH75;A0A0D9SFF8;B4DZ84;D3DX48;D3DX49;Q14168;Q14168-2;Q14168-3;Q14168-4;Q14168-6	A0A0A0MRU0;A0A0C4DH75;A0A0D9SFF8;B4DZ84;D3DX48;D3DX49;Q14168;Q14168-2;Q14168-3;Q14168-4;Q14168-6	MPP2	Isoform of Q14168, MAGUK p55 subfamily member 2;Isoform of Q14168, MAGUK p55 subfamily member 2;Isoform of Q14168, MAGUK p55 subfamily member 2;Isoform of Q14168, MAGUK p55 subfamily member 2;Isoform of Q14168, MAGUK p55 subfamily member 2;Isoform of Q14168, MAGUK p55 subfamily member 2;MAGUK p55 subfamily member 2;Isoform of Q14168, Isoform 2 of MAGUK p55 subfamily member 2;Isoform of Q14168, Is…	A0A0A0MRU0;A0A0C4DH75;A0A0D9SFF8;B4DZ84;D3DX48;D3DX49;Q14168;Q14168-2;Q14168-3;Q14168-4;Q14168-6	A0A0A0MRU0_HUMAN;A0A0C4DH75_HUMAN;A0A0D9SFF8_HUMAN;B4DZ84_HUMAN;D3DX48_HUMAN;D3DX49_HUMAN;MPP2_HUMAN;MPP2_HUMAN;MPP2_HUMAN;MPP2_HUMAN;MPP2_HUMAN	Filtered	40997.2	13212.2	15098.1	15272.6	2410.4	38239.2	12538.2	7892.7	4701.96	42990.8	4077.33	12143.5	52382.9
A0A0A0MRV0;Q9P2E9	A0A0A0MRV0;Q9P2E9	RRBP1	Isoform of Q9P2E9, Ribosome-binding protein 1;Ribosome-binding protein 1	A0A0A0MRV0;Q9P2E9	A0A0A0MRV0_HUMAN;RRBP1_HUMAN	127643	154765	136608	133829	77845.5	136392	104542	134465	135136	131458	115408	155796	176260	66573.7
A0A0A0MRV4;A0A0A0MT35;J3KPF5;J3KPF6;J3KRV9;J3QKK8;Q8TBF2;Q8TBF2-2;Q8TBF2-3;Q8TBF2-4;Q8TBF2-5;Q8TBF2-6;Q8TBF2-7;Q8TBF2-8	A0A0A0MRV4;A0A0A0MT35;J3KPF5;J3KPF6;J3KRV9;J3QKK8;Q8TBF2;Q8TBF2-2;Q8TBF2-3;Q8TBF2-4;Q8TBF2-5;Q8TBF2-6;Q8TBF2-7;Q8TBF2-8	FAM213B	Isoform of Q8TBF2, Prostamide/prostaglandin F synthase;Isoform of Q8TBF2, Prostamide/prostaglandin F synthase;Isoform of Q8TBF2, Prostamide/prostaglandin F synthase;Isoform of Q8TBF2, Prostamide/prostaglandin F synthase (Fragment);Isoform of Q8TBF2, Prostamide/prostaglandin F synthase (Fragment);Isoform of Q8TBF2, Prostamide/prostaglandin F synthase (Fragment);Prostamide/prostaglandin F synthase;…	A0A0A0MRV4;A0A0A0MT35;J3KPF5;J3KPF6;J3KRV9;J3QKK8;Q8TBF2;Q8TBF2-2;Q8TBF2-3;Q8TBF2-4;Q8TBF2-5;Q8TBF2-6;Q8TBF2-7;Q8TBF2-8	A0A0A0MRV4_HUMAN;A0A0A0MT35_HUMAN;J3KPF5_HUMAN;J3KPF6_HUMAN;J3KRV9_HUMAN;J3QKK8_HUMAN;PGFS_HUMAN;PGFS_HUMAN;PGFS_HUMAN;PGFS_HUMAN;PGFS_HUMAN;PGFS_HUMAN;PGFS_HUMAN;PGFS_HUMAN	17552.5	14900.1	19962.4	20673.5	18069.8	19798.3	16178.5	21316.5	17516.9	14030.9	32550.3	14927.9	15775.3	19430.6
A0A0A0MRV8;O75935;O75935-2;O75935-3;X6RA56;X6RLR1	A0A0A0MRV8;O75935;O75935-2;O75935-3;X6RA56;X6RLR1	DCTN3	Isoform of O75935, Dynactin subunit 3 (Fragment);Dynactin subunit 3;Isoform of O75935, Isoform 2 of Dynactin subunit 3;Isoform of O75935, Isoform 3 of Dynactin subunit 3;Isoform of O75935, Dynactin subunit 3;Isoform of O75935, Dynactin subunit 3	A0A0A0MRV8;O75935;O75935-2;O75935-3;X6RA56;X6RLR1	A0A0A0MRV8_HUMAN;DCTN3_HUMAN;DCTN3_HUMAN;DCTN3_HUMAN;X6RA56_HUMAN;X6RLR1_HUMAN	161016	68165.5	85180.7	81601.3	26733.2	57915.6	59309	66632.8	65813	52037.9	89054.2	48956.5	61231.3	29782.9
A0A0A0MS12;A0A0A0MS13;A0A0C4DH40;A0A0C4DH41;A0A0G2JN58;A0A0G2JNA6;A0A0G2JPU1	A0A0A0MS12;A0A0A0MS13;A0A0C4DH40;A0A0C4DH41;A0A0G2JN58;A0A0G2JNA6;A0A0G2JPU1	IGHV4-34;IGHV4-39;IGHV4-59;IGHV4-61;;;	Protein IGHV4-34 (Fragment);Protein IGHV4-39 (Fragment);Isoform of A0A0C4DH41, Protein IGHV4-59 (Fragment);Protein IGHV4-61 (Fragment);Uncharacterized protein;Uncharacterized protein;Isoform of A0A0C4DH41, Uncharacterized protein	A0A0A0MS12;A0A0A0MS13;A0A0C4DH40;A0A0C4DH41;A0A0G2JN58;A0A0G2JNA6;A0A0G2JPU1	A0A0A0MS12_HUMAN;A0A0A0MS13_HUMAN;A0A0C4DH40_HUMAN;A0A0C4DH41_HUMAN;A0A0G2JN58_HUMAN;A0A0G2JNA6_HUMAN;A0A0G2JPU1_HUMAN	147908	151090	157805	144823	145027	75045.4	138847	124460	95211.6	165232	141238	38058.8	53589.3	344218
A0A0A0MS29;Q9GZY8;Q9GZY8-2	A0A0A0MS29;Q9GZY8;Q9GZY8-2	MFF	Isoform of Q9GZY8, Mitochondrial fission factor;Mitochondrial fission factor;Isoform of Q9GZY8, Isoform 2 of Mitochondrial fission factor	A0A0A0MS29;Q9GZY8;Q9GZY8-2	A0A0A0MS29_HUMAN;MFF_HUMAN;MFF_HUMAN	38366.5	49773.4	36281.3	44214	44249.4	44267.8	45484.3	48321.7	47311.1	51539.7	72707.2	44465.3	40536.5	81477.2
A0A0A0MS41	A0A0A0MS41	SFXN3	Isoform of Q9BWM7, Sideroflexin	A0A0A0MS41	A0A0A0MS41_HUMAN	120639	106696	94634.7	121502	76275.8	140274	88431	96110.5	68860	126681	125522	84577.4	131353	85238.2
A0A0A0MS45;J3KNI1;Q9H9E3;Q9H9E3-2	A0A0A0MS45;J3KNI1;Q9H9E3;Q9H9E3-2	COG4	Isoform of Q9H9E3, Conserved oligomeric Golgi complex subunit 4;Isoform of Q9H9E3, Conserved oligomeric Golgi complex subunit 4;Conserved oligomeric Golgi complex subunit 4;Isoform of Q9H9E3, Isoform 2 of Conserved oligomeric Golgi complex subunit 4	A0A0A0MS45;J3KNI1;Q9H9E3;Q9H9E3-2	A0A0A0MS45_HUMAN;J3KNI1_HUMAN;COG4_HUMAN;COG4_HUMAN	21628	43993.5	24075.2	19999.2	28323.4	20429.5	33415.5	27497	23026.9	64176.1	30521	38956.4	22529.9	57830.1
A0A0A0MS52;A0A0A0MT11;Q13555;Q13555-10;Q13555-2;Q13555-3;Q13555-4;Q13555-5;Q13555-6;Q13555-7;Q13555-8;Q13555-9;Q5SWX3;Q8WU40	A0A0A0MS52;A0A0A0MT11;Q13555;Q13555-10;Q13555-2;Q13555-3;Q13555-4;Q13555-5;Q13555-6;Q13555-7;Q13555-8;Q13555-9;Q5SWX3;Q8WU40	CAMK2G	Isoform of Q13555, Calcium/calmodulin-dependent protein kinase (CaM kinase) II gamma, isoform CRA_a;Isoform of Q13555, Calcium/calmodulin-dependent protein kinase type II subunit gamma;Calcium/calmodulin-dependent protein kinase type II subunit gamma;Isoform of Q13555, Isoform 10 of Calcium/calmodulin-dependent protein kinase type II subunit gamma;Isoform of Q13555, Isoform 2 of Calcium/calmoduli…	A0A0A0MS52;A0A0A0MT11;Q13555;Q13555-10;Q13555-2;Q13555-3;Q13555-4;Q13555-5;Q13555-6;Q13555-7;Q13555-8;Q13555-9;Q5SWX3;Q8WU40	A0A0A0MS52_HUMAN;A0A0A0MT11_HUMAN;KCC2G_HUMAN;KCC2G_HUMAN;KCC2G_HUMAN;KCC2G_HUMAN;KCC2G_HUMAN;KCC2G_HUMAN;KCC2G_HUMAN;KCC2G_HUMAN;KCC2G_HUMAN;KCC2G_HUMAN;Q5SWX3_HUMAN;Q8WU40_HUMAN	17806.9	14052.7	13970.1	21492.3	57790.6	21386.4	16994.3	24905.2	23092.7	19412.4	37448.7	28650.5	25322.2	28304
A0A0A0MS99;I3L4X2;P33527;P33527-2;P33527-3;P33527-5;P33527-9	A0A0A0MS99;I3L4X2;P33527;P33527-2;P33527-3;P33527-5;P33527-9	ABCC1	Isoform of P33527, Multidrug resistance-associated protein 1;Isoform of P33527, Multidrug resistance-associated protein 1 (Fragment);Multidrug resistance-associated protein 1;Isoform of P33527, Isoform 2 of Multidrug resistance-associated protein 1;Isoform of P33527, Isoform 3 of Multidrug resistance-associated protein 1;Isoform of P33527, Isoform 5 of Multidrug resistance-associated protein 1;Is…	A0A0A0MS99;I3L4X2;P33527;P33527-2;P33527-3;P33527-5;P33527-9	A0A0A0MS99_HUMAN;I3L4X2_HUMAN;MRP1_HUMAN;MRP1_HUMAN;MRP1_HUMAN;MRP1_HUMAN;MRP1_HUMAN	19765.9	12522.5	9668.29	10827.4	7539.34	8058.73	12149.2	12355.3	22087.3	11259.3	9813.46	11249.5	16827.6	11180.9
A0A0A0MSA7;O43432;O43432-3;O43432-4	A0A0A0MSA7;O43432;O43432-3;O43432-4	EIF4G3	Isoform of O43432, Eukaryotic translation initiation factor 4 gamma 3;Eukaryotic translation initiation factor 4 gamma 3;Isoform of O43432, Isoform 3 of Eukaryotic translation initiation factor 4 gamma 3;Isoform of O43432, Isoform 4 of Eukaryotic translation initiation factor 4 gamma 3	A0A0A0MSA7;O43432;O43432-3;O43432-4	A0A0A0MSA7_HUMAN;IF4G3_HUMAN;IF4G3_HUMAN;IF4G3_HUMAN	Filtered	2343.3	1017.65	2336.76	3589.03	1732.36	1556.51	1856.29	2057.74	2000.99	2370.15	Filtered	1852.73	3336.72
A0A0A0MSB3;Q13976;Q13976-2	A0A0A0MSB3;Q13976;Q13976-2	PRKG1	Isoform of Q13976, cGMP-dependent protein kinase 1;cGMP-dependent protein kinase 1;Isoform of Q13976, Isoform Beta of cGMP-dependent protein kinase 1	A0A0A0MSB3;Q13976;Q13976-2	A0A0A0MSB3_HUMAN;KGP1_HUMAN;KGP1_HUMAN	65817.9	30649	23402.4	50365.9	52484.5	29411.2	32743.3	38164.9	22802.2	37549.4	37686.1	39643	39115.8	50314.9
A0A0A0MSB8;Q9UPT5;Q9UPT5-1;Q9UPT5-2;Q9UPT5-5;Q9UPT5-6	A0A0A0MSB8;Q9UPT5;Q9UPT5-1;Q9UPT5-2;Q9UPT5-5;Q9UPT5-6	EXOC7	Isoform of Q9UPT5, Exocyst complex component 7;Exocyst complex component 7;Isoform of Q9UPT5, Isoform 1 of Exocyst complex component 7;Isoform of Q9UPT5, Isoform 2 of Exocyst complex component 7;Isoform of Q9UPT5, Isoform 5 of Exocyst complex component 7;Isoform of Q9UPT5, Isoform 6 of Exocyst complex component 7	A0A0A0MSB8;Q9UPT5;Q9UPT5-1;Q9UPT5-2;Q9UPT5-5;Q9UPT5-6	A0A0A0MSB8_HUMAN;EXOC7_HUMAN;EXOC7_HUMAN;EXOC7_HUMAN;EXOC7_HUMAN;EXOC7_HUMAN	41277.9	36917.9	21514.3	23789.9	18316.7	27531.9	28980	28578.2	30193.9	28176.4	28681.9	22873.2	22968.7	10427.1
A0A0A0MSE2;E9PF18;Q16836;Q16836-2;Q16836-3	A0A0A0MSE2;E9PF18;Q16836;Q16836-2;Q16836-3	HADH	Isoform of Q16836, Hydroxyacyl-coenzyme A dehydrogenase, mitochondrial;Isoform of Q16836, Hydroxyacyl-coenzyme A dehydrogenase, mitochondrial;Hydroxyacyl-coenzyme A dehydrogenase, mitochondrial;Isoform of Q16836, Isoform 2 of Hydroxyacyl-coenzyme A dehydrogenase, mitochondrial;Isoform of Q16836, Isoform 3 of Hydroxyacyl-coenzyme A dehydrogenase, mitochondrial	A0A0A0MSE2;E9PF18;Q16836;Q16836-2;Q16836-3	A0A0A0MSE2_HUMAN;E9PF18_HUMAN;HCDH_HUMAN;HCDH_HUMAN;HCDH_HUMAN	441293	677755	481111	377786	483849	406898	473458	434985	476128	522070	232864	432338	288032	346260
A0A0A0MSF5;C9JJ37	A0A0A0MSF5;C9JJ37	BTBD19	Isoform of C9JJ37, BTB/POZ domain-containing protein 19;BTB/POZ domain-containing protein 19	A0A0A0MSF5;C9JJ37	A0A0A0MSF5_HUMAN;BTBDJ_HUMAN	169969	189887	148591	139363	185748	113782	124435	129426	239312	105965	118739	207686	80737.2	278545
A0A0A0MSG2;J3KNW4;Q14192	A0A0A0MSG2;J3KNW4;Q14192	FHL2	Isoform of Q14192, Four and a half LIM domains protein 2;Isoform of Q14192, Four and a half LIM domains protein 2;Four and a half LIM domains protein 2	A0A0A0MSG2;J3KNW4;Q14192	A0A0A0MSG2_HUMAN;J3KNW4_HUMAN;FHL2_HUMAN	56303	63892.2	28177.9	35105.5	38619.9	44432.1	47443.2	52216	38098.8	32252.5	40183.7	28520.8	48535.9	45274.5
A0A0A0MSI5;C9J695;C9JDT9;Q6ICL3;Q6ICL3-3;Q6ICL3-4;Q6ICL3-6	A0A0A0MSI5;C9J695;C9JDT9;Q6ICL3;Q6ICL3-3;Q6ICL3-4;Q6ICL3-6	TANGO2	Isoform of Q6ICL3, Transport and Golgi organization protein 2 homolog;Isoform of Q6ICL3, Transport and Golgi organization protein 2 homolog (Fragment);Isoform of Q6ICL3, Transport and Golgi organization protein 2 homolog;Transport and Golgi organization protein 2 homolog;Isoform of Q6ICL3, Isoform 3 of Transport and Golgi organization protein 2 homolog;Isoform of Q6ICL3, Isoform 4 of Transport an…	A0A0A0MSI5;C9J695;C9JDT9;Q6ICL3;Q6ICL3-3;Q6ICL3-4;Q6ICL3-6	A0A0A0MSI5_HUMAN;C9J695_HUMAN;C9JDT9_HUMAN;TNG2_HUMAN;TNG2_HUMAN;TNG2_HUMAN;TNG2_HUMAN	Filtered	9676.89	17841.7	Filtered	13765	6678.29	13181.5	11020.8	10534.6	9734.48	13883.7	7341.77	8501.97	21274.4
A0A0A0MSI8;F8W9B8;O00471	A0A0A0MSI8;F8W9B8;O00471	EXOC5	Isoform of O00471, Exocyst complex component 5;Isoform of O00471, Exocyst complex component 5;Exocyst complex component 5	A0A0A0MSI8;F8W9B8;O00471	A0A0A0MSI8_HUMAN;F8W9B8_HUMAN;EXOC5_HUMAN	24626.5	36879.2	31937.4	33302.1	21724.2	29024.4	27152.7	31463.7	28932.8	32243.6	31453.4	34037.6	31437.4	24367.2
A0A0A0MSJ0;Q86XP3;Q86XP3-2	A0A0A0MSJ0;Q86XP3;Q86XP3-2	DDX42	Isoform of Q86XP3, ATP-dependent RNA helicase DDX42;ATP-dependent RNA helicase DDX42;Isoform of Q86XP3, Isoform 2 of ATP-dependent RNA helicase DDX42	A0A0A0MSJ0;Q86XP3;Q86XP3-2	A0A0A0MSJ0_HUMAN;DDX42_HUMAN;DDX42_HUMAN	42828.4	51692.4	26357.3	42402.3	38960.5	47818.9	47568.4	47738.3	51804.6	56198.8	63627.8	43589	58472.5	53884.5
A0A0A0MSK3;A0A0C4DH47;P24557;P24557-3;P24557-4;Q53F23	A0A0A0MSK3;A0A0C4DH47;P24557;P24557-3;P24557-4;Q53F23	TBXAS1	Isoform of P24557, HCG14925, isoform CRA_b;Isoform of P24557, Thromboxane-A synthase;Thromboxane-A synthase;Isoform of P24557, Isoform 3 of Thromboxane-A synthase;Isoform of P24557, Isoform 4 of Thromboxane-A synthase;Isoform of P24557, HCG14925, isoform CRA_a (Fragment)	A0A0A0MSK3;A0A0C4DH47;P24557;P24557-3;P24557-4;Q53F23	A0A0A0MSK3_HUMAN;A0A0C4DH47_HUMAN;THAS_HUMAN;THAS_HUMAN;THAS_HUMAN;Q53F23_HUMAN	61920.9	56448.6	59053	84121	23097.6	63560.7	38830.3	50485.8	15887.8	44386.7	28001.7	42857.7	16879.2	82911.5
A0A0A0MSQ0;P13797;P13797-2	A0A0A0MSQ0;P13797;P13797-2	PLS3	Isoform of P13797, Plastin-3;Plastin-3;Isoform of P13797, Isoform 2 of Plastin-3	A0A0A0MSQ0;P13797;P13797-2	A0A0A0MSQ0_HUMAN;PLST_HUMAN;PLST_HUMAN	381031	370626	291955	301382	568276	415666	578031	311877	227598	378264	370266	350842	400053	496086
A0A0A0MSS8;P42330	A0A0A0MSS8;P42330	AKR1C3	Isoform of P42330, Aldo-keto reductase family 1 member C3;Aldo-keto reductase family 1 member C3	A0A0A0MSS8;P42330	A0A0A0MSS8_HUMAN;AK1C3_HUMAN	57190.3	47287.9	50640.7	42224.3	23442.2	50738.3	51208.1	27111.5	53468.6	36532.5	37831	32139.7	119184	34067.4
A0A0A0MSU4;O94911-3	A0A0A0MSU4;O94911-3	ABCA8	Isoform of O94911, ATP-binding cassette sub-family A member 8;Isoform of O94911, Isoform 3 of ATP-binding cassette sub-family A member 8	A0A0A0MSU4;O94911-3	A0A0A0MSU4_HUMAN;ABCA8_HUMAN	72208.6	43927.1	44746.9	34375	54155.9	46386.8	24625.5	64270.8	88569.4	64969.6	42588.4	44702.7	27105.1	66652.1
A0A0A0MSV6;D6R934;P02746	A0A0A0MSV6;D6R934;P02746	C1QB	Isoform of P02746, Complement C1q subcomponent subunit B (Fragment);Isoform of P02746, Complement C1q subcomponent subunit B;Complement C1q subcomponent subunit B	A0A0A0MSV6;D6R934;P02746	A0A0A0MSV6_HUMAN;D6R934_HUMAN;C1QB_HUMAN	51368.8	107383	36469.5	43807.7	113768	82351	137774	56275.1	59454.9	41123.4	81916.3	53001.2	56905.8	159169
A0A0A0MSV9;A0A0G2JH37;A0A0G2JKZ1;A2AB90;O15533;O15533-2;O15533-3	A0A0A0MSV9;A0A0G2JH37;A0A0G2JKZ1;A2AB90;O15533;O15533-2;O15533-3	TAPBP	Isoform of O15533, Tapasin;Isoform of O15533, Tapasin;Isoform of O15533, Tapasin;Isoform of O15533, Tapasin;Tapasin;Isoform of O15533, Isoform 2 of Tapasin;Isoform of O15533, Isoform 3 of Tapasin	A0A0A0MSV9;A0A0G2JH37;A0A0G2JKZ1;A2AB90;O15533;O15533-2;O15533-3	A0A0A0MSV9_HUMAN;A0A0G2JH37_HUMAN;A0A0G2JKZ1_HUMAN;A2AB90_HUMAN;TPSN_HUMAN;TPSN_HUMAN;TPSN_HUMAN	161219	176680	88115.4	85085.3	117795	69718.9	145059	98919.5	87698.7	79708	96712.1	55045.7	104381	70552.6
A0A0A0MSW4;P48739;P48739-2;P48739-3	A0A0A0MSW4;P48739;P48739-2;P48739-3	PITPNB	Isoform of P48739, Phosphatidylinositol transfer protein beta isoform;Phosphatidylinositol transfer protein beta isoform;Isoform of P48739, Isoform 2 of Phosphatidylinositol transfer protein beta isoform;Isoform of P48739, Isoform 3 of Phosphatidylinositol transfer protein beta isoform	A0A0A0MSW4;P48739;P48739-2;P48739-3	A0A0A0MSW4_HUMAN;PIPNB_HUMAN;PIPNB_HUMAN;PIPNB_HUMAN	44031.9	55024	54850.4	49464.9	53701.1	53637.8	40654.8	48781.3	53039	52991.1	50565.3	39834.6	51513.2	45495.4
A0A0A0MT26;M0R116;P13637;P13637-2;P13637-3	A0A0A0MT26;M0R116;P13637;P13637-2;P13637-3	ATP1A3	Isoform of P13637, Sodium/potassium-transporting ATPase subunit alpha-3;Isoform of P13637, Sodium/potassium-transporting ATPase subunit alpha-3;Sodium/potassium-transporting ATPase subunit alpha-3;Isoform of P13637, Isoform 2 of Sodium/potassium-transporting ATPase subunit alpha-3;Isoform of P13637, Isoform 3 of Sodium/potassium-transporting ATPase subunit alpha-3	A0A0A0MT26;M0R116;P13637;P13637-2;P13637-3	A0A0A0MT26_HUMAN;M0R116_HUMAN;AT1A3_HUMAN;AT1A3_HUMAN;AT1A3_HUMAN	Filtered	Filtered	7565.5	34298.4	44923.6	1780.52	Filtered	19732.9	17386.6	3394.99	72482.5	Filtered	22289.3	Filtered
A0A0A0MT30;Q04828	A0A0A0MT30;Q04828	AKR1C1	Isoform of Q04828, Aldo-keto reductase family 1 member C1;Aldo-keto reductase family 1 member C1	A0A0A0MT30;Q04828	A0A0A0MT30_HUMAN;AK1C1_HUMAN	186545	337308	294076	267148	491138	279604	413440	162217	283537	205751	353871	187304	849948	200160
A0A0A0MT32;P38571;P38571-2	A0A0A0MT32;P38571;P38571-2	LIPA	Isoform of P38571, Lysosomal acid lipase/cholesteryl ester hydrolase;Lysosomal acid lipase/cholesteryl ester hydrolase;Isoform of P38571, Isoform 2 of Lysosomal acid lipase/cholesteryl ester hydrolase	A0A0A0MT32;P38571;P38571-2	A0A0A0MT32_HUMAN;LICH_HUMAN;LICH_HUMAN	72183.7	101175	63962.4	55208.4	178124	62093.4	73693.7	51046.6	112405	38485.6	48251.4	83612.1	41582.9	168162
A0A0A0MT33;O95104;O95104-2;O95104-3;Q9UPN6;Q9UPN6-2	A0A0A0MT33;O95104;O95104-2;O95104-3;Q9UPN6;Q9UPN6-2	SCAF8;SCAF4;SCAF4;SCAF4;SCAF8;SCAF8	Isoform of Q9UPN6, Protein SCAF8;Splicing factor, arginine/serine-rich 15;Isoform of O95104, Isoform 2 of Splicing factor, arginine/serine-rich 15;Isoform of O95104, Isoform 3 of Splicing factor, arginine/serine-rich 15;Protein SCAF8;Isoform of Q9UPN6, Isoform 2 of Protein SCAF8	A0A0A0MT33;O95104;O95104-2;O95104-3;Q9UPN6;Q9UPN6-2	A0A0A0MT33_HUMAN;SFR15_HUMAN;SFR15_HUMAN;SFR15_HUMAN;SCAF8_HUMAN;SCAF8_HUMAN	37530.6	32756.8	24921.2	29934.5	31578	28514.6	34523.2	35879.7	35553.8	39535.6	46625.6	32896.6	36396.4	39660.7
A0A0A0MT36;A0A0C4DH26	A0A0A0MT36;A0A0C4DH26	IGKV6D-21;IGKV6D-41	Protein IGKV6D-21 (Fragment);Protein IGKV6D-41 (Fragment)	A0A0A0MT36;A0A0C4DH26	A0A0A0MT36_HUMAN;A0A0C4DH26_HUMAN	Filtered	Filtered	7165.53	Filtered	28918.3	Filtered	19181.5	Filtered	Filtered	Filtered	7218.29	Filtered	3818.6	14530.8
A0A0A0MT49;P51532;P51532-2;P51532-3;P51532-4;P51532-5;Q9HBD4	A0A0A0MT49;P51532;P51532-2;P51532-3;P51532-4;P51532-5;Q9HBD4	SMARCA4	Isoform of P51532, Transcription activator BRG1;Transcription activator BRG1;Isoform of P51532, Isoform 2 of Transcription activator BRG1;Isoform of P51532, Isoform 3 of Transcription activator BRG1;Isoform of P51532, Isoform 4 of Transcription activator BRG1;Isoform of P51532, Isoform 5 of Transcription activator BRG1;Isoform of P51532, SMARCA4 isoform 2	A0A0A0MT49;P51532;P51532-2;P51532-3;P51532-4;P51532-5;Q9HBD4	A0A0A0MT49_HUMAN;SMCA4_HUMAN;SMCA4_HUMAN;SMCA4_HUMAN;SMCA4_HUMAN;SMCA4_HUMAN;Q9HBD4_HUMAN	29302.8	13656.6	12080.6	14412.1	16681	15643.9	12349.3	16793.3	21777.9	19367.4	28649.3	19376.9	15230.5	10521.5
A0A0A0MT68;H7C4R7;Q13609;Q13609-2	A0A0A0MT68;H7C4R7;Q13609;Q13609-2	DNASE1L3	Isoform of Q13609, Deoxyribonuclease;Isoform of Q13609, Deoxyribonuclease gamma (Fragment);Deoxyribonuclease gamma;Isoform of Q13609, Isoform 2 of Deoxyribonuclease gamma	A0A0A0MT68;H7C4R7;Q13609;Q13609-2	A0A0A0MT68_HUMAN;H7C4R7_HUMAN;DNSL3_HUMAN;DNSL3_HUMAN	Filtered	Filtered	Filtered	Filtered	Filtered	Filtered	Filtered	Filtered	606.996	Filtered	Filtered	Filtered	8063.84	15826.4
A0A0A0MT72;C9JUH3;Q9BSQ5;Q9BSQ5-2;Q9BSQ5-3;Q9BSQ5-4	A0A0A0MT72;C9JUH3;Q9BSQ5;Q9BSQ5-2;Q9BSQ5-3;Q9BSQ5-4	CCM2	Isoform of Q9BSQ5, Cerebral cavernous malformations 2 protein;Isoform of Q9BSQ5, Cerebral cavernous malformations 2 protein;Cerebral cavernous malformations 2 protein;Isoform of Q9BSQ5, Isoform 2 of Cerebral cavernous malformations 2 protein;Isoform of Q9BSQ5, Isoform 3 of Cerebral cavernous malformations 2 protein;Isoform of Q9BSQ5, Isoform 4 of Cerebral cavernous malformations 2 protein	A0A0A0MT72;C9JUH3;Q9BSQ5;Q9BSQ5-2;Q9BSQ5-3;Q9BSQ5-4	A0A0A0MT72_HUMAN;C9JUH3_HUMAN;CCM2_HUMAN;CCM2_HUMAN;CCM2_HUMAN;CCM2_HUMAN	2280.63	4522.92	4996.9	5919.44	3076.29	3732.38	3984.09	4416.29	4461.79	2993.09	4924.54	4062.2	4489.2	2597.31
A0A0A0MT83;P26440	A0A0A0MT83;P26440	IVD	Isoform of P26440, Isovaleryl-CoA dehydrogenase, mitochondrial;Isovaleryl-CoA dehydrogenase, mitochondrial	A0A0A0MT83;P26440	A0A0A0MT83_HUMAN;IVD_HUMAN	566186	594299	591669	395531	389599	344662	402655	508646	533867	492403	464342	363745	375055	425224
A0A0A0MTC1;A0A0A0MTR7;Q63HN8;Q63HN8-4	A0A0A0MTC1;A0A0A0MTR7;Q63HN8;Q63HN8-4	RNF213	Isoform of Q63HN8, E3 ubiquitin-protein ligase RNF213;Isoform of Q63HN8, E3 ubiquitin-protein ligase RNF213;E3 ubiquitin-protein ligase RNF213;Isoform of Q63HN8, Isoform 2 of E3 ubiquitin-protein ligase RNF213	A0A0A0MTC1;A0A0A0MTR7;Q63HN8;Q63HN8-4	A0A0A0MTC1_HUMAN;A0A0A0MTR7_HUMAN;RN213_HUMAN;RN213_HUMAN	6760.43	18889.8	15882.5	13967	23790.2	16847.9	36346.2	16986.1	13585.1	17319.5	15769.5	14233	30458.1	29459.3
A0A0A0MTC2;D6RA37;D6RDV0;D6RIY7;Q13454;Q13454-2	A0A0A0MTC2;D6RA37;D6RDV0;D6RIY7;Q13454;Q13454-2	TUSC3	Isoform of Q13454, Tumor suppressor candidate 3 (Fragment);Isoform of Q13454, Tumor suppressor candidate 3;Isoform of Q13454, Tumor suppressor candidate 3;Isoform of Q13454, Tumor suppressor candidate 3;Tumor suppressor candidate 3;Isoform of Q13454, Isoform 2 of Tumor suppressor candidate 3	A0A0A0MTC2;D6RA37;D6RDV0;D6RIY7;Q13454;Q13454-2	A0A0A0MTC2_HUMAN;D6RA37_HUMAN;D6RDV0_HUMAN;D6RIY7_HUMAN;TUSC3_HUMAN;TUSC3_HUMAN	29433.4	41183.8	25090.2	29988.4	14008.5	47854.1	35282.5	32244.5	22922	42554.9	32774.1	25547.2	16033.7	33202.6
A0A0A0MTH3;Q13418	A0A0A0MTH3;Q13418	ILK	Isoform of Q13418, Integrin-linked protein kinase;Integrin-linked protein kinase	A0A0A0MTH3;Q13418	A0A0A0MTH3_HUMAN;ILK_HUMAN	185591	115423	97394.2	162013	149467	110004	135196	102178	79422.6	87613.6	89634.9	100605	92549.1	93989.5
A0A0A0MTJ9;Q6PIU2;Q6PIU2-2	A0A0A0MTJ9;Q6PIU2;Q6PIU2-2	NCEH1	Isoform of Q6PIU2, Neutral cholesterol ester hydrolase 1;Neutral cholesterol ester hydrolase 1;Isoform of Q6PIU2, Isoform 2 of Neutral cholesterol ester hydrolase 1	A0A0A0MTJ9;Q6PIU2;Q6PIU2-2	A0A0A0MTJ9_HUMAN;NCEH1_HUMAN;NCEH1_HUMAN	96820.2	84370	67240	70110.4	44138.5	65759	82944.6	61568	80900.7	76821.8	62059.6	63534.1	98537.8	93210.8
A0A0A0MTN0;Q13617;Q13617-2;Q5T2B5	A0A0A0MTN0;Q13617;Q13617-2;Q5T2B5	CUL2	Isoform of Q13617, Cullin-2;Cullin-2;Isoform of Q13617, Isoform 2 of Cullin-2;Isoform of Q13617, Cullin-2	A0A0A0MTN0;Q13617;Q13617-2;Q5T2B5	A0A0A0MTN0_HUMAN;CUL2_HUMAN;CUL2_HUMAN;Q5T2B5_HUMAN	31196.4	25532.4	25138	30038	13260	22197.1	26706.5	29289.3	31851.5	30597.8	55555.7	28729.7	29552.6	42804.5
A0A0A0MTQ6	A0A0A0MTQ6	IGKV2D-28	Isoform of A0A075B6P5, Protein IGKV2D-28	A0A0A0MTQ6	A0A0A0MTQ6_HUMAN	167229	117454	281341	134882	271281	99668.1	175276	162017	63658.1	154311	367991	67679.1	60792.1	269419
A0A0A0MTR5;E7EWH8;F6UJY1;F6UJY9;H0YB18;H0YB70;J9JIE9;Q5T013;Q5T013-2;Q5T013-3;Q5T013-4	A0A0A0MTR5;E7EWH8;F6UJY1;F6UJY9;H0YB18;H0YB70;J9JIE9;Q5T013;Q5T013-2;Q5T013-3;Q5T013-4	HYI	Isoform of Q5T013, Putative hydroxypyruvate isomerase;Isoform of Q5T013, Hydroxypyruvate isomerase;Isoform of Q5T013, Putative hydroxypyruvate isomerase;Isoform of Q5T013, Putative hydroxypyruvate isomerase (Fragment);Isoform of Q5T013, Putative hydroxypyruvate isomerase (Fragment);Isoform of Q5T013, Putative hydroxypyruvate isomerase (Fragment);Isoform of Q5T013, Putative hydroxypyruvate isomera…	A0A0A0MTR5;E7EWH8;F6UJY1;F6UJY9;H0YB18;H0YB70;J9JIE9;Q5T013;Q5T013-2;Q5T013-3;Q5T013-4	A0A0A0MTR5_HUMAN;E7EWH8_HUMAN;F6UJY1_HUMAN;F6UJY9_HUMAN;H0YB18_HUMAN;H0YB70_HUMAN;J9JIE9_HUMAN;HYI_HUMAN;HYI_HUMAN;HYI_HUMAN;HYI_HUMAN	10406.6	9129.34	23047.9	22492.2	15839.3	22125.1	3026.67	9901.55	16675.1	17120.8	28468.8	15905	24042.1	13760.7
A0A0A0MTS2;P06744	A0A0A0MTS2;P06744	GPI	Isoform of P06744, Glucose-6-phosphate isomerase (Fragment);Glucose-6-phosphate isomerase	A0A0A0MTS2;P06744	A0A0A0MTS2_HUMAN;G6PI_HUMAN	1.53123e+06	1258135	791178	723295	1.09931e+06	845109	1504791	900272	1.10073e+06	728611	832434	663691	923450	999675
A0A0A6YYA0;Q86XR7-2;Q9Y3B3;Q9Y3B3-2	A0A0A6YYA0;Q86XR7-2;Q9Y3B3;Q9Y3B3-2	TMED7-TICAM2;TICAM2;TMED7;TMED7	Protein TMED7-TICAM2;Isoform of Q86XR7, Isoform 2 of TIR domain-containing adapter molecule 2;Transmembrane emp24 domain-containing protein 7;Isoform of Q9Y3B3, Isoform 2 of Transmembrane emp24 domain-containing protein 7	A0A0A6YYA0;Q86XR7-2;Q9Y3B3;Q9Y3B3-2	A0A0A6YYA0_HUMAN;TCAM2_HUMAN;TMED7_HUMAN;TMED7_HUMAN	78192.4	74783	52612.6	55214.6	102253	59896.3	50372.2	56412.8	68506.8	53437.6	65160.3	54589.3	71069.4	61789.4
A0A0A6YYJ8;Q96HJ9-2	A0A0A6YYJ8;Q96HJ9-2	LUC7L2;C7orf55	Isoform of Q9Y383, Putative RNA-binding protein Luc7-like 2;Isoform of Q96HJ9, Isoform 2 of UPF0562 protein C7orf55	A0A0A6YYJ8;Q96HJ9-2	A0A0A6YYJ8_HUMAN;CG055_HUMAN	44728.8	69104.9	51678.4	67853	55384.2	48135.6	47071.2	64894.7	62049.7	66413.7	68154.6	56028.5	51943.7	62018.9
A0A0A6YYL1;P49914;P49914-2	A0A0A6YYL1;P49914;P49914-2	ST20-MTHFS;MTHFS;MTHFS	5-formyltetrahydrofolate cyclo-ligase;5-formyltetrahydrofolate cyclo-ligase;Isoform of P49914, Isoform 2 of 5-formyltetrahydrofolate cyclo-ligase	A0A0A6YYL1;P49914;P49914-2	A0A0A6YYL1_HUMAN;MTHFS_HUMAN;MTHFS_HUMAN	Filtered	22781.7	Filtered	7850.03	19708.5	10337.2	14997.2	7693.03	15647.8	11866.3	13702.7	11023.6	20589.4	9089.86
A0A0A6YYL2;P0DMM9;P0DMM9-3;P0DMN0	A0A0A6YYL2;P0DMM9;P0DMM9-3;P0DMN0	SULT1A4;SULT1A3;SULT1A3;SULT1A4	Isoform of P0DMM9, Sulfotransferase;Sulfotransferase 1A3;Isoform of P0DMM9, Isoform 3 of Sulfotransferase 1A3;Sulfotransferase 1A4	A0A0A6YYL2;P0DMM9;P0DMM9-3;P0DMN0	A0A0A6YYL2_HUMAN;ST1A3_HUMAN;ST1A3_HUMAN;ST1A4_HUMAN	12302.5	4166.26	17798.5	16669.9	17803.5	14077.4	18372.4	11073.3	9437.65	12489.8	16725.6	11248.3	10381.1	36936.1
A0A0A6YYL4;P57737-3	A0A0A6YYL4;P57737-3	CORO7-PAM16;CORO7	Isoform of Q9Y3D7, Coronin;Isoform of P57737, Isoform 3 of Coronin-7	A0A0A6YYL4;P57737-3	A0A0A6YYL4_HUMAN;CORO7_HUMAN	95635.8	205270	155384	140501	499431	174039	259675	207491	147153	191426	283330	225148	248001	301635
A0A0B4J1R2;Q9H6R3	A0A0B4J1R2;Q9H6R3	ACSS3	Isoform of Q9H6R3, Acyl-CoA synthetase short-chain family member 3, mitochondrial;Acyl-CoA synthetase short-chain family member 3, mitochondrial	A0A0B4J1R2;Q9H6R3	A0A0B4J1R2_HUMAN;ACSS3_HUMAN	54827.4	72216.9	45644.3	44251.3	45730.1	68504.5	36700.1	66111.3	35007.4	45771.8	42109.7	46982.6	56040.1	37656.8
A0A0B4J1R4;P32754;P32754-2	A0A0B4J1R4;P32754;P32754-2	HPD	Isoform of P32754, 4-hydroxyphenylpyruvate dioxygenase;4-hydroxyphenylpyruvate dioxygenase;Isoform of P32754, Isoform 2 of 4-hydroxyphenylpyruvate dioxygenase	A0A0B4J1R4;P32754;P32754-2	A0A0B4J1R4_HUMAN;HPPD_HUMAN;HPPD_HUMAN	Filtered	19988.9	Filtered	Filtered	82587.8	23326.8	Filtered	Filtered	10385.9	Filtered	Filtered	Filtered	Filtered	Filtered
A0A0B4J1V4;P01743	A0A0B4J1V4;P01743	IGHV1-46;	Protein IGHV1-46 (Fragment);Ig heavy chain V-I region HG3	A0A0B4J1V4;P01743	A0A0B4J1V4_HUMAN;HV102_HUMAN	Filtered	41313	Filtered	Filtered	96307.9	12913.8	40423.7	46031.7	27547.5	49519.4	45120.6	28054.8	7605.06	109704
A0A0B4J1V5	A0A0B4J1V5	IGHV1-69	Protein IGHV1-69 (Fragment)	A0A0B4J1V5	A0A0B4J1V5_HUMAN	Filtered	17722.8	Filtered	12703.1	24882.3	17847.7	18193.2	34813.1	Filtered	11027.4	12669.8	Filtered	11582.8	60171.2
A0A0B4J1W8;Q6UX46	A0A0B4J1W8;Q6UX46	FAM150B	Isoform of Q6UX46, Protein FAM150B (Fragment);Protein FAM150B	A0A0B4J1W8;Q6UX46	A0A0B4J1W8_HUMAN;F150B_HUMAN	11949.3	33497.6	16077	19048.9	67756.6	16294	36612.6	24905.8	17566.4	20207.1	24019.2	30140.5	16154.5	95854.4
A0A0B4J1X5	A0A0B4J1X5	IGHV3-74	Protein IGHV3-74 (Fragment)	A0A0B4J1X5	A0A0B4J1X5_HUMAN	93068.9	176081	211208	144862	333689	100521	339350	236817	137370	186348	233239	96115.6	137506	245730
A0A0B4J1Y5;P00533;P00533-3;P00533-4	A0A0B4J1Y5;P00533;P00533-3;P00533-4	EGFR	Isoform of P00533, Epidermal growth factor receptor;Epidermal growth factor receptor;Isoform of P00533, Isoform 3 of Epidermal growth factor receptor;Isoform of P00533, Isoform 4 of Epidermal growth factor receptor	A0A0B4J1Y5;P00533;P00533-3;P00533-4	A0A0B4J1Y5_HUMAN;EGFR_HUMAN;EGFR_HUMAN;EGFR_HUMAN	22378.5	17852.5	8147.08	20429.8	19119.5	22209.2	17452.5	19282.7	18339.5	29261.8	16074.9	19959.4	51779.9	27487.2
A0A0B4J1Z1;C9JAB2;Q16629;Q16629-2;Q16629-3;Q16629-4	A0A0B4J1Z1;C9JAB2;Q16629;Q16629-2;Q16629-3;Q16629-4	SRSF7	Isoform of Q16629, Serine/arginine-rich-splicing factor 7;Isoform of Q16629, Serine/arginine-rich-splicing factor 7;Serine/arginine-rich splicing factor 7;Isoform of Q16629, Isoform 2 of Serine/arginine-rich splicing factor 7;Isoform of Q16629, Isoform 3 of Serine/arginine-rich splicing factor 7;Isoform of Q16629, Isoform 4 of Serine/arginine-rich splicing factor 7	A0A0B4J1Z1;C9JAB2;Q16629;Q16629-2;Q16629-3;Q16629-4	A0A0B4J1Z1_HUMAN;C9JAB2_HUMAN;SRSF7_HUMAN;SRSF7_HUMAN;SRSF7_HUMAN;SRSF7_HUMAN	222580	247036	312311	308105	272030	258791	241715	287283	284546	320158	385341	221184	364709	288505
A0A0B4J1Z6;P18135;P18136	A0A0B4J1Z6;P18135;P18136	IGKV3-20;;	Protein IGKV3-20 (Fragment);Ig kappa chain V-III region HAH;Ig kappa chain V-III region HIC	A0A0B4J1Z6;P18135;P18136	A0A0B4J1Z6_HUMAN;KV312_HUMAN;KV313_HUMAN	168339	439937	522703	304550	574089	247012	509546	421280	195786	369874	778620	83891.1	177185	1.01173e+06
A0A0B4J210;E5RH50;H0YBW1;H0YC73;Q6PKG0;Q6PKG0-3	A0A0B4J210;E5RH50;H0YBW1;H0YC73;Q6PKG0;Q6PKG0-3	LARP1	Isoform of Q6PKG0, La-related protein 1 (Fragment);Isoform of Q6PKG0, La-related protein 1 (Fragment);Isoform of Q6PKG0, La-related protein 1 (Fragment);Isoform of Q6PKG0, La-related protein 1 (Fragment);La-related protein 1;Isoform of Q6PKG0, Isoform 2 of La-related protein 1	A0A0B4J210;E5RH50;H0YBW1;H0YC73;Q6PKG0;Q6PKG0-3	A0A0B4J210_HUMAN;E5RH50_HUMAN;H0YBW1_HUMAN;H0YC73_HUMAN;LARP1_HUMAN;LARP1_HUMAN	Filtered	11105.7	Filtered	17446.7	7250.04	10727.1	14707.3	18008.1	11304.3	Filtered	23504.8	20353.1	21561.5	17578.4
A0A0B4J216;E9PNF5;Q6IA69;Q6IA69-2	A0A0B4J216;E9PNF5;Q6IA69;Q6IA69-2	NADSYN1	Isoform of Q6IA69, Glutamine-dependent NAD(+) synthetase;Isoform of Q6IA69, Glutamine-dependent NAD(+) synthetase (Fragment);Glutamine-dependent NAD(+) synthetase;Isoform of Q6IA69, Isoform 2 of Glutamine-dependent NAD(+) synthetase	A0A0B4J216;E9PNF5;Q6IA69;Q6IA69-2	A0A0B4J216_HUMAN;E9PNF5_HUMAN;NADE_HUMAN;NADE_HUMAN	Filtered	17142.9	Filtered	14815.7	Filtered	16648.5	18033.1	16118.4	10272.6	15341.2	10320	10138.1	9136.06	9297.22
A0A0B4J233;P82980	A0A0B4J233;P82980	RBP5	Isoform of P82980, Retinol-binding protein 5;Retinol-binding protein 5	A0A0B4J233;P82980	A0A0B4J233_HUMAN;RET5_HUMAN	17333.8	28501.1	25101	32148.2	49564.4	18379.5	23635.3	42591.2	20641.3	70197.1	53522	41077	86788.9	54903.2
A0A0B4J259;F8VV32;P61626	A0A0B4J259;F8VV32;P61626	LYZ	Isoform of P61626, Lysozyme;Isoform of P61626, Lysozyme;Lysozyme C	A0A0B4J259;F8VV32;P61626	A0A0B4J259_HUMAN;F8VV32_HUMAN;LYSC_HUMAN	156398	329110	Filtered	406654	442693	245639	313506	372694	174931	247098	330071	651100	584199	835369
A0A0B4J287;Q9H0A8	A0A0B4J287;Q9H0A8	COMMD4	Isoform of Q9H0A8, COMM domain-containing protein 4;COMM domain-containing protein 4	A0A0B4J287;Q9H0A8	A0A0B4J287_HUMAN;COMD4_HUMAN	29755.1	32571.7	30352.1	28339.5	26911.8	28860.5	59241.5	23451.5	59994.3	28339.4	30709.4	25255.3	38425.8	48007.1
A0A0B4J2A0;Q9UHJ6	A0A0B4J2A0;Q9UHJ6	TRPV1;SHPK	Isoform of Q8NER1, Transient receptor potential cation channel subfamily V member 1;Sedoheptulokinase	A0A0B4J2A0;Q9UHJ6	A0A0B4J2A0_HUMAN;SHPK_HUMAN	48703.8	38256.1	47383.2	35623.1	38437.6	30956.8	34042.2	40063.7	57134.5	20442.5	21376.9	28591.7	34521.6	31409.8
A0A0B4J2B7;P01764	A0A0B4J2B7;P01764	IGHV3-30;IGHV3-23	Protein IGHV3-30 (Fragment);Ig heavy chain V-III region 23	A0A0B4J2B7;P01764	A0A0B4J2B7_HUMAN;HV303_HUMAN	38971.6	79332.5	72927.2	47508.8	74374.4	40333.5	46642.8	62925.2	42564.8	44588.2	74879.2	24461.1	51636.7	67120.8
A0A0B4J2C3;P13693;Q5W0H4	A0A0B4J2C3;P13693;Q5W0H4	TPT1	Isoform of P13693, Translationally-controlled tumor protein;Translationally-controlled tumor protein;Isoform of P13693, Translationally-controlled tumor protein	A0A0B4J2C3;P13693;Q5W0H4	A0A0B4J2C3_HUMAN;TCTP_HUMAN;Q5W0H4_HUMAN	38148.5	48588.4	66002.1	42936.8	40690	34212.6	40832.2	34839.9	38753.6	38300	43399.5	54532	41790.6	40820.9
A0A0B4J2D9	A0A0B4J2D9	IGKV1D-13	Protein IGKV1D-13 (Fragment)	A0A0B4J2D9	A0A0B4J2D9_HUMAN	53342.5	246930	128814	132926	340782	31366.9	98519.8	26321.1	26447.3	93400.8	138678	96731.7	101974	Filtered
A0A0C4DFL7;Q16850	A0A0C4DFL7;Q16850	CYP51A1	Isoform of Q16850, Lanosterol 14-alpha demethylase;Lanosterol 14-alpha demethylase	A0A0C4DFL7;Q16850	A0A0C4DFL7_HUMAN;CP51A_HUMAN	153825	116273	163088	157294	670229	89964.3	128512	182002	529735	79072.3	197848	183115	216417	273455
A0A0C4DFM1;Q92544	A0A0C4DFM1;Q92544	TM9SF4	Isoform of Q92544, Transmembrane 9 superfamily member 4;Transmembrane 9 superfamily member 4	A0A0C4DFM1;Q92544	A0A0C4DFM1_HUMAN;TM9S4_HUMAN	75796.9	77675	66055	59617	61825.8	62064.9	64703.2	60492.5	71720.3	53271.8	72848.2	72192.9	64651.8	68168.7
A0A0C4DFN1;Q8IWA4;Q8IWA4-2;Q8IWA4-3	A0A0C4DFN1;Q8IWA4;Q8IWA4-2;Q8IWA4-3	MFN1	Isoform of Q8IWA4, Mitofusin-1;Mitofusin-1;Isoform of Q8IWA4, Isoform 2 of Mitofusin-1;Isoform of Q8IWA4, Isoform 3 of Mitofusin-1	A0A0C4DFN1;Q8IWA4;Q8IWA4-2;Q8IWA4-3	A0A0C4DFN1_HUMAN;MFN1_HUMAN;MFN1_HUMAN;MFN1_HUMAN	19074.2	26884.1	25619.8	30886.1	18952.8	21218.3	24126.9	28435.7	29126.1	26818	22908	20631.3	24682.1	25034.3
A0A0C4DFN3;E7EWX8;H7C599;Q99685;Q99685-2	A0A0C4DFN3;E7EWX8;H7C599;Q99685;Q99685-2	MGLL	Isoform of Q99685, Monoglyceride lipase;Isoform of Q99685, Monoglyceride lipase;Isoform of Q99685, Monoglyceride lipase (Fragment);Monoglyceride lipase;Isoform of Q99685, Isoform 2 of Monoglyceride lipase	A0A0C4DFN3;E7EWX8;H7C599;Q99685;Q99685-2	A0A0C4DFN3_HUMAN;E7EWX8_HUMAN;H7C599_HUMAN;MGLL_HUMAN;MGLL_HUMAN	16543.3	11198.7	7254.82	17467.4	7486.36	10954.8	8409.47	5734.56	5853.7	12408.3	7350.41	5719.03	13014.7	9012.3
A0A0C4DFR6;A8MXL6;P55735;P55735-2;P55735-3	A0A0C4DFR6;A8MXL6;P55735;P55735-2;P55735-3	SEC13	Isoform of P55735, Protein SEC13 homolog;Isoform of P55735, Protein SEC13 homolog;Protein SEC13 homolog;Isoform of P55735, Isoform 2 of Protein SEC13 homolog;Isoform of P55735, Isoform 3 of Protein SEC13 homolog	A0A0C4DFR6;A8MXL6;P55735;P55735-2;P55735-3	A0A0C4DFR6_HUMAN;A8MXL6_HUMAN;SEC13_HUMAN;SEC13_HUMAN;SEC13_HUMAN	27074.7	29735.5	26376.1	28402.5	33486	32033.2	24324.5	26766.5	31864.1	27845.1	45041	29464.6	30770.5	38550.4
A0A0C4DFU2;P04179	A0A0C4DFU2;P04179	SOD2	Isoform of P04179, Superoxide dismutase;Superoxide dismutase [Mn], mitochondrial	A0A0C4DFU2;P04179	A0A0C4DFU2_HUMAN;SODM_HUMAN	566028	661666	615581	564847	1.547e+06	545505	885851	464155	699684	452363	387801	691884	2.29461e+06	926394
A0A0C4DFU6;Q96L92;Q96L92-2;Q96L92-3	A0A0C4DFU6;Q96L92;Q96L92-2;Q96L92-3	SNX27	Isoform of Q96L92, Sorting nexin-27;Sorting nexin-27;Isoform of Q96L92, Isoform 3 of Sorting nexin-27;Isoform of Q96L92, Isoform 2 of Sorting nexin-27	A0A0C4DFU6;Q96L92;Q96L92-2;Q96L92-3	A0A0C4DFU6_HUMAN;SNX27_HUMAN;SNX27_HUMAN;SNX27_HUMAN	49501.5	56780	38383.5	44989.3	88141.5	49577.6	54255.2	53405.2	50805.6	50062.6	68362.2	40484.3	55217.7	85856.2
A0A0C4DFX0;Q9H6R4;Q9H6R4-4	A0A0C4DFX0;Q9H6R4;Q9H6R4-4	NOL6	Isoform of Q9H6R4, Nucleolar protein 6;Nucleolar protein 6;Isoform of Q9H6R4, Isoform 4 of Nucleolar protein 6	A0A0C4DFX0;Q9H6R4;Q9H6R4-4	A0A0C4DFX0_HUMAN;NOL6_HUMAN;NOL6_HUMAN	9409.96	18348.2	26400	28442.6	27369.2	20331.7	19244.6	25526	25916.4	23517.1	25871.1	21348.7	26290.1	27510.3
A0A0C4DFX3	A0A0C4DFX3	EMILIN1	Isoform of Q9Y6C2, EMILIN-1	A0A0C4DFX3	A0A0C4DFX3_HUMAN	1.28118e+06	321284	447373	583992	1.16068e+06	744693	540031	735367	521117	684797	719886	627440	489031	616441
A0A0C4DFX9;C9JHL4;F8W954;F8WF98;H7C0W2;H7C2M8;H7C3C2;Q9H3P2	A0A0C4DFX9;C9JHL4;F8W954;F8WF98;H7C0W2;H7C2M8;H7C3C2;Q9H3P2	NELFA	Isoform of Q9H3P2, Negative elongation factor A;Isoform of Q9H3P2, Negative elongation factor A (Fragment);Isoform of Q9H3P2, Negative elongation factor A;Isoform of Q9H3P2, Negative elongation factor A;Isoform of Q9H3P2, Negative elongation factor A (Fragment);Isoform of Q9H3P2, Negative elongation factor A (Fragment);Isoform of Q9H3P2, Negative elongation factor A (Fragment);Negative elongation…	A0A0C4DFX9;C9JHL4;F8W954;F8WF98;H7C0W2;H7C2M8;H7C3C2;Q9H3P2	A0A0C4DFX9_HUMAN;C9JHL4_HUMAN;F8W954_HUMAN;F8WF98_HUMAN;H7C0W2_HUMAN;H7C2M8_HUMAN;H7C3C2_HUMAN;NELFA_HUMAN	4742.31	5524.75	8296.84	8347.12	5678.15	8146.38	4906.95	8453.37	8263.78	6373.28	10659.3	7079.26	9087.7	6484.82
A0A0C4DFZ2;P15289;P15289-2	A0A0C4DFZ2;P15289;P15289-2	ARSA	Isoform of P15289, Arylsulfatase A;Arylsulfatase A;Isoform of P15289, Isoform 2 of Arylsulfatase A	A0A0C4DFZ2;P15289;P15289-2	A0A0C4DFZ2_HUMAN;ARSA_HUMAN;ARSA_HUMAN	65375.8	79012.5	48830	71598.1	56636.4	58177.8	87286.7	52287.7	62505.6	46421.3	54713.4	41584.6	46841.9	79829.2
A0A0C4DG17;C9J9K3;P08865	A0A0C4DG17;C9J9K3;P08865	RPSA	Isoform of P08865, 40S ribosomal protein SA;Isoform of P08865, 40S ribosomal protein SA (Fragment);40S ribosomal protein SA	A0A0C4DG17;C9J9K3;P08865	A0A0C4DG17_HUMAN;C9J9K3_HUMAN;RSSA_HUMAN	484317	664214	536536	531463	747180	529571	664306	533925	612985	522428	583116	505690	529028	779344
A0A0C4DG34;O95081;O95081-2	A0A0C4DG34;O95081;O95081-2	AGFG2	Isoform of O95081, Arf-GAP domain and FG repeat-containing protein 2;Arf-GAP domain and FG repeat-containing protein 2;Isoform of O95081, Isoform 2 of Arf-GAP domain and FG repeat-containing protein 2	A0A0C4DG34;O95081;O95081-2	A0A0C4DG34_HUMAN;AGFG2_HUMAN;AGFG2_HUMAN	41261.5	33806	21021.6	32434.3	24768.7	31464.5	29402.5	21487.3	27572.2	28480.8	22375.1	21944.3	14670.1	28762.2
A0A0C4DG44;O43464;O43464-3	A0A0C4DG44;O43464;O43464-3	HTRA2	Isoform of O43464, Serine protease HTRA2, mitochondrial (Fragment);Serine protease HTRA2, mitochondrial;Isoform of O43464, Isoform 3 of Serine protease HTRA2, mitochondrial	A0A0C4DG44;O43464;O43464-3	A0A0C4DG44_HUMAN;HTRA2_HUMAN;HTRA2_HUMAN	94998.9	122301	93881	88493.9	142931	91263.1	124508	98514.8	95146.2	92128.3	57485.4	92815.3	94702.8	172945
A0A0C4DG51;Q9NP80;Q9NP80-2;Q9NP80-3	A0A0C4DG51;Q9NP80;Q9NP80-2;Q9NP80-3	PNPLA8	Isoform of Q9NP80, Calcium-independent phospholipase A2-gamma (Fragment);Calcium-independent phospholipase A2-gamma;Isoform of Q9NP80, Isoform 2 of Calcium-independent phospholipase A2-gamma;Isoform of Q9NP80, Isoform 3 of Calcium-independent phospholipase A2-gamma	A0A0C4DG51;Q9NP80;Q9NP80-2;Q9NP80-3	A0A0C4DG51_HUMAN;PLPL8_HUMAN;PLPL8_HUMAN;PLPL8_HUMAN	11001	19475.4	11654.9	9542.44	12477	12794.3	14670.3	9753.69	13562.5	9775.24	9682.16	12251.9	7981.09	11030.6
A0A0C4DG85;E9PFG0;P40394;P40394-2	A0A0C4DG85;E9PFG0;P40394;P40394-2	ADH7	Isoform of P40394, Alcohol dehydrogenase class 4 mu/sigma chain;Isoform of P40394, Alcohol dehydrogenase class 4 mu/sigma chain;Alcohol dehydrogenase class 4 mu/sigma chain;Isoform of P40394, Isoform 2 of Alcohol dehydrogenase class 4 mu/sigma chain	A0A0C4DG85;E9PFG0;P40394;P40394-2	A0A0C4DG85_HUMAN;E9PFG0_HUMAN;ADH7_HUMAN;ADH7_HUMAN	2507052	2.02562e+06	2.44357e+06	1.92999e+06	2.32483e+06	2667662	2.4807e+06	3.25239e+06	1577560	2638645	3.41962e+06	2.22862e+06	1.47787e+06	2730042
A0A0C4DG89;Q7L014	A0A0C4DG89;Q7L014	DDX46	Isoform of Q7L014, Probable ATP-dependent RNA helicase DDX46;Probable ATP-dependent RNA helicase DDX46	A0A0C4DG89;Q7L014	A0A0C4DG89_HUMAN;DDX46_HUMAN	40330	40665.5	39885.9	38146.9	42272.1	42739.5	97382.1	43680.7	47499	43075.8	52725.6	38491.7	46768.7	50434.4
A0A0C4DG98;Q8NI27	A0A0C4DG98;Q8NI27	THOC2	Isoform of Q8NI27, THO complex subunit 2;THO complex subunit 2	A0A0C4DG98;Q8NI27	A0A0C4DG98_HUMAN;THOC2_HUMAN	6877.09	7084.72	8200.27	8321.16	2307.98	8379.76	6009.6	8122.9	8164.13	8019.47	8347.01	8593.74	9820.03	5852.88
A0A0C4DGA2;O75521;O75521-2	A0A0C4DGA2;O75521;O75521-2	ECI2	Isoform of O75521, Enoyl-CoA delta isomerase 2, mitochondrial;Enoyl-CoA delta isomerase 2, mitochondrial;Isoform of O75521, Isoform 2 of Enoyl-CoA delta isomerase 2, mitochondrial	A0A0C4DGA2;O75521;O75521-2	A0A0C4DGA2_HUMAN;ECI2_HUMAN;ECI2_HUMAN	115434	151216	132843	103578	41364.4	98963.1	120800	99256.3	126142	123731	62360.1	137808	85234.4	93434.9
A0A0C4DGB0;Q9UIL1;Q9UIL1-2;Q9UIL1-3	A0A0C4DGB0;Q9UIL1;Q9UIL1-2;Q9UIL1-3	SCOC	Isoform of Q9UIL1, Short coiled-coil protein;Short coiled-coil protein;Isoform of Q9UIL1, Isoform 2 of Short coiled-coil protein;Isoform of Q9UIL1, Isoform 3 of Short coiled-coil protein	A0A0C4DGB0;Q9UIL1;Q9UIL1-2;Q9UIL1-3	A0A0C4DGB0_HUMAN;SCOC_HUMAN;SCOC_HUMAN;SCOC_HUMAN	28888.7	26783.6	40862	50277.7	26547.8	36737.8	17969.7	31983.7	46224.5	25364.2	45362.8	27635.6	29322.9	26297.8
A0A0C4DGB5;B7Z574;E7ES10;E7EVY3;E9PDE4;P20810;P20810-10;P20810-4;P20810-6;P20810-7;P20810-8;P20810-9	A0A0C4DGB5;B7Z574;E7ES10;E7EVY3;E9PDE4;P20810;P20810-10;P20810-4;P20810-6;P20810-7;P20810-8;P20810-9	CAST	Isoform of P20810, Calpastatin;Isoform of P20810, Calpastatin;Isoform of P20810, Calpastatin (Fragment);Isoform of P20810, Calpastatin;Isoform of P20810, Calpastatin;Calpastatin;Isoform of P20810, Isoform 10 of Calpastatin;Isoform of P20810, Isoform 4 of Calpastatin;Isoform of P20810, Isoform 6 of Calpastatin;Isoform of P20810, Isoform 7 of Calpastatin;Isoform of P20810, Isoform 8 of Calpastatin;…	A0A0C4DGB5;B7Z574;E7ES10;E7EVY3;E9PDE4;P20810;P20810-10;P20810-4;P20810-6;P20810-7;P20810-8;P20810-9	A0A0C4DGB5_HUMAN;B7Z574_HUMAN;E7ES10_HUMAN;E7EVY3_HUMAN;E9PDE4_HUMAN;ICAL_HUMAN;ICAL_HUMAN;ICAL_HUMAN;ICAL_HUMAN;ICAL_HUMAN;ICAL_HUMAN;ICAL_HUMAN	77510.1	64105.3	145141	112109	66749.7	91914.8	90399.8	97087.3	81626.1	87215.5	80692.2	79686.2	129335	64739.5
A0A0C4DGG1;Q9UKS6	A0A0C4DGG1;Q9UKS6	PACSIN3	Isoform of Q9UKS6, Protein kinase C and casein kinase substrate in neurons protein 3 (Fragment);Protein kinase C and casein kinase substrate in neurons protein 3	A0A0C4DGG1;Q9UKS6	A0A0C4DGG1_HUMAN;PACN3_HUMAN	119471	50623.1	62629.1	69804.4	66779.6	59854.2	46275.1	81346.8	135853	71445.6	68241.7	77273.2	54855.2	58793.1
A0A0C4DGG8;Q8IX12;Q8IX12-2	A0A0C4DGG8;Q8IX12;Q8IX12-2	CCAR1	Isoform of Q8IX12, Cell division cycle and apoptosis regulator protein 1 (Fragment);Cell division cycle and apoptosis regulator protein 1;Isoform of Q8IX12, Isoform 2 of Cell division cycle and apoptosis regulator protein 1	A0A0C4DGG8;Q8IX12;Q8IX12-2	A0A0C4DGG8_HUMAN;CCAR1_HUMAN;CCAR1_HUMAN	25670.7	37592.1	35564.6	33366.9	42567.1	30400	38416.7	33364.9	34233.7	33122.4	35480.1	33180.3	35441.9	41331.8
A0A0C4DGG9;F5GWX5;Q14839;Q14839-2	A0A0C4DGG9;F5GWX5;Q14839;Q14839-2	CHD4	Isoform of Q14839, Chromodomain-helicase-DNA-binding protein 4;Isoform of Q14839, Chromodomain-helicase-DNA-binding protein 4;Chromodomain-helicase-DNA-binding protein 4;Isoform of Q14839, Isoform 2 of Chromodomain-helicase-DNA-binding protein 4	A0A0C4DGG9;F5GWX5;Q14839;Q14839-2	A0A0C4DGG9_HUMAN;F5GWX5_HUMAN;CHD4_HUMAN;CHD4_HUMAN	21730.4	25419.2	20006.6	23256.2	24505.3	25262.7	24388.5	19992.7	23413.7	23479.2	20607.5	21341.1	22478.9	23785.1
A0A0C4DGH0;Q5ZPR3;Q5ZPR3-3;Q5ZPR3-4	A0A0C4DGH0;Q5ZPR3;Q5ZPR3-3;Q5ZPR3-4	CD276	Isoform of Q5ZPR3, CD276 antigen;CD276 antigen;Isoform of Q5ZPR3, Isoform 3 of CD276 antigen;Isoform of Q5ZPR3, Isoform 4 of CD276 antigen	A0A0C4DGH0;Q5ZPR3;Q5ZPR3-3;Q5ZPR3-4	A0A0C4DGH0_HUMAN;CD276_HUMAN;CD276_HUMAN;CD276_HUMAN	50436.1	41416.9	28572.6	54338.2	40945.2	41306.4	Filtered	36327.5	28419.1	54818.7	35796.4	52655.2	39073.5	68550.6
A0A0C4DGH2;P62070;P62070-4	A0A0C4DGH2;P62070;P62070-4	RRAS2	Isoform of P62070, Ras-related protein R-Ras2;Ras-related protein R-Ras2;Isoform of P62070, Isoform 4 of Ras-related protein R-Ras2	A0A0C4DGH2;P62070;P62070-4	A0A0C4DGH2_HUMAN;RRAS2_HUMAN;RRAS2_HUMAN	13047.3	6315.11	9756.81	11030.9	8437.06	10044.1	6964.08	12135.2	7767.73	8832.37	15184.1	8451.02	9614.52	11982
A0A0C4DGJ8;Q6IPR1	A0A0C4DGJ8;Q6IPR1	LYRM5	Isoform of Q6IPR1, LYR motif-containing protein 5;LYR motif-containing protein 5	A0A0C4DGJ8;Q6IPR1	A0A0C4DGJ8_HUMAN;LYRM5_HUMAN	76863.9	96448.4	109508	95552.8	18742.7	87084.5	64277.2	89955.2	103074	71675.9	73099.6	76853.9	46770.7	32394.2
A0A0C4DGQ5;P04632	A0A0C4DGQ5;P04632	CAPNS1	Isoform of P04632, Calpain small subunit 1;Calpain small subunit 1	A0A0C4DGQ5;P04632	A0A0C4DGQ5_HUMAN;CPNS1_HUMAN	623501	700628	440260	332872	742610	558190	489303	512992	419710	855964	456332	896638	445937	929342
A0A0C4DGQ6;Q96P16;Q96P16-3	A0A0C4DGQ6;Q96P16;Q96P16-3	RPRD1A	Isoform of Q96P16, Regulation of nuclear pre-mRNA domain-containing protein 1A;Regulation of nuclear pre-mRNA domain-containing protein 1A;Isoform of Q96P16, Isoform 2 of Regulation of nuclear pre-mRNA domain-containing protein 1A	A0A0C4DGQ6;Q96P16;Q96P16-3	A0A0C4DGQ6_HUMAN;RPR1A_HUMAN;RPR1A_HUMAN	13436	6480.48	7149.48	8389.87	9988.75	12731.7	8864.93	13242.1	12141.9	12857.1	13625.8	6565.31	9857.7	13184.9
A0A0C4DGQ8;Q6IAN0	A0A0C4DGQ8;Q6IAN0	DHRS7B	Isoform of Q6IAN0, Dehydrogenase/reductase SDR family member 7B;Dehydrogenase/reductase SDR family member 7B	A0A0C4DGQ8;Q6IAN0	A0A0C4DGQ8_HUMAN;DRS7B_HUMAN	45390.3	32516.5	22946.8	27754.4	16911.3	27593.3	27412.7	27037.7	32336.3	22107.4	19590.9	24865.6	20620.2	27732.1
A0A0C4DGS0;P56556	A0A0C4DGS0;P56556	NDUFA6	Isoform of P56556, NADH dehydrogenase [ubiquinone] 1 alpha subcomplex subunit 6;NADH dehydrogenase [ubiquinone] 1 alpha subcomplex subunit 6	A0A0C4DGS0;P56556	A0A0C4DGS0_HUMAN;NDUA6_HUMAN	42065.1	43636.7	38172.7	50254.5	53417	47083.5	47514.6	39935.5	57180.2	46262.7	61765.1	49078.2	38057.4	55811
A0A0C4DGS1;P39656	A0A0C4DGS1;P39656	DDOST	Isoform of P39656, Dolichyl-diphosphooligosaccharide--protein glycosyltransferase 48 kDa subunit;Dolichyl-diphosphooligosaccharide--protein glycosyltransferase 48 kDa subunit	A0A0C4DGS1;P39656	A0A0C4DGS1_HUMAN;OST48_HUMAN	749028	815658	618021	770022	647867	725508	716075	662898	676070	777618	692168	715899	641564	874939
A0A0C4DGS5;Q08379	A0A0C4DGS5;Q08379	GOLGA2	Isoform of Q08379, Golgi autoantigen, golgin subfamily a, 2, isoform CRA_a;Golgin subfamily A member 2	A0A0C4DGS5;Q08379	A0A0C4DGS5_HUMAN;GOGA2_HUMAN	20183.5	14889.2	20829.8	24177.8	24335.7	16753.1	32159.7	19552.8	18883.1	19399.7	48462.8	16465.7	16107.9	35390.3
A0A0C4DGS9;Q9Y6K0	A0A0C4DGS9;Q9Y6K0	CEPT1	Isoform of Q9Y6K0, Choline/ethanolaminephosphotransferase 1;Choline/ethanolaminephosphotransferase 1	A0A0C4DGS9;Q9Y6K0	A0A0C4DGS9_HUMAN;CEPT1_HUMAN	147737	137034	110459	168665	45075	143835	125197	142827	149995	162840	159661	196726	125721	98069.7
A0A0C4DGV7;P02753;Q5VY30	A0A0C4DGV7;P02753;Q5VY30	RBP4	Isoform of P02753, Retinol-binding protein 4;Retinol-binding protein 4;Isoform of P02753, Retinol binding protein 4, plasma, isoform CRA_b	A0A0C4DGV7;P02753;Q5VY30	A0A0C4DGV7_HUMAN;RET4_HUMAN;Q5VY30_HUMAN	46346.7	29518.2	Filtered	25850.6	47215.8	64136.1	27065.9	23880.4	12476.3	36896.1	56368.9	7384.36	18320.6	Filtered
A0A0C4DGX4;Q13616	A0A0C4DGX4;Q13616	CUL1	Isoform of Q13616, Cullin-1;Cullin-1	A0A0C4DGX4;Q13616	A0A0C4DGX4_HUMAN;CUL1_HUMAN	25187.9	20424.2	32139.7	25644.1	15506.3	23056.4	19701.6	23796.8	29107.8	24962.3	29376.1	25561.3	26628.6	11989.8
A0A0C4DGX7;H7C2T5;Q9Y2G5;Q9Y2G5-1;Q9Y2G5-2	A0A0C4DGX7;H7C2T5;Q9Y2G5;Q9Y2G5-1;Q9Y2G5-2	POFUT2	Isoform of Q9Y2G5, GDP-fucose protein O-fucosyltransferase 2;Isoform of Q9Y2G5, GDP-fucose protein O-fucosyltransferase 2 (Fragment);GDP-fucose protein O-fucosyltransferase 2;Isoform of Q9Y2G5, Isoform A of GDP-fucose protein O-fucosyltransferase 2;Isoform of Q9Y2G5, Isoform B of GDP-fucose protein O-fucosyltransferase 2	A0A0C4DGX7;H7C2T5;Q9Y2G5;Q9Y2G5-1;Q9Y2G5-2	A0A0C4DGX7_HUMAN;H7C2T5_HUMAN;OFUT2_HUMAN;OFUT2_HUMAN;OFUT2_HUMAN	2050.66	10366.2	3931.03	7824.98	11016.7	7962.37	4634.72	Filtered	9492.16	7123.43	13210.1	8327.55	6569.21	8915.75
A0A0C4DGZ8;P07359	A0A0C4DGZ8;P07359	GP1BA	Isoform of P07359, Glycoprotein Ib (Platelet), alpha polypeptide;Platelet glycoprotein Ib alpha chain	A0A0C4DGZ8;P07359	A0A0C4DGZ8_HUMAN;GP1BA_HUMAN	20600.6	36772.3	38756.2	115819	35045.7	15269	45000.5	22264	6357.82	9396.69	15760.4	28892.2	16562.8	27586.3
A0A0C4DH09;F1T0I1;J3KNL6;O15027;O15027-2;O15027-3;O15027-4;O15027-5;X6RGP5	A0A0C4DH09;F1T0I1;J3KNL6;O15027;O15027-2;O15027-3;O15027-4;O15027-5;X6RGP5	SEC16A	Isoform of O15027, Protein transport protein Sec16A (Fragment);Isoform of O15027, Protein transport protein Sec16A;Isoform of O15027, Protein transport protein Sec16A;Protein transport protein Sec16A;Isoform of O15027, Isoform 2 of Protein transport protein Sec16A;Isoform of O15027, Isoform 3 of Protein transport protein Sec16A;Isoform of O15027, Isoform 4 of Protein transport protein Sec16A;Isof…	A0A0C4DH09;F1T0I1;J3KNL6;O15027;O15027-2;O15027-3;O15027-4;O15027-5;X6RGP5	A0A0C4DH09_HUMAN;F1T0I1_HUMAN;J3KNL6_HUMAN;SC16A_HUMAN;SC16A_HUMAN;SC16A_HUMAN;SC16A_HUMAN;SC16A_HUMAN;X6RGP5_HUMAN	10061.5	7872.33	12735.8	11467	3131.51	7380.41	4943.17	13532.9	13100.4	6808.22	16545.9	12324.4	10545.7	5982.23
A0A0C4DH25	A0A0C4DH25	IGKV3D-20	Protein IGKV3D-20 (Fragment)	A0A0C4DH25	A0A0C4DH25_HUMAN	62430.6	140356	195712	91685.4	118061	67921.3	223051	123766	67176	138078	187187	51503.1	81653.5	283128
A0A0C4DH31	A0A0C4DH31	IGHV1-18	Protein IGHV1-18 (Fragment)	A0A0C4DH31	A0A0C4DH31_HUMAN	Filtered	34671.8	32352.3	Filtered	Filtered	13890.2	Filtered	14705.2	Filtered	Filtered	Filtered	Filtered	Filtered	Filtered
A0A0C4DH38;A0A0G2JP91	A0A0C4DH38;A0A0G2JP91	IGHV5-51;	Protein IGHV5-51 (Fragment);Uncharacterized protein	A0A0C4DH38;A0A0G2JP91	A0A0C4DH38_HUMAN;A0A0G2JP91_HUMAN	Filtered	34656	19846.1	Filtered	59132.2	21926.7	37056.6	24049.9	21487.6	44675.4	36507.1	Filtered	15242.6	61743.3
A0A0C4DH43;P01814;P04438	A0A0C4DH43;P01814;P04438		Uncharacterized protein (Fragment);Ig heavy chain V-II region OU;Ig heavy chain V-II region SESS	A0A0C4DH43;P01814;P04438	A0A0C4DH43_HUMAN;HV201_HUMAN;HV208_HUMAN	73244.8	114350	101260	44569.5	89362.8	704.939	140947	179593	Filtered	95462.1	Filtered	Filtered	89590.1	253216
A0A0C4DH83;Q9NZN3	A0A0C4DH83;Q9NZN3	EHD3	Isoform of Q9NZN3, EH domain-containing protein 3;EH domain-containing protein 3	A0A0C4DH83;Q9NZN3	A0A0C4DH83_HUMAN;EHD3_HUMAN	90765.1	72094.4	86476.4	117328	54114.7	63106.6	63163.5	105784	128734	84910.6	106616	103070	55310.4	70512.4
A0A0D9SEI0;Q9P0P8	A0A0D9SEI0;Q9P0P8	C6orf203	Isoform of Q9P0P8, Uncharacterized protein C6orf203;Uncharacterized protein C6orf203	A0A0D9SEI0;Q9P0P8	A0A0D9SEI0_HUMAN;CF203_HUMAN	73596.4	93874.6	51667.1	59316.4	39418.4	56363.2	71237.9	63554.4	72924.2	62204	43639.8	51274.3	44426.8	66268.1
A0A0D9SEI9;A0A0D9SFA8;A0A0D9SFE1;A0A0D9SG84;E9PI74;E9PJH7;E9PQ36;E9PS95;K4DIA2;K4DIA8;K4DIB0;K4DIB3;K4DIB6;K4DIB8;Q9H1K4;Q9H936	A0A0D9SEI9;A0A0D9SFA8;A0A0D9SFE1;A0A0D9SG84;E9PI74;E9PJH7;E9PQ36;E9PS95;K4DIA2;K4DIA8;K4DIB0;K4DIB3;K4DIB6;K4DIB8;Q9H1K4;Q9H936	SLC25A22;SLC25A22;SLC25A22;SLC25A22;SLC25A22;SLC25A22;SLC25A22;SLC25A22;SLC25A22;SLC25A22;SLC25A22;SLC25A22;SLC25A22;SLC25A22;SLC25A18;SLC25A22	Isoform of Q9H936, Mitochondrial glutamate carrier 1 (Fragment);Isoform of Q9H936, Mitochondrial glutamate carrier 1 (Fragment);Isoform of Q9H936, Mitochondrial glutamate carrier 1 (Fragment);Isoform of Q9H936, Mitochondrial glutamate carrier 1 (Fragment);Isoform of Q9H936, Mitochondrial glutamate carrier 1 (Fragment);Isoform of Q9H936, Mitochondrial glutamate carrier 1 (Fragment);Isoform of Q9H9…	A0A0D9SEI9;A0A0D9SFA8;A0A0D9SFE1;A0A0D9SG84;E9PI74;E9PJH7;E9PQ36;E9PS95;K4DIA2;K4DIA8;K4DIB0;K4DIB3;K4DIB6;K4DIB8;Q9H1K4;Q9H936	A0A0D9SEI9_HUMAN;A0A0D9SFA8_HUMAN;A0A0D9SFE1_HUMAN;A0A0D9SG84_HUMAN;E9PI74_HUMAN;E9PJH7_HUMAN;E9PQ36_HUMAN;E9PS95_HUMAN;K4DIA2_HUMAN;K4DIA8_HUMAN;K4DIB0_HUMAN;K4DIB3_HUMAN;K4DIB6_HUMAN;K4DIB8_HUMAN;GHC2_HUMAN;GHC1_HUMAN	29375.6	31929	33335.3	38795.2	29015.9	32683.9	27998.6	36084.6	36308	23062.5	62232.1	34170.4	48486.4	24435.8
A0A0D9SEM4;Q08170	A0A0D9SEM4;Q08170	SRSF4	Isoform of Q08170, Serine/arginine-rich-splicing factor 4 (Fragment);Serine/arginine-rich splicing factor 4	A0A0D9SEM4;Q08170	A0A0D9SEM4_HUMAN;SRSF4_HUMAN	5259.82	8909.4	17550	23117.5	16192.9	12925.9	19046	19814.4	14196	40150.4	25096.1	15815	23049.5	19868.4
A0A0D9SF53;A0A0D9SFB3;A0A0D9SG12;O00571;O00571-2	A0A0D9SF53;A0A0D9SFB3;A0A0D9SG12;O00571;O00571-2	DDX3X	Isoform of O00571, ATP-dependent RNA helicase DDX3X;Isoform of O00571, ATP-dependent RNA helicase DDX3X;Isoform of O00571, ATP-dependent RNA helicase DDX3X;ATP-dependent RNA helicase DDX3X;Isoform of O00571, Isoform 2 of ATP-dependent RNA helicase DDX3X	A0A0D9SF53;A0A0D9SFB3;A0A0D9SG12;O00571;O00571-2	A0A0D9SF53_HUMAN;A0A0D9SFB3_HUMAN;A0A0D9SG12_HUMAN;DDX3X_HUMAN;DDX3X_HUMAN	220102	278594	264117	220343	325974	226188	208514	247122	249327	250239	229941	253659	239376	299857
A0A0D9SF54;Q13813-3	A0A0D9SF54;Q13813-3	SPTAN1	Isoform of Q13813, Spectrin alpha chain, non-erythrocytic 1;Isoform of Q13813, Isoform 3 of Spectrin alpha chain, non-erythrocytic 1	A0A0D9SF54;Q13813-3	A0A0D9SF54_HUMAN;SPTN1_HUMAN	722136	663912	517013	705858	909418	681132	735160	647350	716275	772125	748325	582833	540584	933782
A0A0D9SF63;O60907;O60907-2;Q9BQ87;Q9BZK7	A0A0D9SF63;O60907;O60907-2;Q9BQ87;Q9BZK7	TBL1XR1;TBL1X;TBL1X;TBL1Y;TBL1XR1	Isoform of Q9BZK7, F-box-like/WD repeat-containing protein TBL1XR1;F-box-like/WD repeat-containing protein TBL1X;Isoform of O60907, Isoform 2 of F-box-like/WD repeat-containing protein TBL1X;F-box-like/WD repeat-containing protein TBL1Y;F-box-like/WD repeat-containing protein TBL1XR1	A0A0D9SF63;O60907;O60907-2;Q9BQ87;Q9BZK7	A0A0D9SF63_HUMAN;TBL1X_HUMAN;TBL1X_HUMAN;TBL1Y_HUMAN;TBL1R_HUMAN	17321.2	52628.7	38158.9	42016.6	49666.1	44281	35426.4	35577	40860.9	29796.3	40317.5	32865.5	50375.7	38065
A0A0D9SF70;E9PQP3;G5E9L0;Q8N6H7	A0A0D9SF70;E9PQP3;G5E9L0;Q8N6H7	ARFGAP2	Isoform of Q8N6H7, ADP-ribosylation factor GTPase-activating protein 2;Isoform of Q8N6H7, ADP-ribosylation factor GTPase-activating protein 2 (Fragment);Isoform of Q8N6H7, ADP-ribosylation factor GTPase-activating protein 2;ADP-ribosylation factor GTPase-activating protein 2	A0A0D9SF70;E9PQP3;G5E9L0;Q8N6H7	A0A0D9SF70_HUMAN;E9PQP3_HUMAN;G5E9L0_HUMAN;ARFG2_HUMAN	34798.3	31237.2	32291.2	28600.6	43584.2	35412.2	31496.6	37294.1	31974.4	29677.7	38175.2	30047.3	34853.7	43174
A0A0D9SFB5;P08319;P08319-2	A0A0D9SFB5;P08319;P08319-2	ADH4	Isoform of P08319, Alcohol dehydrogenase 4;Alcohol dehydrogenase 4;Isoform of P08319, Isoform 2 of Alcohol dehydrogenase 4	A0A0D9SFB5;P08319;P08319-2	A0A0D9SFB5_HUMAN;ADH4_HUMAN;ADH4_HUMAN	11505.7	14102.5	20470.6	7687.96	49003.7	873.633	15663.6	Filtered	Filtered	2824.77	4880.41	7561.34	411.009	36569.2
A0A0D9SFE4;Q05193;Q05193-3	A0A0D9SFE4;Q05193;Q05193-3	DNM1	Isoform of Q05193, Dynamin-1;Dynamin-1;Isoform of Q05193, Isoform 3 of Dynamin-1	A0A0D9SFE4;Q05193;Q05193-3	A0A0D9SFE4_HUMAN;DYN1_HUMAN;DYN1_HUMAN	20807.2	35505	34451.4	31866.2	16887.9	17638.1	18860.6	18219.9	21651.2	19167.9	56249.5	17246.5	25473.9	22332.8
A0A0D9SFG6;O43739;O43739-2;Q15438;Q15438-2;Q15438-3;Q99418;Q99418-2	A0A0D9SFG6;O43739;O43739-2;Q15438;Q15438-2;Q15438-3;Q99418;Q99418-2	CYTH2;CYTH3;CYTH3;CYTH1;CYTH1;CYTH1;CYTH2;CYTH2	Isoform of Q99418, Cytohesin-2;Cytohesin-3;Isoform of O43739, Isoform 2 of Cytohesin-3;Cytohesin-1;Isoform of Q15438, Isoform 2 of Cytohesin-1;Isoform of Q15438, Isoform 3 of Cytohesin-1;Cytohesin-2;Isoform of Q99418, Isoform 2 of Cytohesin-2	A0A0D9SFG6;O43739;O43739-2;Q15438;Q15438-2;Q15438-3;Q99418;Q99418-2	A0A0D9SFG6_HUMAN;CYH3_HUMAN;CYH3_HUMAN;CYH1_HUMAN;CYH1_HUMAN;CYH1_HUMAN;CYH2_HUMAN;CYH2_HUMAN	Filtered	43769.8	52571.1	Filtered	50240.6	38375.1	55111	52159	29713	41759.2	63093.1	38863.5	50989.9	38087.4
A0A0D9SFJ1;G3XA86;Q9Y2Z9;Q9Y2Z9-2;Q9Y2Z9-3	A0A0D9SFJ1;G3XA86;Q9Y2Z9;Q9Y2Z9-2;Q9Y2Z9-3	COQ6	Isoform of Q9Y2Z9, Coenzyme Q6 homolog, monooxygenase (Yeast), isoform CRA_a;Isoform of Q9Y2Z9, Ubiquinone biosynthesis monooxygenase COQ6, mitochondrial;Ubiquinone biosynthesis monooxygenase COQ6, mitochondrial;Isoform of Q9Y2Z9, Isoform 2 of Ubiquinone biosynthesis monooxygenase COQ6, mitochondrial;Isoform of Q9Y2Z9, Isoform 3 of Ubiquinone biosynthesis monooxygenase COQ6, mitochondrial	A0A0D9SFJ1;G3XA86;Q9Y2Z9;Q9Y2Z9-2;Q9Y2Z9-3	A0A0D9SFJ1_HUMAN;G3XA86_HUMAN;COQ6_HUMAN;COQ6_HUMAN;COQ6_HUMAN	13836	34463.2	31491.2	34609.6	18243.6	20413.4	18776.2	34334.4	32945.1	35265.6	21386	24092.1	12933.9	35309.9
A0A0D9SFK2;Q92614;Q92614-2;Q92614-3;Q92614-4;Q92614-5	A0A0D9SFK2;Q92614;Q92614-2;Q92614-3;Q92614-4;Q92614-5	MYO18A	Isoform of Q92614, Unconventional myosin-XVIIIa;Unconventional myosin-XVIIIa;Isoform of Q92614, Isoform 2 of Unconventional myosin-XVIIIa;Isoform of Q92614, Isoform 3 of Unconventional myosin-XVIIIa;Isoform of Q92614, Isoform 4 of Unconventional myosin-XVIIIa;Isoform of Q92614, Isoform 5 of Unconventional myosin-XVIIIa	A0A0D9SFK2;Q92614;Q92614-2;Q92614-3;Q92614-4;Q92614-5	A0A0D9SFK2_HUMAN;MY18A_HUMAN;MY18A_HUMAN;MY18A_HUMAN;MY18A_HUMAN;MY18A_HUMAN	10091.9	13060.4	14442.7	13902.9	22571.1	16233.1	20293.9	13080.1	11436.4	12798.3	18094.4	17821.9	20793.7	17497.9
A0A0D9SG04;Q53SF7;Q53SF7-2;Q53SF7-3;Q53SF7-4	A0A0D9SG04;Q53SF7;Q53SF7-2;Q53SF7-3;Q53SF7-4	COBLL1	Isoform of Q53SF7, Cordon-bleu protein-like 1;Cordon-bleu protein-like 1;Isoform of Q53SF7, Isoform 2 of Cordon-bleu protein-like 1;Isoform of Q53SF7, Isoform 3 of Cordon-bleu protein-like 1;Isoform of Q53SF7, Isoform 4 of Cordon-bleu protein-like 1	A0A0D9SG04;Q53SF7;Q53SF7-2;Q53SF7-3;Q53SF7-4	A0A0D9SG04_HUMAN;COBL1_HUMAN;COBL1_HUMAN;COBL1_HUMAN;COBL1_HUMAN	85046.8	64510	86977.1	71458.3	16155.5	72055.8	31104.8	82258.9	154196	63490.3	59031.1	87369.2	51549.7	26676.9
A0A0D9SG77;Q05086;Q05086-2;Q05086-3	A0A0D9SG77;Q05086;Q05086-2;Q05086-3	UBE3A	Isoform of Q05086, Ubiquitin-protein ligase E3A;Ubiquitin-protein ligase E3A;Isoform of Q05086, Isoform I of Ubiquitin-protein ligase E3A;Isoform of Q05086, Isoform III of Ubiquitin-protein ligase E3A	A0A0D9SG77;Q05086;Q05086-2;Q05086-3	A0A0D9SG77_HUMAN;UBE3A_HUMAN;UBE3A_HUMAN;UBE3A_HUMAN	18680.4	21820.7	26012.2	23658.2	27417.7	28289.4	29146.1	33915.5	25653.7	25032.2	41533.2	23387.8	31464.7	30871.7
A0A0D9SGJ6;C9JFZ1;C9JW66;J3KPK1;J3KQV8;O43426;O43426-2;O43426-4;O43426-5	A0A0D9SGJ6;C9JFZ1;C9JW66;J3KPK1;J3KQV8;O43426;O43426-2;O43426-4;O43426-5	SYNJ1	Isoform of O43426, Synaptojanin-1;Isoform of O43426, Synaptojanin-1;Isoform of O43426, Synaptojanin-1 (Fragment);Isoform of O43426, Synaptojanin-1;Isoform of O43426, Synaptojanin-1;Synaptojanin-1;Isoform of O43426, Isoform 2 of Synaptojanin-1;Isoform of O43426, Isoform 3 of Synaptojanin-1;Isoform of O43426, Isoform 4 of Synaptojanin-1	A0A0D9SGJ6;C9JFZ1;C9JW66;J3KPK1;J3KQV8;O43426;O43426-2;O43426-4;O43426-5	A0A0D9SGJ6_HUMAN;C9JFZ1_HUMAN;C9JW66_HUMAN;J3KPK1_HUMAN;J3KQV8_HUMAN;SYNJ1_HUMAN;SYNJ1_HUMAN;SYNJ1_HUMAN;SYNJ1_HUMAN	6644.69	69516.7	8236.21	14976.6	27207.5	36054	3724.59	9724.49	6474.1	2586.76	42045.1	3602.06	9807.42	3817.18
A0A0E3D6M8;G3V239;G3V280;G3V285;G3V2Y3;G3V3C3;G3V3X2;G3V3X3;G3V4S2;G3V5A6;G3V5D7;G3V5G7;G3V5V9	A0A0E3D6M8;G3V239;G3V280;G3V285;G3V2Y3;G3V3C3;G3V3X2;G3V3X3;G3V4S2;G3V5A6;G3V5D7;G3V5G7;G3V5V9	NDRG2	Isoform of Q9UN36, Protein NDRG2 (Fragment);Isoform of Q9UN36, Protein NDRG2 (Fragment);Isoform of Q9UN36, Protein NDRG2 (Fragment);Isoform of Q9UN36, Protein NDRG2 (Fragment);Isoform of Q9UN36, Protein NDRG2;Isoform of Q9UN36, Protein NDRG2 (Fragment);Isoform of Q9UN36, Protein NDRG2 (Fragment);Isoform of Q9UN36, Protein NDRG2 (Fragment);Isoform of Q9UN36, Protein NDRG2 (Fragment);Isoform of Q9U…	A0A0E3D6M8;G3V239;G3V280;G3V285;G3V2Y3;G3V3C3;G3V3X2;G3V3X3;G3V4S2;G3V5A6;G3V5D7;G3V5G7;G3V5V9	A0A0E3D6M8_HUMAN;G3V239_HUMAN;G3V280_HUMAN;G3V285_HUMAN;G3V2Y3_HUMAN;G3V3C3_HUMAN;G3V3X2_HUMAN;G3V3X3_HUMAN;G3V4S2_HUMAN;G3V5A6_HUMAN;G3V5D7_HUMAN;G3V5G7_HUMAN;G3V5V9_HUMAN	19907.1	34354.3	33809.1	27043.9	19393.6	39636.1	11202.3	40397.8	34990.4	26716.1	36380.5	36751.9	21435.4	16821
A0A0G2JH68;H9KV28;O60610;O60610-2;O60610-3	A0A0G2JH68;H9KV28;O60610;O60610-2;O60610-3	DIAPH1	Isoform of O60610, Protein diaphanous homolog 1;Isoform of O60610, Protein diaphanous homolog 1;Protein diaphanous homolog 1;Isoform of O60610, Isoform 2 of Protein diaphanous homolog 1;Isoform of O60610, Isoform 3 of Protein diaphanous homolog 1	A0A0G2JH68;H9KV28;O60610;O60610-2;O60610-3	A0A0G2JH68_HUMAN;H9KV28_HUMAN;DIAP1_HUMAN;DIAP1_HUMAN;DIAP1_HUMAN	18271.2	9326.98	18881.9	27529.3	2528.24	13837.5	16823.7	17025.9	13829.1	12819.9	7326.63	17632	27978.8	7060.92
A0A0G2JIE7;A0A0G2JL69;B4DQI1;H0Y3H6;P06681;P06681-2;P06681-3	A0A0G2JIE7;A0A0G2JL69;B4DQI1;H0Y3H6;P06681;P06681-2;P06681-3	C2	Isoform of P06681, Complement C2;Isoform of P06681, Complement C2;Isoform of P06681, Complement C2;Isoform of P06681, Complement C2 (Fragment);Complement C2;Isoform of P06681, Isoform 2 of Complement C2;Isoform of P06681, Isoform 3 of Complement C2	A0A0G2JIE7;A0A0G2JL69;B4DQI1;H0Y3H6;P06681;P06681-2;P06681-3	A0A0G2JIE7_HUMAN;A0A0G2JL69_HUMAN;B4DQI1_HUMAN;H0Y3H6_HUMAN;CO2_HUMAN;CO2_HUMAN;CO2_HUMAN	8716.18	8245.33	17215.4	16557.6	11175.2	16003.9	29693	18446.1	5854.88	11301.8	19235	11580.7	10261.8	18034.2
A0A0G2JIW1;P0DMV8;P0DMV9	A0A0G2JIW1;P0DMV8;P0DMV9	HSPA1B;HSPA1A;HSPA1B	Isoform of P0DMV9, Heat shock 70 kDa protein 1B;Heat shock 70 kDa protein 1A;Heat shock 70 kDa protein 1B	A0A0G2JIW1;P0DMV8;P0DMV9	A0A0G2JIW1_HUMAN;HS71A_HUMAN;HS71B_HUMAN	3.00993e+06	3.37927e+06	2.21381e+06	2.49221e+06	1.52797e+06	1.29487e+06	3.71681e+06	2.29776e+06	3543293	2475721	1.20368e+06	4.01856e+06	1.938e+06	3.18281e+06
A0A0G2JJA7;A2ACR1;P28065;P28065-2	A0A0G2JJA7;A2ACR1;P28065;P28065-2	PSMB9	Isoform of P28065, Proteasome subunit beta type-9;Isoform of P28065, Proteasome subunit beta type;Proteasome subunit beta type-9;Isoform of P28065, Isoform LMP2.S of Proteasome subunit beta type-9	A0A0G2JJA7;A2ACR1;P28065;P28065-2	A0A0G2JJA7_HUMAN;A2ACR1_HUMAN;PSB9_HUMAN;PSB9_HUMAN	90246.2	144989	96394.5	84067.9	139430	107449	139369	80364.2	84007.3	83775.6	91492.7	88525.3	173518	104799
A0A0G2JJD3;O95870;O95870-2	A0A0G2JJD3;O95870;O95870-2	ABHD16A	Isoform of O95870, Abhydrolase domain-containing protein 16A;Abhydrolase domain-containing protein 16A;Isoform of O95870, Isoform 2 of Abhydrolase domain-containing protein 16A	A0A0G2JJD3;O95870;O95870-2	A0A0G2JJD3_HUMAN;ABHGA_HUMAN;ABHGA_HUMAN	45685.1	47489.8	39895.3	50495.1	48909.2	53852	39235.7	42330.1	53629.8	40983.8	41500.8	46844.4	43026.8	38355.2
A0A0G2JJQ8;P13762	A0A0G2JJQ8;P13762	HLA-DRB4	Isoform of P13762, HLA class II histocompatibility antigen, DR beta 4 chain;HLA class II histocompatibility antigen, DR beta 4 chain	A0A0G2JJQ8;P13762	A0A0G2JJQ8_HUMAN;DRB4_HUMAN	Filtered	Filtered	55466.3	Filtered	Filtered	17311.6	34799.5	Filtered	Filtered	Filtered	41314.4	11942.9	26659.4	Filtered
A0A0G2JLB3;A0A0G2JNZ5;P04062;P04062-2;P04062-4	A0A0G2JLB3;A0A0G2JNZ5;P04062;P04062-2;P04062-4	GBA	Isoform of P04062, Glucosylceramidase;Isoform of P04062, Glucosylceramidase;Glucosylceramidase;Isoform of P04062, Isoform Short of Glucosylceramidase;Isoform of P04062, Isoform 4 of Glucosylceramidase	A0A0G2JLB3;A0A0G2JNZ5;P04062;P04062-2;P04062-4	A0A0G2JLB3_HUMAN;A0A0G2JNZ5_HUMAN;GLCM_HUMAN;GLCM_HUMAN;GLCM_HUMAN	30477.6	30408.6	21879.7	21945.4	58495.5	32629.7	37926.2	27852.6	34285.3	31738.8	32738.6	25793.8	24479.4	47587.6
A0A0G2JLL5;I3L1Q0;I3L2G8;I3L2I9;I3L2N0;I3L2W0;I3L2X0;I3L308;I3L349;I3L3M9;I3NI49;Q9UNE2;Q9UNE2-2	A0A0G2JLL5;I3L1Q0;I3L2G8;I3L2I9;I3L2N0;I3L2W0;I3L2X0;I3L308;I3L349;I3L3M9;I3NI49;Q9UNE2;Q9UNE2-2	RPH3AL	Isoform of Q9UNE2, Rab effector Noc2 (Fragment);Isoform of Q9UNE2, Rab effector Noc2 (Fragment);Isoform of Q9UNE2, Rab effector Noc2 (Fragment);Isoform of Q9UNE2, Rab effector Noc2 (Fragment);Isoform of Q9UNE2, Rab effector Noc2 (Fragment);Isoform of Q9UNE2, Rab effector Noc2 (Fragment);Isoform of Q9UNE2, Rab effector Noc2 (Fragment);Isoform of Q9UNE2, Rab effector Noc2 (Fragment);Isoform of Q9UN…	A0A0G2JLL5;I3L1Q0;I3L2G8;I3L2I9;I3L2N0;I3L2W0;I3L2X0;I3L308;I3L349;I3L3M9;I3NI49;Q9UNE2;Q9UNE2-2	A0A0G2JLL5_HUMAN;I3L1Q0_HUMAN;I3L2G8_HUMAN;I3L2I9_HUMAN;I3L2N0_HUMAN;I3L2W0_HUMAN;I3L2X0_HUMAN;I3L308_HUMAN;I3L349_HUMAN;I3L3M9_HUMAN;I3NI49_HUMAN;RPH3L_HUMAN;RPH3L_HUMAN	Filtered	Filtered	16778.7	9117.22	14030.9	2900.08	Filtered	3388.8	Filtered	Filtered	32779.6	Filtered	6094.6	Filtered
A0A0G2JM12;A0A0G2JM58;N0E472;N0E644;P67870;Q5SRQ3;Q5SRQ6	A0A0G2JM12;A0A0G2JM58;N0E472;N0E644;P67870;Q5SRQ3;Q5SRQ6	CSNK2B;CSNK2B;CSNK2B-LY6G5B--991;CSNK2B-LY6G5B-562;CSNK2B;CSNK2B;CSNK2B	Isoform of P67870, Casein kinase II subunit beta;Isoform of P67870, Casein kinase II subunit beta;Isoform of P67870, Casein kinase II subunit beta;Isoform of P67870, Casein kinase II subunit beta;Casein kinase II subunit beta;Isoform of P67870, Casein kinase II subunit beta;Isoform of P67870, Casein kinase II subunit beta	A0A0G2JM12;A0A0G2JM58;N0E472;N0E644;P67870;Q5SRQ3;Q5SRQ6	A0A0G2JM12_HUMAN;A0A0G2JM58_HUMAN;N0E472_HUMAN;N0E644_HUMAN;CSK2B_HUMAN;Q5SRQ3_HUMAN;Q5SRQ6_HUMAN	54983.1	54320.5	72323.1	62575.5	82308.1	63137.5	51823.2	63764.2	73215.9	60406.2	71122.1	65945.3	69754.3	100797
A0A0G2JMB2;P01877	A0A0G2JMB2;P01877	;IGHA2	Uncharacterized protein;Ig alpha-2 chain C region	A0A0G2JMB2;P01877	A0A0G2JMB2_HUMAN;IGHA2_HUMAN	972537	1.74943e+06	2096272	1.35001e+06	2690280	2.42449e+06	3.07745e+06	1.04805e+06	519724	695330	3815178	438455	783785	3.84566e+06
A0A0G2JMH6;P01903	A0A0G2JMH6;P01903	HLA-DRA	Isoform of P01903, HLA class II histocompatibility antigen, DR alpha chain;HLA class II histocompatibility antigen, DR alpha chain	A0A0G2JMH6;P01903	A0A0G2JMH6_HUMAN;DRA_HUMAN	67818.4	102727	309415	84519.9	245948	56975.7	195899	58162.1	201070	90678.9	157655	42757.3	136407	80186.8
A0A0G2JMR0	A0A0G2JMR0	HLA-DRB3	Isoform of P79483, HLA class II histocompatibility antigen, DR beta 3 chain	A0A0G2JMR0	A0A0G2JMR0_HUMAN	42443.3	77990.6	381611	55692.4	341600	42231.5	177517	47079.1	205015	68251.2	164073	42890	81633.4	61047.6
A0A0G2JMS7;A0A0G2JNZ2;A0A0G2JPP5;Q14160;Q14160-2;Q14160-3	A0A0G2JMS7;A0A0G2JNZ2;A0A0G2JPP5;Q14160;Q14160-2;Q14160-3	SCRIB	Isoform of Q14160, Protein scribble homolog;Isoform of Q14160, Protein scribble homolog;Isoform of Q14160, Protein scribble homolog;Protein scribble homolog;Isoform of Q14160, Isoform 2 of Protein scribble homolog;Isoform of Q14160, Isoform 3 of Protein scribble homolog	A0A0G2JMS7;A0A0G2JNZ2;A0A0G2JPP5;Q14160;Q14160-2;Q14160-3	A0A0G2JMS7_HUMAN;A0A0G2JNZ2_HUMAN;A0A0G2JPP5_HUMAN;SCRIB_HUMAN;SCRIB_HUMAN;SCRIB_HUMAN	4615.53	10279.5	12463.5	11443.2	13719.3	9032.26	11055.1	11766.1	11747.9	11053.2	7675.15	7381.4	9329.58	16642.5
A0A0G2JMZ6;O60282	A0A0G2JMZ6;O60282	KIF5C	Isoform of O60282, Kinesin heavy chain isoform 5C (Fragment);Kinesin heavy chain isoform 5C	A0A0G2JMZ6;O60282	A0A0G2JMZ6_HUMAN;KIF5C_HUMAN	47185	48964.5	55108.2	58402.7	50449.5	47426.1	50695.9	59921	54651.3	56061.5	75856.6	51834.8	60810	51586.4
A0A0G2JN06;P01859	A0A0G2JN06;P01859	;IGHG2	Uncharacterized protein;Ig gamma-2 chain C region	A0A0G2JN06;P01859	A0A0G2JN06_HUMAN;IGHG2_HUMAN	540613	763272	1.3566e+06	563191	929375	529207	1.41247e+06	889159	347538	570898	1.65036e+06	306191	488386	404771
A0A0G2JNX0	A0A0G2JNX0	HLA-DRB1	Isoform of P01911, HLA class II histocompatibility antigen, DRB1-16 beta chain	A0A0G2JNX0	A0A0G2JNX0_HUMAN	20370.8	151373	173686	99560.8	74091.8	54088	148035	22694.6	120690	60338	178132	24321.5	116292	67980.7
A0A0G2JNY4;P01892	A0A0G2JNY4;P01892	HLA-A	Isoform of P01891, HLA class I histocompatibility antigen, A-3 alpha chain;Isoform of P01891, HLA class I histocompatibility antigen, A-2 alpha chain	A0A0G2JNY4;P01892	A0A0G2JNY4_HUMAN;1A02_HUMAN	242193	306043	218557	249594	364714	188733	268919	153928	234734	104914	209508	162274	286275	95229.9
A0A0G2JP73;P79483	A0A0G2JP73;P79483	HLA-DRB3	Isoform of P79483, HLA class II histocompatibility antigen, DR beta 3 chain;HLA class II histocompatibility antigen, DR beta 3 chain	A0A0G2JP73;P79483	A0A0G2JP73_HUMAN;DRB3_HUMAN	Filtered	Filtered	30233.7	Filtered	Filtered	Filtered	Filtered	2446.89	2752.39	Filtered	Filtered	Filtered	Filtered	7846.95
A0A0G2JPA8;P08697;P08697-2	A0A0G2JPA8;P08697;P08697-2	SERPINF2	Isoform of P08697, Alpha-2-antiplasmin;Alpha-2-antiplasmin;Isoform of P08697, Isoform 2 of Alpha-2-antiplasmin	A0A0G2JPA8;P08697;P08697-2	A0A0G2JPA8_HUMAN;A2AP_HUMAN;A2AP_HUMAN	39876.4	18826.9	52337.1	88179	22158.5	41458.1	61363	49277.7	30346.2	51859	84690.2	50003.7	39715.1	52512.7
A0A0G2JPD4;P01861	A0A0G2JPD4;P01861	;IGHG4	Uncharacterized protein;Ig gamma-4 chain C region	A0A0G2JPD4;P01861	A0A0G2JPD4_HUMAN;IGHG4_HUMAN	89545.7	115597	197974	151557	72113.2	77224.8	174061	102965	80555.7	143187	77496.6	60692.2	142789	89817.9
A0A0G2JPN2	A0A0G2JPN2	HLA-DQA1	Isoform of P01909, HLA class II histocompatibility antigen, DQ alpha 1 chain	A0A0G2JPN2	A0A0G2JPN2_HUMAN	Filtered	Filtered	51387.4	Filtered	1	5731.92	Filtered	Filtered	Filtered	Filtered	Filtered	Filtered	28171.6	6845.91
A0A0G2JPZ1;H3BND4;Q6P996;Q6P996-3;Q6P996-4;Q6P996-5	A0A0G2JPZ1;H3BND4;Q6P996;Q6P996-3;Q6P996-4;Q6P996-5	LOC102724985;PDXDC1;PDXDC1;PDXDC1;PDXDC1;PDXDC1	Isoform of Q6P996, Protein LOC102724985;Isoform of Q6P996, Pyridoxal-dependent decarboxylase domain-containing protein 1;Pyridoxal-dependent decarboxylase domain-containing protein 1;Isoform of Q6P996, Isoform 3 of Pyridoxal-dependent decarboxylase domain-containing protein 1;Isoform of Q6P996, Isoform 4 of Pyridoxal-dependent decarboxylase domain-containing protein 1;Isoform of Q6P996, Isoform 5…	A0A0G2JPZ1;H3BND4;Q6P996;Q6P996-3;Q6P996-4;Q6P996-5	A0A0G2JPZ1_HUMAN;H3BND4_HUMAN;PDXD1_HUMAN;PDXD1_HUMAN;PDXD1_HUMAN;PDXD1_HUMAN	39548.4	39330.4	33260.8	30137.3	48534.4	39772.1	41397.2	32676	34700.6	35041.8	33252.9	30738.1	45396.7	42074.6
A0A0G2JQ41;B7Z683;H0Y554;I3L1U8;I3L2P5;P11274;P11274-2;Q12979;Q12979-2;Q12979-4	A0A0G2JQ41;B7Z683;H0Y554;I3L1U8;I3L2P5;P11274;P11274-2;Q12979;Q12979-2;Q12979-4	ABR;ABR;BCR;ABR;ABR;BCR;BCR;ABR;ABR;ABR	Isoform of Q12979, Active breakpoint cluster region-related protein (Fragment);Isoform of Q12979, Active breakpoint cluster region-related protein;Isoform of P11274, Breakpoint cluster region protein (Fragment);Isoform of Q12979, Active breakpoint cluster region-related protein (Fragment);Isoform of Q12979, Active breakpoint cluster region-related protein (Fragment);Breakpoint cluster region prot…	A0A0G2JQ41;B7Z683;H0Y554;I3L1U8;I3L2P5;P11274;P11274-2;Q12979;Q12979-2;Q12979-4	A0A0G2JQ41_HUMAN;B7Z683_HUMAN;H0Y554_HUMAN;I3L1U8_HUMAN;I3L2P5_HUMAN;BCR_HUMAN;BCR_HUMAN;ABR_HUMAN;ABR_HUMAN;ABR_HUMAN	11676.8	8359.38	9679.3	10786.2	13639.6	9940.48	8455.62	11000.7	6459.87	11442.5	15231.7	10688.1	10498.7	16402.7
A0A0G2JQ62;A0A0G2JRI7;Q8NF37	A0A0G2JQ62;A0A0G2JRI7;Q8NF37	LPCAT1	Isoform of Q8NF37, Lysophosphatidylcholine acyltransferase 1 (Fragment);Isoform of Q8NF37, Lysophosphatidylcholine acyltransferase 1;Lysophosphatidylcholine acyltransferase 1	A0A0G2JQ62;A0A0G2JRI7;Q8NF37	A0A0G2JQ62_HUMAN;A0A0G2JRI7_HUMAN;PCAT1_HUMAN	Filtered	24189	7086.07	6263.74	12171.1	14475.4	37699.5	31048.2	16260.2	33750.6	22259.3	12066.4	35300.2	7650.57
A0A0G2JR51;B0QY04;Q15080;Q15080-2;Q15080-3	A0A0G2JR51;B0QY04;Q15080;Q15080-2;Q15080-3	NCF4	Isoform of Q15080, Neutrophil cytosol factor 4 (Fragment);Isoform of Q15080, Neutrophil cytosol factor 4 (Fragment);Neutrophil cytosol factor 4;Isoform of Q15080, Isoform 2 of Neutrophil cytosol factor 4;Isoform of Q15080, Isoform 3 of Neutrophil cytosol factor 4	A0A0G2JR51;B0QY04;Q15080;Q15080-2;Q15080-3	A0A0G2JR51_HUMAN;B0QY04_HUMAN;NCF4_HUMAN;NCF4_HUMAN;NCF4_HUMAN	Filtered	8906.95	13935.1	23178.4	21488.4	37240.6	30838.1	15148.9	Filtered	20268.4	Filtered	18161	14615.2	55867.3
A0AV96	A0AV96	RBM47	RNA-binding protein 47	A0AV96	RBM47_HUMAN	39622.6	27138.2	22580.2	29235.4	28214.7	23296.4	23422.3	33057.7	53843.9	29388.7	22263.8	34456.7	30241.3	39091.8
A0AVT1	A0AVT1	UBA6	Ubiquitin-like modifier-activating enzyme 6	A0AVT1	UBA6_HUMAN	56017	67055.9	75075	71262.3	70531	62246.1	62996.3	63491.2	58513.9	66868.4	92819.5	59517.6	72333.6	81935.9
A0MZ66;A0MZ66-2;A0MZ66-3;A0MZ66-4;A0MZ66-5;A0MZ66-6;A0MZ66-8	A0MZ66;A0MZ66-2;A0MZ66-3;A0MZ66-4;A0MZ66-5;A0MZ66-6;A0MZ66-8	KIAA1598	Shootin-1;Isoform of A0MZ66, Isoform 2 of Shootin-1;Isoform of A0MZ66, Isoform 3 of Shootin-1;Isoform of A0MZ66, Isoform 4 of Shootin-1;Isoform of A0MZ66, Isoform 5 of Shootin-1;Isoform of A0MZ66, Isoform 6 of Shootin-1;Isoform of A0MZ66, Isoform 8 of Shootin-1	A0MZ66;A0MZ66-2;A0MZ66-3;A0MZ66-4;A0MZ66-5;A0MZ66-6;A0MZ66-8	SHOT1_HUMAN	20237.8	18898.3	16710.7	14643.7	15628	24977.1	20425.8	13485.2	19130.8	18040.2	19434.1	18086	23314.1	17886.1
A1L0T0	A1L0T0	ILVBL	Acetolactate synthase-like protein	A1L0T0	ILVBL_HUMAN	88045.6	63076.8	56423.5	57445.8	49902.4	57303.6	62732.6	63670.6	61177.3	51717.3	45110.1	51196.8	49062.3	71404.9
A1X283	A1X283	SH3PXD2B	SH3 and PX domain-containing protein 2B	A1X283	SPD2B_HUMAN	35877.9	57492.7	43244.4	31012.9	37544.6	35911.1	43502.4	40924.7	47690.2	38645.2	35725.8	46422.3	30087.8	47100.5
A2A274;Q99798	A2A274;Q99798	ACO2	Isoform of Q99798, Aconitate hydratase, mitochondrial;Aconitate hydratase, mitochondrial	A2A274;Q99798	A2A274_HUMAN;ACON_HUMAN	770342	660580	659033	648254	706191	689494	616560	595376	793020	715692	727296	679277	1.34626e+06	738989
A2A2D0;P16949;P16949-2	A2A2D0;P16949;P16949-2	STMN1	Isoform of P16949, Stathmin (Fragment);Stathmin;Isoform of P16949, Isoform 2 of Stathmin	A2A2D0;P16949;P16949-2	A2A2D0_HUMAN;STMN1_HUMAN;STMN1_HUMAN	30254.5	40028.3	117060	125430	100711	88072.3	59472.4	99631.2	46558.8	65246.1	302000	72368.8	181885	47110.2
A2A2F0;Q86X10;Q86X10-2;Q86X10-3	A2A2F0;Q86X10;Q86X10-2;Q86X10-3	RALGAPB	Isoform of Q86X10, Ral GTPase-activating protein subunit beta (Fragment);Ral GTPase-activating protein subunit beta;Isoform of Q86X10, Isoform 2 of Ral GTPase-activating protein subunit beta;Isoform of Q86X10, Isoform 3 of Ral GTPase-activating protein subunit beta	A2A2F0;Q86X10;Q86X10-2;Q86X10-3	A2A2F0_HUMAN;RLGPB_HUMAN;RLGPB_HUMAN;RLGPB_HUMAN	13903.7	9068.01	9835.25	11821.7	12552.4	6471.81	6867.48	7912.98	9999.33	10472.6	6945.2	12703.9	5571.71	12765.4
A2A2G4;Q9Y672;S4R350	A2A2G4;Q9Y672;S4R350	ALG6	Isoform of Q9Y672, Dolichyl pyrophosphate Man9GlcNAc2 alpha-1,3-glucosyltransferase;Dolichyl pyrophosphate Man9GlcNAc2 alpha-1,3-glucosyltransferase;Isoform of Q9Y672, Dolichyl pyrophosphate Man9GlcNAc2 alpha-1,3-glucosyltransferase	A2A2G4;Q9Y672;S4R350	A2A2G4_HUMAN;ALG6_HUMAN;S4R350_HUMAN	Filtered	7852.66	Filtered	6097.44	Filtered	7553.44	5069.02	6011.04	8683.14	6591.56	3658.46	7243.67	4815.76	2065.43
A2A2V1;P04156;P04156-2;X6RKS3	A2A2V1;P04156;P04156-2;X6RKS3	PRNP	Isoform of P04156, Major prion protein (Fragment);Major prion protein;Isoform of P04156, Isoform 2 of Major prion protein;Isoform of P04156, Major prion protein (Fragment)	A2A2V1;P04156;P04156-2;X6RKS3	A2A2V1_HUMAN;PRIO_HUMAN;PRIO_HUMAN;X6RKS3_HUMAN	Filtered	9119.53	49865	38497.6	43788.7	20261.5	Filtered	20985.1	27401	19926	57213.3	25202.1	21901.9	Filtered
A2A2Z9	A2A2Z9	ANKRD18B	Ankyrin repeat domain-containing protein 18B	A2A2Z9	AN18B_HUMAN	12552.1	12879.2	47708.5	47070.2	43296.4	44108.8	38719.9	23202.3	38142	30177.1	Filtered	16612.8	26961.9	8768.12
A2AAZ0;Q5SU54;Q5Y7D6	A2AAZ0;Q5SU54;Q5Y7D6	HLA-DQB1	Isoform of P01920, HLA class II histocompatibility antigen, DQ beta 1 chain;Isoform of P01920, HLA class II histocompatibility antigen, DQ beta 1 chain;Isoform of P01920, HLA class II histocompatibility antigen, DQ beta 1 chain	A2AAZ0;Q5SU54;Q5Y7D6	A2AAZ0_HUMAN;Q5SU54_HUMAN;Q5Y7D6_HUMAN	Filtered	Filtered	25242.2	5989.57	48144.8	4844.14	13883.5	Filtered	26987	Filtered	17145.4	Filtered	24673.4	Filtered
A2BFX2	A2BFX2	HLA-DRB1	Isoform of P01911, HLA class II histocompatibility antigen, DRB1-16 beta chain	A2BFX2	A2BFX2_HUMAN	Filtered	Filtered	96800.3	Filtered	Filtered	32911.1	Filtered	39047.1	Filtered	Filtered	Filtered	Filtered	49660.4	34893.5
A2IDC6;A2IDC7;Q13084;Q4TT37	A2IDC6;A2IDC7;Q13084;Q4TT37	MRPL28	Isoform of Q13084, 39S ribosomal protein L28, mitochondrial (Fragment);Isoform of Q13084, 39S ribosomal protein L28, mitochondrial (Fragment);39S ribosomal protein L28, mitochondrial;Isoform of Q13084, 39S ribosomal protein L28, mitochondrial (Fragment)	A2IDC6;A2IDC7;Q13084;Q4TT37	A2IDC6_HUMAN;A2IDC7_HUMAN;RM28_HUMAN;Q4TT37_HUMAN	9893.33	12035.4	8678.55	Filtered	16639.5	14211.3	6853.13	10375.5	16093.1	11996.9	13198	10746.8	14122.7	Filtered
A2RRE0;Q9Y4E6;Q9Y4E6-2	A2RRE0;Q9Y4E6;Q9Y4E6-2	WDR7	Isoform of Q9Y4E6, WD repeat-containing protein 7;WD repeat-containing protein 7;Isoform of Q9Y4E6, Isoform 2 of WD repeat-containing protein 7	A2RRE0;Q9Y4E6;Q9Y4E6-2	A2RRE0_HUMAN;WDR7_HUMAN;WDR7_HUMAN	5369.94	1	6152.91	12692.9	18822.5	8148.57	5674.33	12062	10222.7	7943.96	35895.1	5526.61	14412.3	Filtered
A2RRP1;A2RRP1-2;H0Y5G7	A2RRP1;A2RRP1-2;H0Y5G7	NBAS	Neuroblastoma-amplified sequence;Isoform of A2RRP1, Isoform 2 of Neuroblastoma-amplified sequence;Isoform of A2RRP1, Neuroblastoma-amplified sequence (Fragment)	A2RRP1;A2RRP1-2;H0Y5G7	NBAS_HUMAN;NBAS_HUMAN;H0Y5G7_HUMAN	10216.1	17079.5	13675.1	12801	16516.3	14144.3	22737.2	11267.9	15283.3	10498.4	13364.6	10885.5	12132.1	16474.7
A3KMH1;A3KMH1-3	A3KMH1;A3KMH1-3	VWA8	von Willebrand factor A domain-containing protein 8;Isoform of A3KMH1, Isoform 3 of von Willebrand factor A domain-containing protein 8	A3KMH1;A3KMH1-3	VWA8_HUMAN	84609	174747	186938	183098	119752	162192	167191	150335	224511	203530	206120	266581	205620	126505
A4D1P6;A4D1P6-2;C9J1X0	A4D1P6;A4D1P6-2;C9J1X0	WDR91	WD repeat-containing protein 91;Isoform of A4D1P6, Isoform 2 of WD repeat-containing protein 91;Isoform of A4D1P6, WD repeat-containing protein 91	A4D1P6;A4D1P6-2;C9J1X0	WDR91_HUMAN;WDR91_HUMAN;C9J1X0_HUMAN	14675.4	25918.9	24905.9	24194.8	49636.9	29827.1	57981.6	30182.2	24632.6	37704.9	30786.5	21425.7	53986.7	58430.6
A5YKK6;A5YKK6-2	A5YKK6;A5YKK6-2	CNOT1	CCR4-NOT transcription complex subunit 1;Isoform of A5YKK6, Isoform 2 of CCR4-NOT transcription complex subunit 1	A5YKK6;A5YKK6-2	CNOT1_HUMAN	83724.3	80590.4	110656	91444.3	99357.5	76193	173620	136983	59397.9	159417	266907	81809.8	69659.1	124449
A6NCE7;H3BTL1;Q9GZQ8	A6NCE7;H3BTL1;Q9GZQ8	MAP1LC3B2;MAP1LC3B;MAP1LC3B	Microtubule-associated proteins 1A/1B light chain 3 beta 2;Isoform of Q9GZQ8, Microtubule-associated protein 1 light chain 3 beta, isoform CRA_f;Microtubule-associated proteins 1A/1B light chain 3B	A6NCE7;H3BTL1;Q9GZQ8	MP3B2_HUMAN;H3BTL1_HUMAN;MLP3B_HUMAN	71186.1	58091.6	100443	116998	128471	87998.6	77130.8	98239.4	98316	49163.2	211375	63365.1	99700	54299.3
A6NDF3;Q9BVG4	A6NDF3;Q9BVG4	PBDC1	Isoform of Q9BVG4, Protein PBDC1;Protein PBDC1	A6NDF3;Q9BVG4	A6NDF3_HUMAN;PBDC1_HUMAN	36485.2	37895.5	37029.3	43023.4	32775.1	43855.9	45651.4	42954.1	46624.2	48634.4	48239.4	48144.9	51054.8	59508.4
A6NDG6	A6NDG6	PGP	Phosphoglycolate phosphatase	A6NDG6	PGP_HUMAN	96525.8	67278.3	120891	99489.8	119164	73088.2	73343.3	73369.6	79749	54496.2	125802	56025.6	75601.8	78021.9
A6NEL0;A6NL93;P05114	A6NEL0;A6NL93;P05114	HMGN1	Isoform of P05114, Non-histone chromosomal protein HMG-14;Isoform of P05114, Non-histone chromosomal protein HMG-14;Non-histone chromosomal protein HMG-14	A6NEL0;A6NL93;P05114	A6NEL0_HUMAN;A6NL93_HUMAN;HMGN1_HUMAN	Filtered	1088.57	Filtered	Filtered	Filtered	3433.6	Filtered	Filtered	Filtered	Filtered	Filtered	Filtered	2624.33	Filtered
A6NEM2;P51610;P51610-2;P51610-3;P51610-4	A6NEM2;P51610;P51610-2;P51610-3;P51610-4	HCFC1	Isoform of P51610, Host cell factor 1;Host cell factor 1;Isoform of P51610, Isoform 2 of Host cell factor 1;Isoform of P51610, Isoform 3 of Host cell factor 1;Isoform of P51610, Isoform 4 of Host cell factor 1	A6NEM2;P51610;P51610-2;P51610-3;P51610-4	A6NEM2_HUMAN;HCFC1_HUMAN;HCFC1_HUMAN;HCFC1_HUMAN;HCFC1_HUMAN	20302.5	18751.7	14669.9	24007.3	28710.3	26292.6	22927.9	26415.9	24721.7	31055.5	34558.3	17804	29912	19176.7
A6NEM5;Q92643	A6NEM5;Q92643	PIGK	Isoform of Q92643, GPI-anchor transamidase;GPI-anchor transamidase	A6NEM5;Q92643	A6NEM5_HUMAN;GPI8_HUMAN	51151.1	50507	63685.5	62399.8	48713.2	37583.7	47942.8	61192.3	38875.7	40544.2	56684.8	41216.7	35711.7	52354.5
A6NFX8;Q9UKK9	A6NFX8;Q9UKK9	NUDT5	Isoform of Q9UKK9, ADP-sugar pyrophosphatase;ADP-sugar pyrophosphatase	A6NFX8;Q9UKK9	A6NFX8_HUMAN;NUDT5_HUMAN	67221.8	61230.8	61124.7	60574.6	64544.8	72267.1	63744.8	59768.2	67930.3	71492.1	69719.1	55749.8	88140	42915.2
A6NG10;K7EIJ0;K7EMC9;K7ENL2;Q969T9	A6NG10;K7EIJ0;K7EMC9;K7ENL2;Q969T9	WBP2	Isoform of Q969T9, WW domain-binding protein 2;Isoform of Q969T9, WW domain-binding protein 2 (Fragment);Isoform of Q969T9, WW domain-binding protein 2;Isoform of Q969T9, WW domain-binding protein 2;WW domain-binding protein 2	A6NG10;K7EIJ0;K7EMC9;K7ENL2;Q969T9	A6NG10_HUMAN;K7EIJ0_HUMAN;K7EMC9_HUMAN;K7ENL2_HUMAN;WBP2_HUMAN	85932.7	75936.9	89752.8	74798.9	96359.1	42369.7	90796.9	72811.2	112605	68886.7	60279.8	83134.8	61947.1	97122.5
A6NGP5;H3BU16;Q9H910;Q9H910-2;Q9H910-3	A6NGP5;H3BU16;Q9H910;Q9H910-2;Q9H910-3	HN1L	Isoform of Q9H910, Hematological and neurological-expressed 1-like protein;Isoform of Q9H910, Hematological and neurological-expressed 1-like protein (Fragment);Hematological and neurological expressed 1-like protein;Isoform of Q9H910, Isoform 2 of Hematological and neurological expressed 1-like protein;Isoform of Q9H910, Isoform 3 of Hematological and neurological expressed 1-like protein	A6NGP5;H3BU16;Q9H910;Q9H910-2;Q9H910-3	A6NGP5_HUMAN;H3BU16_HUMAN;HN1L_HUMAN;HN1L_HUMAN;HN1L_HUMAN	36455.8	32707.5	34896.5	45852	14888.3	28199.3	20615.5	28336.5	27909.5	28770.8	42355.7	31437.4	71886	14325.2
A6NGW1;O95070	A6NGW1;O95070	YIF1A	Isoform of O95070, Protein YIF1A;Protein YIF1A	A6NGW1;O95070	A6NGW1_HUMAN;YIF1A_HUMAN	4137.47	25802	21866.5	18954.8	53050.5	10085.4	24896.8	15084.4	13855.6	37557.5	23657.6	16392.5	20423.2	26645.8
A6NHL2;A6NHL2-2	A6NHL2;A6NHL2-2	TUBAL3	Tubulin alpha chain-like 3;Isoform of A6NHL2, Isoform 2 of Tubulin alpha chain-like 3	A6NHL2;A6NHL2-2	TBAL3_HUMAN	127642	83945	145794	96888.4	145474	46379	147132	115392	34161.4	107323	166731	47540.7	103985	166146
A6NIH7;C9JSK0;K7EJU3;K7EN86;Q13432;Q13432-2	A6NIH7;C9JSK0;K7EJU3;K7EN86;Q13432;Q13432-2	UNC119B;UNC119;UNC119;UNC119;UNC119;UNC119	Protein unc-119 homolog B;Isoform of Q13432, Protein unc-119 homolog A (Fragment);Isoform of Q13432, Protein unc-119 homolog A;Isoform of Q13432, Protein unc-119 homolog A;Protein unc-119 homolog A;Isoform of Q13432, Isoform B of Protein unc-119 homolog A	A6NIH7;C9JSK0;K7EJU3;K7EN86;Q13432;Q13432-2	U119B_HUMAN;C9JSK0_HUMAN;K7EJU3_HUMAN;K7EN86_HUMAN;U119A_HUMAN;U119A_HUMAN	17062.5	46838.2	37097.6	46232.5	66927.4	48795.8	45028.6	40225.5	44861.1	46860.9	60437.3	45902	56005.7	80759.1
A6NIR2;Q9Y547;X6R7Y7	A6NIR2;Q9Y547;X6R7Y7	HSPB11	Isoform of Q9Y547, Chromosome 1 open reading frame 41, isoform CRA_b;Intraflagellar transport protein 25 homolog;Isoform of Q9Y547, Intraflagellar transport protein 25 homolog	A6NIR2;Q9Y547;X6R7Y7	A6NIR2_HUMAN;IFT25_HUMAN;X6R7Y7_HUMAN	18989.2	8981	3261.71	Filtered	8231.46	8840.78	9186.27	8973.32	9447.76	15402.9	15530.1	11137.3	17159.1	14180.9
A6NJA2;P54578;P54578-2;P54578-3	A6NJA2;P54578;P54578-2;P54578-3	USP14	Isoform of P54578, Ubiquitin carboxyl-terminal hydrolase;Ubiquitin carboxyl-terminal hydrolase 14;Isoform of P54578, Isoform 2 of Ubiquitin carboxyl-terminal hydrolase 14;Isoform of P54578, Isoform 3 of Ubiquitin carboxyl-terminal hydrolase 14	A6NJA2;P54578;P54578-2;P54578-3	A6NJA2_HUMAN;UBP14_HUMAN;UBP14_HUMAN;UBP14_HUMAN	164489	181660	210797	221098	140451	184204	182441	174904	181905	177191	244499	185210	209394	178351
A6NJD9;A8MVT4;A8MYK1;Q16540	A6NJD9;A8MVT4;A8MYK1;Q16540	MRPL23	Isoform of Q16540, 39S ribosomal protein L23, mitochondrial;Isoform of Q16540, 39S ribosomal protein L23, mitochondrial;Isoform of Q16540, 39S ribosomal protein L23, mitochondrial;39S ribosomal protein L23, mitochondrial	A6NJD9;A8MVT4;A8MYK1;Q16540	A6NJD9_HUMAN;A8MVT4_HUMAN;A8MYK1_HUMAN;RM23_HUMAN	19800.8	24577.7	20879.1	40342.8	34687.5	32661.8	19237.1	20875	37560.4	28677.7	32259.5	15716.2	36598.2	24538
A6NJH9;O14602;P47813	A6NJH9;O14602;P47813	EIF1AY;EIF1AY;EIF1AX	Isoform of O14602, Eukaryotic translation initiation factor 1A, Y-chromosomal;Eukaryotic translation initiation factor 1A, Y-chromosomal;Eukaryotic translation initiation factor 1A, X-chromosomal	A6NJH9;O14602;P47813	A6NJH9_HUMAN;IF1AY_HUMAN;IF1AX_HUMAN	32670.5	31736.3	13982.6	19905.6	5271.74	24591.5	20112.2	34612.1	34391	25520.9	15372.8	26003.7	36848.3	10073.8
A6NKZ2;P51606	A6NKZ2;P51606	RENBP	Isoform of P51606, N-acylglucosamine 2-epimerase;N-acylglucosamine 2-epimerase	A6NKZ2;P51606	A6NKZ2_HUMAN;RENBP_HUMAN	49365	39178.2	33864.8	27166.4	49591	28800.6	49278.6	29097.1	21360.9	31465.5	48678.5	28259.8	18908.9	81256.6
A6NLH6;Q9P003	A6NLH6;Q9P003	CNIH4	Isoform of Q9P003, Protein cornichon homolog 4;Protein cornichon homolog 4	A6NLH6;Q9P003	A6NLH6_HUMAN;CNIH4_HUMAN	72238.2	51114.9	68708.8	54017	28464.1	57085.5	49434.3	62712.3	62660.7	62727.5	104410	52207.5	64987.1	63490.1
A6NMH8;E9PIF1;E9PJK1;E9PRJ8;H0YDJ9;H0YDL9;P60033	A6NMH8;E9PIF1;E9PJK1;E9PRJ8;H0YDJ9;H0YDL9;P60033	CD81	Isoform of P60033, Tetraspanin;Isoform of P60033, Tetraspanin;Isoform of P60033, Tetraspanin;Isoform of P60033, Tetraspanin (Fragment);Isoform of P60033, Tetraspanin (Fragment);Isoform of P60033, Tetraspanin (Fragment);CD81 antigen	A6NMH8;E9PIF1;E9PJK1;E9PRJ8;H0YDJ9;H0YDL9;P60033	A6NMH8_HUMAN;E9PIF1_HUMAN;E9PJK1_HUMAN;E9PRJ8_HUMAN;H0YDJ9_HUMAN;H0YDL9_HUMAN;CD81_HUMAN	48817.4	9950.38	26151.8	34512.5	35112.4	52122.6	16226.7	36233.1	40994.2	72795.6	28466.8	53674.6	43498.3	24251.5
A6NMQ3;O43768;O43768-2;O43768-3;O43768-4;O43768-9;Q5T5H1	A6NMQ3;O43768;O43768-2;O43768-3;O43768-4;O43768-9;Q5T5H1	ENSA	Isoform of O43768, Alpha-endosulfine;Alpha-endosulfine;Isoform of O43768, Isoform 2 of Alpha-endosulfine;Isoform of O43768, Isoform 3 of Alpha-endosulfine;Isoform of O43768, Isoform 4 of Alpha-endosulfine;Isoform of O43768, Isoform 9 of Alpha-endosulfine;Isoform of O43768, Alpha-endosulfine	A6NMQ3;O43768;O43768-2;O43768-3;O43768-4;O43768-9;Q5T5H1	A6NMQ3_HUMAN;ENSA_HUMAN;ENSA_HUMAN;ENSA_HUMAN;ENSA_HUMAN;ENSA_HUMAN;Q5T5H1_HUMAN	Filtered	Filtered	8368.48	11700.6	4665.8	11233.9	7100.99	12421.8	13419.5	14972.2	17333	12857.9	18782.5	Filtered
A6NNI4;G8JLH6;P21926	A6NNI4;G8JLH6;P21926	CD9	Isoform of P21926, Tetraspanin;Isoform of P21926, Tetraspanin (Fragment);CD9 antigen	A6NNI4;G8JLH6;P21926	A6NNI4_HUMAN;G8JLH6_HUMAN;CD9_HUMAN	117520	80928.9	110089	175137	151499	115380	65333.8	130517	113294	139576	167874	125675	126670	97668.6
A6NNK5;Q12888;Q12888-2;Q12888-3	A6NNK5;Q12888;Q12888-2;Q12888-3	TP53BP1	Isoform of Q12888, Tumor suppressor p53-binding protein 1;Tumor suppressor p53-binding protein 1;Isoform of Q12888, Isoform 2 of Tumor suppressor p53-binding protein 1;Isoform of Q12888, Isoform 3 of Tumor suppressor p53-binding protein 1	A6NNK5;Q12888;Q12888-2;Q12888-3	A6NNK5_HUMAN;TP53B_HUMAN;TP53B_HUMAN;TP53B_HUMAN	Filtered	15999.4	9686.63	28421.8	35542.6	15499.6	14997.1	25586	19337	17283.1	40611.1	16020.6	22717.8	13501.4
A6NP52;O60831	A6NP52;O60831	PRAF2	Isoform of O60831, PRA1 family protein 2;PRA1 family protein 2	A6NP52;O60831	A6NP52_HUMAN;PRAF2_HUMAN	259987	350241	254943	280031	146407	272932	294920	278835	232959	268295	339772	245550	205126	172948
A6PVN5;F6WIT2;Q15257;Q15257-2;Q15257-3	A6PVN5;F6WIT2;Q15257;Q15257-2;Q15257-3	PPP2R4	Isoform of Q15257, Serine/threonine-protein phosphatase 2A activator;Isoform of Q15257, Serine/threonine-protein phosphatase 2A activator;Serine/threonine-protein phosphatase 2A activator;Isoform of Q15257, Isoform 1 of Serine/threonine-protein phosphatase 2A activator;Isoform of Q15257, Isoform 3 of Serine/threonine-protein phosphatase 2A activator	A6PVN5;F6WIT2;Q15257;Q15257-2;Q15257-3	A6PVN5_HUMAN;F6WIT2_HUMAN;PTPA_HUMAN;PTPA_HUMAN;PTPA_HUMAN	219078	158067	161368	152442	152287	188862	165639	184176	194267	176368	238220	171018	132199	161367
A6PVV2;F5GWT4;F6UYG0;F8W9F9;H0Y7T5;K7ENT7;Q96J92;Q96J92-2;Q96J92-3;Q9H4A3;Q9H4A3-2;Q9H4A3-5;Q9H4A3-6;Q9H4A3-7;Q9Y3S1;Q9Y3S1-2;Q9Y3S1-3;Q9Y3S1-4	A6PVV2;F5GWT4;F6UYG0;F8W9F9;H0Y7T5;K7ENT7;Q96J92;Q96J92-2;Q96J92-3;Q9H4A3;Q9H4A3-2;Q9H4A3-5;Q9H4A3-6;Q9H4A3-7;Q9Y3S1;Q9Y3S1-2;Q9Y3S1-3;Q9Y3S1-4	WNK2;WNK1;WNK1;WNK2;WNK2;WNK4;WNK4;WNK4;WNK4;WNK1;WNK1;WNK1;WNK1;WNK1;WNK2;WNK2;WNK2;WNK2	Isoform of Q9Y3S1, Serine/threonine-protein kinase WNK2 (Fragment);Isoform of Q9H4A3, Serine/threonine-protein kinase WNK1;Isoform of Q9H4A3, Serine/threonine-protein kinase WNK1;Isoform of Q9Y3S1, Serine/threonine-protein kinase WNK2;Isoform of Q9Y3S1, Serine/threonine-protein kinase WNK2 (Fragment);Isoform of Q96J92, Serine/threonine-protein kinase WNK4;Serine/threonine-protein kinase WNK4;Isof…	A6PVV2;F5GWT4;F6UYG0;F8W9F9;H0Y7T5;K7ENT7;Q96J92;Q96J92-2;Q96J92-3;Q9H4A3;Q9H4A3-2;Q9H4A3-5;Q9H4A3-6;Q9H4A3-7;Q9Y3S1;Q9Y3S1-2;Q9Y3S1-3;Q9Y3S1-4	A6PVV2_HUMAN;F5GWT4_HUMAN;F6UYG0_HUMAN;F8W9F9_HUMAN;H0Y7T5_HUMAN;K7ENT7_HUMAN;WNK4_HUMAN;WNK4_HUMAN;WNK4_HUMAN;WNK1_HUMAN;WNK1_HUMAN;WNK1_HUMAN;WNK1_HUMAN;WNK1_HUMAN;WNK2_HUMAN;WNK2_HUMAN;WNK2_HUMAN;WNK2_HUMAN	18593.2	22965.8	31665.3	25635	24089.8	22028.2	22863.8	27528.6	21720.5	29872	33877.1	22254.5	23570.7	26269.6
A6ZKI3	A6ZKI3	FAM127A	Isoform of O15255, Protein FAM127A	A6ZKI3	F127A_HUMAN	32700.2	57051.5	60155.8	45577.2	75360.2	34030.6	38262.9	32634.6	45347.1	47230.1	56548	54022.5	36548.5	62038.1
A8K878;P55145	A8K878;P55145	MANF	Isoform of P55145, Mesencephalic astrocyte-derived neurotrophic factor;Mesencephalic astrocyte-derived neurotrophic factor	A8K878;P55145	A8K878_HUMAN;MANF_HUMAN	57185	69737.9	51915.6	64969.6	89103.9	52952.4	58260	54241.5	64495.5	58747.8	67138.2	75154.1	60992.7	86718.2
A8MRA7;H0YD21;H0YEW4;I3L448;Q5TC12;Q5TC12-3	A8MRA7;H0YD21;H0YEW4;I3L448;Q5TC12;Q5TC12-3	ATPAF1	Isoform of Q5TC12, ATP synthase mitochondrial F1 complex assembly factor 1;Isoform of Q5TC12, ATP synthase mitochondrial F1 complex assembly factor 1 (Fragment);Isoform of Q5TC12, ATP synthase mitochondrial F1 complex assembly factor 1 (Fragment);Isoform of Q5TC12, ATP synthase mitochondrial F1 complex assembly factor 1;ATP synthase mitochondrial F1 complex assembly factor 1;Isoform of Q5TC12, Is…	A8MRA7;H0YD21;H0YEW4;I3L448;Q5TC12;Q5TC12-3	A8MRA7_HUMAN;H0YD21_HUMAN;H0YEW4_HUMAN;I3L448_HUMAN;ATPF1_HUMAN;ATPF1_HUMAN	45842.5	59955.3	63572.7	33678.1	37667.4	38781.7	46611.9	34594.4	45422.9	37900.6	44566.6	37047.8	39367.8	45361.6
A8MT02;J3QLE5;P14678;P14678-2;P14678-3;P63162;P63162-2	A8MT02;J3QLE5;P14678;P14678-2;P14678-3;P63162;P63162-2	SNRPB;SNRPN;SNRPB;SNRPB;SNRPB;SNRPN;SNRPN	Isoform of P14678, Small nuclear ribonucleoprotein-associated proteins B and B';Isoform of P63162, Small nuclear ribonucleoprotein-associated protein N (Fragment);Small nuclear ribonucleoprotein-associated proteins B and B';Isoform of P14678, Isoform SM-B of Small nuclear ribonucleoprotein-associated proteins B and B';Isoform of P14678, Isoform SM-B1 of Small nuclear ribonucleoprotein-associated …	A8MT02;J3QLE5;P14678;P14678-2;P14678-3;P63162;P63162-2	A8MT02_HUMAN;J3QLE5_HUMAN;RSMB_HUMAN;RSMB_HUMAN;RSMB_HUMAN;RSMN_HUMAN;RSMN_HUMAN	198037	237334	213974	240831	264281	218262	238548	209083	239645	204885	222578	217211	256899	178678
A8MT37;M0QYV0;P49840	A8MT37;M0QYV0;P49840	GSK3A;;GSK3A	Isoform of P49840, Glycogen synthase kinase-3 alpha;Uncharacterized protein (Fragment);Glycogen synthase kinase-3 alpha	A8MT37;M0QYV0;P49840	A8MT37_HUMAN;M0QYV0_HUMAN;GSK3A_HUMAN	13551.9	13667.1	18591.2	16848.2	22340.7	16991.4	15376.9	16448.6	17705	15558.5	22594.3	17203.7	20173	12823.1
A8MT40;Q8NCN5	A8MT40;Q8NCN5	PDPR	Isoform of Q8NCN5, Pyruvate dehydrogenase phosphatase regulatory subunit, mitochondrial;Pyruvate dehydrogenase phosphatase regulatory subunit, mitochondrial	A8MT40;Q8NCN5	A8MT40_HUMAN;PDPR_HUMAN	32266	55384	35901.1	36975.4	46768.6	42361.8	45111.7	41805.3	37803	50865.8	45854.3	40016.5	46399.7	40054.2
A8MTY9;O14972;O14972-2	A8MTY9;O14972;O14972-2	DSCR3	Isoform of O14972, Down syndrome critical region protein 3;Down syndrome critical region protein 3;Isoform of O14972, Isoform 2 of Down syndrome critical region protein 3	A8MTY9;O14972;O14972-2	A8MTY9_HUMAN;DSCR3_HUMAN;DSCR3_HUMAN	36885	26251.5	20026.3	23404.1	16332.8	15413.9	27330	19193.3	13086.9	15704.8	11764.8	14939.4	11996.6	13813.2
A8MU27;A8MUA9;P55854;P55854-2;P61956;P61956-2;Q6EEV6	A8MU27;A8MUA9;P55854;P55854-2;P61956;P61956-2;Q6EEV6	SUMO3;SUMO3;SUMO3;SUMO3;SUMO2;SUMO2;SUMO4	Isoform of P55854, Small ubiquitin-related modifier 3;Isoform of P55854, SMT3 suppressor of mif two 3 homolog 3 (Yeast), isoform CRA_d;Small ubiquitin-related modifier 3;Isoform of P55854, Isoform 2 of Small ubiquitin-related modifier 3;Small ubiquitin-related modifier 2;Isoform of P61956, Isoform 2 of Small ubiquitin-related modifier 2;Small ubiquitin-related modifier 4	A8MU27;A8MUA9;P55854;P55854-2;P61956;P61956-2;Q6EEV6	A8MU27_HUMAN;A8MUA9_HUMAN;SUMO3_HUMAN;SUMO3_HUMAN;SUMO2_HUMAN;SUMO2_HUMAN;SUMO4_HUMAN	112205	70078.3	120640	121624	54209.1	168113	68944.8	98990.4	115223	132930	158976	120995	180990	59191.4
A8MUH2;P18859;P18859-2	A8MUH2;P18859;P18859-2	ATP5J	Isoform of P18859, ATP synthase-coupling factor 6, mitochondrial;ATP synthase-coupling factor 6, mitochondrial;Isoform of P18859, Isoform 2 of ATP synthase-coupling factor 6, mitochondrial	A8MUH2;P18859;P18859-2	A8MUH2_HUMAN;ATP5J_HUMAN;ATP5J_HUMAN	79198.7	67589.4	91458.1	78196.9	51618.6	65849.3	64180.8	70565.2	81321.8	79285.1	84125.9	74806.7	75073.8	104683
A8MUM1;C9J0U9;D3YTH5;F8WB12;F8WDS8;F8WDX0;Q53HC9	A8MUM1;C9J0U9;D3YTH5;F8WB12;F8WDS8;F8WDX0;Q53HC9	TSSC1	Isoform of Q53HC9, Protein TSSC1;Isoform of Q53HC9, Protein TSSC1 (Fragment);Isoform of Q53HC9, Protein TSSC1;Isoform of Q53HC9, Protein TSSC1;Isoform of Q53HC9, Protein TSSC1;Isoform of Q53HC9, Protein TSSC1;Protein TSSC1	A8MUM1;C9J0U9;D3YTH5;F8WB12;F8WDS8;F8WDX0;Q53HC9	A8MUM1_HUMAN;C9J0U9_HUMAN;D3YTH5_HUMAN;F8WB12_HUMAN;F8WDS8_HUMAN;F8WDX0_HUMAN;TSSC1_HUMAN	46669.8	48812.5	48552	31769	41082.4	31729	38683.3	39070.6	41198.9	36731.5	55060.5	29061.3	41051	40576.5
A8MUS3;H7BY10;K7EJV9;K7ERT8;P62750	A8MUS3;H7BY10;K7EJV9;K7ERT8;P62750	RPL23A	Isoform of P62750, 60S ribosomal protein L23a;Isoform of P62750, 60S ribosomal protein L23a (Fragment);Isoform of P62750, 60S ribosomal protein L23a (Fragment);Isoform of P62750, 60S ribosomal protein L23a (Fragment);60S ribosomal protein L23a	A8MUS3;H7BY10;K7EJV9;K7ERT8;P62750	A8MUS3_HUMAN;H7BY10_HUMAN;K7EJV9_HUMAN;K7ERT8_HUMAN;RL23A_HUMAN	301879	300802	294516	263050	361460	335090	284725	294966	352919	287713	315592	305266	371683	415533
A8MW49;P07148	A8MW49;P07148	FABP1	Isoform of P07148, Fatty acid-binding protein, liver;Fatty acid-binding protein, liver	A8MW49;P07148	A8MW49_HUMAN;FABPL_HUMAN	Filtered	59513.6	Filtered	12359.2	281197	1256.35	22282.6	13569	1668.05	15771.1	3821.81	2820.94	16308.7	106558
A8MWD9;F5H013;P62308;Q49AN9	A8MWD9;F5H013;P62308;Q49AN9	SNRPGP15;SNRPG;SNRPG;SNRPG	Putative small nuclear ribonucleoprotein G-like protein 15;Isoform of P62308, Small nuclear ribonucleoprotein G;Small nuclear ribonucleoprotein G;Isoform of P62308, SNRPG protein	A8MWD9;F5H013;P62308;Q49AN9	RUXGL_HUMAN;F5H013_HUMAN;RUXG_HUMAN;Q49AN9_HUMAN	101981	75733	65398.5	74407.4	90473.4	64906.6	85139.5	70646.9	73019.1	77380.5	64982.1	62598.4	72662.6	74628.2
A8MXP9;P43243	A8MXP9;P43243	MATR3	Isoform of P43243, Matrin-3;Matrin-3	A8MXP9;P43243	A8MXP9_HUMAN;MATR3_HUMAN	87816.1	47123	65450.7	71089.9	44672.8	74095.2	41065.2	75613.7	86374	96726.8	113682	68110.2	104054	41007.5
A8MXU7;F5GYS3;Q92934	A8MXU7;F5GYS3;Q92934	BAD	Isoform of Q92934, Bcl2-associated agonist of cell death;Isoform of Q92934, Bcl2-associated agonist of cell death;Bcl2-associated agonist of cell death	A8MXU7;F5GYS3;Q92934	A8MXU7_HUMAN;F5GYS3_HUMAN;BAD_HUMAN	25900.8	22336.2	21558.8	20211.1	15034.5	Filtered	Filtered	33707.1	20342.9	37451.3	Filtered	26996.9	26683.6	29977.1
A8MXV4	A8MXV4	NUDT19	Nucleoside diphosphate-linked moiety X motif 19, mitochondrial	A8MXV4	NUD19_HUMAN	42770.6	125442	77098.1	75090.6	64915.1	39526	92847.7	39229.2	91266.5	90716.9	37548.4	65535.2	33273.4	116204
A8MYQ9;C9JBG0;Q9BZG1;Q9BZG1-4	A8MYQ9;C9JBG0;Q9BZG1;Q9BZG1-4	RAB34	Isoform of Q9BZG1, Ras-related protein Rab-34, isoform NARR;Isoform of Q9BZG1, Ras-related protein Rab-34, isoform NARR (Fragment);Ras-related protein Rab-34;Isoform of Q9BZG1, Isoform 4 of Ras-related protein Rab-34	A8MYQ9;C9JBG0;Q9BZG1;Q9BZG1-4	A8MYQ9_HUMAN;C9JBG0_HUMAN;RAB34_HUMAN;RAB34_HUMAN	34313.1	26181.6	25229.1	24351.7	19345.2	21442.4	21730.5	22974	20097.8	30229.6	26386.4	29243.4	21289.1	24374.8
A8MYT4;M0R308;Q8NEB9	A8MYT4;M0R308;Q8NEB9	PIK3C3	Isoform of Q8NEB9, Phosphatidylinositol 3-kinase;Isoform of Q8NEB9, Phosphatidylinositol 3-kinase catalytic subunit type 3 (Fragment);Phosphatidylinositol 3-kinase catalytic subunit type 3	A8MYT4;M0R308;Q8NEB9	A8MYT4_HUMAN;M0R308_HUMAN;PK3C3_HUMAN	103537	18326.2	24318.6	23564.8	8456	20024.4	19504.4	26615.1	25670.3	21816.8	26607.3	21579.2	19935.5	18421.9
A8MZF9;P55039	A8MZF9;P55039	DRG2	Isoform of P55039, Developmentally-regulated GTP-binding protein 2;Developmentally-regulated GTP-binding protein 2	A8MZF9;P55039	A8MZF9_HUMAN;DRG2_HUMAN	25945.3	32574.8	27823.4	25984.1	34461.9	29596.3	32218	35687.1	35685.4	32199.3	35400.5	32947.6	38218.2	45128.7
A8MZH3;E9PJ72;E9PKX9;E9PMR5;E9PNZ1;F5H7N4;F8WEU6;H0YEA2;H0YF02;H7BYR8;J3KT34;J3QKL5;J3QL64;J3QQK6;P02686;P02686-2;P02686-3;P02686-4;P02686-5;P02686-6	A8MZH3;E9PJ72;E9PKX9;E9PMR5;E9PNZ1;F5H7N4;F8WEU6;H0YEA2;H0YF02;H7BYR8;J3KT34;J3QKL5;J3QL64;J3QQK6;P02686;P02686-2;P02686-3;P02686-4;P02686-5;P02686-6	MBP	Isoform of P02686, Myelin basic protein;Isoform of P02686, Myelin basic protein;Isoform of P02686, Myelin basic protein;Isoform of P02686, Myelin basic protein;Isoform of P02686, Myelin basic protein (Fragment);Isoform of P02686, Myelin basic protein;Isoform of P02686, Myelin basic protein;Isoform of P02686, Myelin basic protein;Isoform of P02686, Myelin basic protein;Isoform of P02686, Myelin ba…	A8MZH3;E9PJ72;E9PKX9;E9PMR5;E9PNZ1;F5H7N4;F8WEU6;H0YEA2;H0YF02;H7BYR8;J3KT34;J3QKL5;J3QL64;J3QQK6;P02686;P02686-2;P02686-3;P02686-4;P02686-5;P02686-6	A8MZH3_HUMAN;E9PJ72_HUMAN;E9PKX9_HUMAN;E9PMR5_HUMAN;E9PNZ1_HUMAN;F5H7N4_HUMAN;F8WEU6_HUMAN;H0YEA2_HUMAN;H0YF02_HUMAN;H7BYR8_HUMAN;J3KT34_HUMAN;J3QKL5_HUMAN;J3QL64_HUMAN;J3QQK6_HUMAN;MBP_HUMAN;MBP_HUMAN;MBP_HUMAN;MBP_HUMAN;MBP_HUMAN;MBP_HUMAN	Filtered	Filtered	Filtered	30850	174954	Filtered	Filtered	Filtered	Filtered	30350.2	119046	23669.8	63850.8	Filtered
A9Z1X7;E9PCT1;M0R088;Q8IYB3;Q8IYB3-2	A9Z1X7;E9PCT1;M0R088;Q8IYB3;Q8IYB3-2	SRRM1	Isoform of Q8IYB3, Serine/arginine repetitive matrix protein 1;Isoform of Q8IYB3, Serine/arginine repetitive matrix protein 1;Isoform of Q8IYB3, Serine/arginine repetitive matrix protein 1 (Fragment);Serine/arginine repetitive matrix protein 1;Isoform of Q8IYB3, Isoform 2 of Serine/arginine repetitive matrix protein 1	A9Z1X7;E9PCT1;M0R088;Q8IYB3;Q8IYB3-2	A9Z1X7_HUMAN;E9PCT1_HUMAN;M0R088_HUMAN;SRRM1_HUMAN;SRRM1_HUMAN	12118.9	11944.2	21421.6	16337.4	12790.2	18527.7	15776.6	18373.4	16771.3	16381.9	18739.9	16656.8	22458.2	Filtered
B0QY89;Q9Y262	B0QY89;Q9Y262	EIF3L	Isoform of Q9Y262, Eukaryotic translation initiation factor 3 subunit L;Eukaryotic translation initiation factor 3 subunit L	B0QY89;Q9Y262	B0QY89_HUMAN;EIF3L_HUMAN	270676	175441	117433	139305	230860	273551	162226	151467	154173	267121	259549	98642.7	160082	183915
B0QYF8;P02144	B0QYF8;P02144	MB	Isoform of P02144, Myoglobin (Fragment);Myoglobin	B0QYF8;P02144	B0QYF8_HUMAN;MYG_HUMAN	11195.8	32117.1	4455.96	Filtered	102893	5010.31	20160.9	9292.56	7228.94	2635.45	Filtered	213.406	2240.59	114802
B0QYK0;Q01844;Q01844-3;Q01844-5;Q01844-6	B0QYK0;Q01844;Q01844-3;Q01844-5;Q01844-6	EWSR1	Isoform of Q01844, RNA-binding protein EWS;RNA-binding protein EWS;Isoform of Q01844, Isoform 3 of RNA-binding protein EWS;Isoform of Q01844, Isoform 5 of RNA-binding protein EWS;Isoform of Q01844, Isoform 6 of RNA-binding protein EWS	B0QYK0;Q01844;Q01844-3;Q01844-5;Q01844-6	B0QYK0_HUMAN;EWS_HUMAN;EWS_HUMAN;EWS_HUMAN;EWS_HUMAN	145106	120794	174599	144672	107858	139532	111204	157570	177434	171005	164688	137390	159325	130060
B0QYN7;H3BQQ9;P63279	B0QYN7;H3BQQ9;P63279	UBE2I	Isoform of P63279, SUMO-conjugating enzyme UBC9;Isoform of P63279, SUMO-conjugating enzyme UBC9 (Fragment);SUMO-conjugating enzyme UBC9	B0QYN7;H3BQQ9;P63279	B0QYN7_HUMAN;H3BQQ9_HUMAN;UBC9_HUMAN	91438.1	103135	117662	110836	100528	129127	108350	112488	122995	129711	127427	125734	155923	102374
B0QZ18;F2Z2V0;Q99829	B0QZ18;F2Z2V0;Q99829	CPNE1	Isoform of Q99829, Copine-1;Isoform of Q99829, Copine-1 (Fragment);Copine-1	B0QZ18;F2Z2V0;Q99829	B0QZ18_HUMAN;F2Z2V0_HUMAN;CPNE1_HUMAN	134869	79435.6	129928	131961	113430	93412.7	79568.3	149728	99580.2	149938	77714.3	123885	142068	160293
B0QZ43;O75477	B0QZ43;O75477	ERLIN1	Isoform of O75477, Erlin-1 (Fragment);Erlin-1	B0QZ43;O75477	B0QZ43_HUMAN;ERLN1_HUMAN	120169	43787.6	30124.2	28219.5	38982.6	28634.6	29422.5	51784.2	48054	56153.3	58478.7	42556.1	41192.3	62031.9
B0QZ88;Q9H7B4	B0QZ88;Q9H7B4	SMYD3	Isoform of Q9H7B4, Histone-lysine N-methyltransferase SMYD3;Histone-lysine N-methyltransferase SMYD3	B0QZ88;Q9H7B4	B0QZ88_HUMAN;SMYD3_HUMAN	10822	21294.3	16498.4	19290.2	15273.5	15271.7	14327.4	18329.1	18964.3	12872.6	23408.1	16594.2	19898.3	17204.2
B0S8I6;Q14320	B0S8I6;Q14320	FAM50A	Isoform of Q14320, Protein FAM50A (Fragment);Protein FAM50A	B0S8I6;Q14320	B0S8I6_HUMAN;FA50A_HUMAN	Filtered	2385.38	Filtered	Filtered	Filtered	4858.82	Filtered	2888.29	4874.83	Filtered	4800.69	6073.14	10122	Filtered
B0YIW2;P02656	B0YIW2;P02656	APOC3	Isoform of P02656, Apolipoprotein C-III;Apolipoprotein C-III	B0YIW2;P02656	B0YIW2_HUMAN;APOC3_HUMAN	84940.4	15761.6	246770	205015	18617.9	181006	9372.16	129601	222795	107418	230148	81999.3	83657.8	22593
B0YIW6;P48444	B0YIW6;P48444	ARCN1	Isoform of P48444, Archain 1, isoform CRA_a;Coatomer subunit delta	B0YIW6;P48444	B0YIW6_HUMAN;COPD_HUMAN	161726	183325	131236	151412	138154	170224	177569	165668	154123	169111	163259	168439	166697	187424
B1AH77;B1AH80;P15153	B1AH77;B1AH80;P15153	RAC2	Isoform of P15153, Ras-related C3 botulinum toxin substrate 2;Isoform of P15153, Ras-related C3 botulinum toxin substrate 2;Ras-related C3 botulinum toxin substrate 2	B1AH77;B1AH80;P15153	B1AH77_HUMAN;B1AH80_HUMAN;RAC2_HUMAN	33178.6	19747.3	38757	78835.2	23434	62914.1	26513	31571.3	13384.1	51881.8	39539.3	66946.1	60368.1	18594
B1AHD1;P55769	B1AHD1;P55769	NHP2L1	Isoform of P55769, NHP2-like protein 1;NHP2-like protein 1	B1AHD1;P55769	B1AHD1_HUMAN;NH2L1_HUMAN	107289	101480	138847	138213	102789	152171	101956	129014	159549	143682	141394	122217	162554	108319
B1AHL2;P23142-4	B1AHL2;P23142-4	FBLN1	Isoform of P23142, Fibulin-1;Isoform of P23142, Isoform C of Fibulin-1	B1AHL2;P23142-4	B1AHL2_HUMAN;FBLN1_HUMAN	38390	18343.8	26248.4	52185.9	22664.2	44634.1	27732.1	38203.1	52926.1	50513.5	76227	39369.6	46244.4	26658.8
B1AKV3;Q9NVA1;Q9NVA1-2;Q9NVA1-5	B1AKV3;Q9NVA1;Q9NVA1-2;Q9NVA1-5	UQCC1	Isoform of Q9NVA1, Ubiquinol-cytochrome-c reductase complex assembly factor 1 (Fragment);Ubiquinol-cytochrome-c reductase complex assembly factor 1;Isoform of Q9NVA1, Isoform 2 of Ubiquinol-cytochrome-c reductase complex assembly factor 1;Isoform of Q9NVA1, Isoform 5 of Ubiquinol-cytochrome-c reductase complex assembly factor 1	B1AKV3;Q9NVA1;Q9NVA1-2;Q9NVA1-5	B1AKV3_HUMAN;UQCC1_HUMAN;UQCC1_HUMAN;UQCC1_HUMAN	35931.7	39890.6	25450.7	28687.4	17834.3	24224.8	38389.6	39593.1	36142.9	36784.1	18642.6	27650.2	20497.1	31318.3
B1AL05;H0Y6Y8;H0YBU8;Q8N983;Q8N983-2;Q8N983-3;Q8N983-4;Q8N983-6;Q8N983-7	B1AL05;H0Y6Y8;H0YBU8;Q8N983;Q8N983-2;Q8N983-3;Q8N983-4;Q8N983-6;Q8N983-7	MRPL43	Isoform of Q8N983, 39S ribosomal protein L43, mitochondrial;Isoform of Q8N983, 39S ribosomal protein L43, mitochondrial (Fragment);Isoform of Q8N983, 39S ribosomal protein L43, mitochondrial (Fragment);39S ribosomal protein L43, mitochondrial;Isoform of Q8N983, Isoform 2 of 39S ribosomal protein L43, mitochondrial;Isoform of Q8N983, Isoform 3 of 39S ribosomal protein L43, mitochondrial;Isoform of…	B1AL05;H0Y6Y8;H0YBU8;Q8N983;Q8N983-2;Q8N983-3;Q8N983-4;Q8N983-6;Q8N983-7	B1AL05_HUMAN;H0Y6Y8_HUMAN;H0YBU8_HUMAN;RM43_HUMAN;RM43_HUMAN;RM43_HUMAN;RM43_HUMAN;RM43_HUMAN;RM43_HUMAN	25167.8	25660	48351.3	45795.6	40378.1	29871.7	35357.7	41791.1	35494.6	38899.1	33012.5	23879.6	35357.9	38725.9
B1ALD5;P19634;P19634-2	B1ALD5;P19634;P19634-2	SLC9A1	Isoform of P19634, Sodium/hydrogen exchanger 1 (Fragment);Sodium/hydrogen exchanger 1;Isoform of P19634, Isoform 2 of Sodium/hydrogen exchanger 1	B1ALD5;P19634;P19634-2	B1ALD5_HUMAN;SL9A1_HUMAN;SL9A1_HUMAN	Filtered	5553.87	6771.42	10910.8	Filtered	8885.6	6197.21	7136.65	11397.4	7977.09	8155.77	8861.43	6192.68	4588.17
B1ALD9;Q15063;Q15063-3;Q15063-5	B1ALD9;Q15063;Q15063-3;Q15063-5	POSTN	Isoform of Q15063, Periostin;Periostin;Isoform of Q15063, Isoform 3 of Periostin;Isoform of Q15063, Isoform 5 of Periostin	B1ALD9;Q15063;Q15063-3;Q15063-5	B1ALD9_HUMAN;POSTN_HUMAN;POSTN_HUMAN;POSTN_HUMAN	307919	64542.4	123790	82996.2	46394.6	164518	60241.1	113101	158327	383393	100575	136810	180425	130348
B1ALK7;Q14155;Q14155-1;Q14155-2;Q14155-3;Q14155-5;Q14155-6	B1ALK7;Q14155;Q14155-1;Q14155-2;Q14155-3;Q14155-5;Q14155-6	ARHGEF7	Isoform of Q14155, Rho guanine nucleotide exchange factor 7;Rho guanine nucleotide exchange factor 7;Isoform of Q14155, Isoform 1 of Rho guanine nucleotide exchange factor 7;Isoform of Q14155, Isoform 2 of Rho guanine nucleotide exchange factor 7;Isoform of Q14155, Isoform 3 of Rho guanine nucleotide exchange factor 7;Isoform of Q14155, Isoform 5 of Rho guanine nucleotide exchange factor 7;Isofor…	B1ALK7;Q14155;Q14155-1;Q14155-2;Q14155-3;Q14155-5;Q14155-6	B1ALK7_HUMAN;ARHG7_HUMAN;ARHG7_HUMAN;ARHG7_HUMAN;ARHG7_HUMAN;ARHG7_HUMAN;ARHG7_HUMAN	31626.3	44321.6	39641.3	40785.7	51099.3	42526.5	35198.4	37671.1	55176.2	35378.3	54158.4	47305.2	52256.5	50991
B1AMS2;Q14141;Q14141-2;Q14141-4	B1AMS2;Q14141;Q14141-2;Q14141-4	2023-09-06	Isoform of Q14141, Septin 6, isoform CRA_b;Septin-6;Isoform of Q14141, Isoform I of Septin-6;Isoform of Q14141, Isoform V of Septin-6	B1AMS2;Q14141;Q14141-2;Q14141-4	B1AMS2_HUMAN;SEPT6_HUMAN;SEPT6_HUMAN;SEPT6_HUMAN	62531.3	53300.5	51582.5	52989.5	50420	56536	48647.6	54585.8	72765.3	57431.6	58603	56814.5	51338.2	46352.9
B1ANR0;Q13310;Q13310-2;Q13310-3	B1ANR0;Q13310;Q13310-2;Q13310-3	PABPC4	Isoform of Q13310, Polyadenylate-binding protein;Polyadenylate-binding protein 4;Isoform of Q13310, Isoform 2 of Polyadenylate-binding protein 4;Isoform of Q13310, Isoform 3 of Polyadenylate-binding protein 4	B1ANR0;Q13310;Q13310-2;Q13310-3	B1ANR0_HUMAN;PABP4_HUMAN;PABP4_HUMAN;PABP4_HUMAN	57766.5	80208.2	85854.9	61120.3	85110.1	66339.6	73873.1	78251.5	84581.1	78179.9	84160.5	79809.7	65479.6	99531.6
B1AP13;P08174-2	B1AP13;P08174-2	CD55	Isoform of P08174, Complement decay-accelerating factor;Isoform of P08174, Isoform 1 of Complement decay-accelerating factor	B1AP13;P08174-2	B1AP13_HUMAN;DAF_HUMAN	39492.9	34305.6	45160.3	33972.6	53601.9	22427.9	20691.7	49381.9	22759.4	38188.6	43156	72563.4	18192.6	36165.6
B1AP58;P15169	B1AP58;P15169	CPN1	Isoform of P15169, Carboxypeptidase N catalytic chain (Fragment);Carboxypeptidase N catalytic chain	B1AP58;P15169	B1AP58_HUMAN;CBPN_HUMAN	Filtered	7540.11	6158.92	Filtered	16705.9	5013.54	13359.7	9210.63	1520.17	6012.51	10676.9	4119.68	Filtered	17037.7
B1APY4;Q01974	B1APY4;Q01974	ROR2	Isoform of Q01974, Receptor tyrosine kinase-like orphan receptor 2, isoform CRA_b;Tyrosine-protein kinase transmembrane receptor ROR2	B1APY4;Q01974	B1APY4_HUMAN;ROR2_HUMAN	712.089	Filtered	5574.54	7578.77	Filtered	8983.74	1636.74	4450.6	6891	6491.77	6483.62	5155.02	5685.24	7829.97
B2R5W2;B4DY08;G3V4C1;G3V4W0;P07910-2;P07910-4	B2R5W2;B4DY08;G3V4C1;G3V4W0;P07910-2;P07910-4	HNRNPC	Isoform of P07910, Heterogeneous nuclear ribonucleoproteins C1/C2;Isoform of P07910, Heterogeneous nuclear ribonucleoproteins C1/C2;Isoform of P07910, Heterogeneous nuclear ribonucleoproteins C1/C2;Isoform of P07910, Heterogeneous nuclear ribonucleoproteins C1/C2 (Fragment);Isoform of P07910, Isoform C1 of Heterogeneous nuclear ribonucleoproteins C1/C2;Isoform of P07910, Isoform 4 of Heterogeneou…	B2R5W2;B4DY08;G3V4C1;G3V4W0;P07910-2;P07910-4	B2R5W2_HUMAN;B4DY08_HUMAN;G3V4C1_HUMAN;G3V4W0_HUMAN;HNRPC_HUMAN;HNRPC_HUMAN	1.2089e+06	1.08845e+06	1.17934e+06	1.25231e+06	1.10984e+06	1.23724e+06	1.01468e+06	1.22532e+06	1285812	1.36678e+06	1.40696e+06	1066519	1.30573e+06	1.10695e+06
B2RA97	B2RA97	N6AMT1	Isoform of Q9Y5N5, HemK methyltransferase family member 2	B2RA97	B2RA97_HUMAN	41486.8	19487.5	16149.7	20048.2	21706.6	19408.3	Filtered	25940.6	31828.4	17367.2	31454.2	21405.5	21889.6	38063
B3KNX7;E9PM17;H0YCM0;Q13153;Q13153-2	B3KNX7;E9PM17;H0YCM0;Q13153;Q13153-2	PAK1	Isoform of Q13153, Non-specific serine/threonine protein kinase;Isoform of Q13153, Non-specific serine/threonine protein kinase;Isoform of Q13153, Serine/threonine-protein kinase PAK 1 (Fragment);Serine/threonine-protein kinase PAK 1;Isoform of Q13153, Isoform 2 of Serine/threonine-protein kinase PAK 1	B3KNX7;E9PM17;H0YCM0;Q13153;Q13153-2	B3KNX7_HUMAN;E9PM17_HUMAN;H0YCM0_HUMAN;PAK1_HUMAN;PAK1_HUMAN	17647.3	21315.6	21395.6	23204.4	35864.4	19410.9	28837.9	22719.8	16727.1	14097	49591.8	20399	68442	21824.4
B3KQ30;B4DNC9;F5H5N2;Q9H1K1;Q9H1K1-2	B3KQ30;B4DNC9;F5H5N2;Q9H1K1;Q9H1K1-2	ISCU	Isoform of Q9H1K1, Iron-sulfur cluster assembly enzyme ISCU, mitochondrial;Isoform of Q9H1K1, Iron-sulfur cluster assembly enzyme ISCU, mitochondrial;Isoform of Q9H1K1, Iron-sulfur cluster assembly enzyme ISCU, mitochondrial;Iron-sulfur cluster assembly enzyme ISCU, mitochondrial;Isoform of Q9H1K1, Isoform 2 of Iron-sulfur cluster assembly enzyme ISCU, mitochondrial	B3KQ30;B4DNC9;F5H5N2;Q9H1K1;Q9H1K1-2	B3KQ30_HUMAN;B4DNC9_HUMAN;F5H5N2_HUMAN;ISCU_HUMAN;ISCU_HUMAN	32234.2	63976.9	30832.6	24412.8	26330.3	46905.9	40180.7	36283.5	56462.8	29625.8	35289.1	34920.6	42711.4	23868.5
B3KR61;Q5TEU4;Q5TEU4-2	B3KR61;Q5TEU4;Q5TEU4-2	NDUFAF5	Isoform of Q5TEU4, HCG1811060, isoform CRA_c;NADH dehydrogenase [ubiquinone] 1 alpha subcomplex assembly factor 5;Isoform of Q5TEU4, Isoform 2 of NADH dehydrogenase [ubiquinone] 1 alpha subcomplex assembly factor 5	B3KR61;Q5TEU4;Q5TEU4-2	B3KR61_HUMAN;NDUF5_HUMAN;NDUF5_HUMAN	6807.8	6172.52	10445.1	7451.41	Filtered	6745.84	4009.63	6016.1	9312.35	Filtered	3765.81	4527.37	5264.8	4865.87
B3KS98;O15372	B3KS98;O15372	EIF3H	Isoform of O15372, Eukaryotic translation initiation factor 3 subunit H;Eukaryotic translation initiation factor 3 subunit H	B3KS98;O15372	B3KS98_HUMAN;EIF3H_HUMAN	116469	39846.9	34781.4	42308.3	28585.1	33077.8	37308	39472.8	35061.3	36173.8	28272.9	29606.2	33673.6	27170.9
B3KUB4;O43570;O43570-2	B3KUB4;O43570;O43570-2	CA12	Isoform of O43570, Carbonic anhydrase 12;Carbonic anhydrase 12;Isoform of O43570, Isoform 2 of Carbonic anhydrase 12	B3KUB4;O43570;O43570-2	B3KUB4_HUMAN;CAH12_HUMAN;CAH12_HUMAN	Filtered	Filtered	Filtered	24216.1	Filtered	Filtered	Filtered	Filtered	Filtered	Filtered	Filtered	Filtered	22076.6	Filtered
B3KVN2;E9PPM9;E9PQP6;H0YCW1;P49354;P49354-2	B3KVN2;E9PPM9;E9PQP6;H0YCW1;P49354;P49354-2	FNTA	Isoform of P49354, Farnesyltransferase, CAAX box, alpha, isoform CRA_c;Isoform of P49354, Protein farnesyltransferase/geranylgeranyltransferase type-1 subunit alpha (Fragment);Isoform of P49354, Protein farnesyltransferase/geranylgeranyltransferase type-1 subunit alpha (Fragment);Isoform of P49354, Protein farnesyltransferase/geranylgeranyltransferase type-1 subunit alpha (Fragment);Protein farne…	B3KVN2;E9PPM9;E9PQP6;H0YCW1;P49354;P49354-2	B3KVN2_HUMAN;E9PPM9_HUMAN;E9PQP6_HUMAN;H0YCW1_HUMAN;FNTA_HUMAN;FNTA_HUMAN	57163.7	64191.1	55544.7	52514.3	59001.6	66161.1	61368.5	47601.7	51438.3	49517.3	58043.4	51820	39644.6	42697.6
B3KW70;F5GYX4;F5H2W4;F5H7Z2;H0YG03;Q13361;Q13361-2	B3KW70;F5GYX4;F5H2W4;F5H7Z2;H0YG03;Q13361;Q13361-2	MFAP5	Isoform of Q13361, Microfibrillar-associated protein 5;Isoform of Q13361, Microfibrillar-associated protein 5;Isoform of Q13361, Microfibrillar-associated protein 5;Isoform of Q13361, Microfibrillar-associated protein 5;Isoform of Q13361, Microfibrillar-associated protein 5 (Fragment);Microfibrillar-associated protein 5;Isoform of Q13361, Isoform 2 of Microfibrillar-associated protein 5	B3KW70;F5GYX4;F5H2W4;F5H7Z2;H0YG03;Q13361;Q13361-2	B3KW70_HUMAN;F5GYX4_HUMAN;F5H2W4_HUMAN;F5H7Z2_HUMAN;H0YG03_HUMAN;MFAP5_HUMAN;MFAP5_HUMAN	14872.9	5387.53	Filtered	1836.7	5158.95	10016.7	4234.85	6842.75	1996.01	5443.26	8484.92	6687.79	9240.37	5534.12
B3KY94;O14735;O14735-3	B3KY94;O14735;O14735-3	CDIPT	Isoform of O14735, CDP-diacylglycerol--inositol 3-phosphatidyltransferase;CDP-diacylglycerol--inositol 3-phosphatidyltransferase;Isoform of O14735, Isoform 3 of CDP-diacylglycerol--inositol 3-phosphatidyltransferase	B3KY94;O14735;O14735-3	B3KY94_HUMAN;CDIPT_HUMAN;CDIPT_HUMAN	93275.5	80085.6	67417.6	69276.4	22044	67451.5	60459	61466.6	72148.3	55340.2	56880	64492.5	52091.6	25775.2
B4DF77;E9PNZ9;Q6VY07;Q6VY07-2	B4DF77;E9PNZ9;Q6VY07;Q6VY07-2	PACS1	Isoform of Q6VY07, Phosphofurin acidic cluster sorting protein 1;Isoform of Q6VY07, Phosphofurin acidic cluster sorting protein 1 (Fragment);Phosphofurin acidic cluster sorting protein 1;Isoform of Q6VY07, Isoform 2 of Phosphofurin acidic cluster sorting protein 1	B4DF77;E9PNZ9;Q6VY07;Q6VY07-2	B4DF77_HUMAN;E9PNZ9_HUMAN;PACS1_HUMAN;PACS1_HUMAN	9132.58	15026.9	10741.5	Filtered	8813.7	9953.38	12434.6	12065.1	9130.69	6172.93	9949.45	10225.8	11650.2	9896.8
B4DFF3;H3BPM8;O95086;Q13286;Q13286-2;Q13286-3;Q13286-4;Q13286-5;Q13286-7;Q2TA70;Q9UBD8	B4DFF3;H3BPM8;O95086;Q13286;Q13286-2;Q13286-3;Q13286-4;Q13286-5;Q13286-7;Q2TA70;Q9UBD8	CLN3	Isoform of Q13286, Battenin;Isoform of Q13286, Battenin;Isoform of Q13286, Battenin;Battenin;Isoform of Q13286, Isoform 2 of Battenin;Isoform of Q13286, Isoform 3 of Battenin;Isoform of Q13286, Isoform 4 of Battenin;Isoform of Q13286, Isoform 5 of Battenin;Isoform of Q13286, Isoform 7 of Battenin;Isoform of Q13286, Battenin;Isoform of Q13286, Battenin	B4DFF3;H3BPM8;O95086;Q13286;Q13286-2;Q13286-3;Q13286-4;Q13286-5;Q13286-7;Q2TA70;Q9UBD8	B4DFF3_HUMAN;H3BPM8_HUMAN;O95086_HUMAN;CLN3_HUMAN;CLN3_HUMAN;CLN3_HUMAN;CLN3_HUMAN;CLN3_HUMAN;CLN3_HUMAN;Q2TA70_HUMAN;Q9UBD8_HUMAN	4623.45	8348	9229.65	9722.5	9770.15	5667.44	9616.69	5312.22	9063.41	4427.73	5180.02	7154.73	4411	16518.2
B4DGM3;J3QKS7;K7EMQ8;Q969G3;Q969G3-2;Q969G3-3;Q969G3-4;Q969G3-5;Q969G3-6	B4DGM3;J3QKS7;K7EMQ8;Q969G3;Q969G3-2;Q969G3-3;Q969G3-4;Q969G3-5;Q969G3-6	SMARCE1	Isoform of Q969G3, SWI/SNF-related matrix-associated actin-dependent regulator of chromatin subfamily E member 1;Isoform of Q969G3, SWI/SNF-related matrix-associated actin-dependent regulator of chromatin subfamily E member 1 (Fragment);Isoform of Q969G3, SWI/SNF-related matrix-associated actin-dependent regulator of chromatin subfamily E member 1 (Fragment);SWI/SNF-related matrix-associated acti…	B4DGM3;J3QKS7;K7EMQ8;Q969G3;Q969G3-2;Q969G3-3;Q969G3-4;Q969G3-5;Q969G3-6	B4DGM3_HUMAN;J3QKS7_HUMAN;K7EMQ8_HUMAN;SMCE1_HUMAN;SMCE1_HUMAN;SMCE1_HUMAN;SMCE1_HUMAN;SMCE1_HUMAN;SMCE1_HUMAN	27998.3	16547.9	23095.9	21715.3	21213.9	20227	11260.6	22729.6	21726.6	17636.2	13692.6	20905.3	22570.1	13933.1
B4DGU4;P35222	B4DGU4;P35222	CTNNB1	Isoform of P35222, Catenin beta-1;Catenin beta-1	B4DGU4;P35222	B4DGU4_HUMAN;CTNB1_HUMAN	123955	126801	122173	137317	181130	115351	116063	148579	122546	132548	160864	110974	171070	135138
B4DHE8;Q96DH6;Q96DH6-2	B4DHE8;Q96DH6;Q96DH6-2	MSI2	Isoform of Q96DH6, RNA-binding protein Musashi homolog 2;RNA-binding protein Musashi homolog 2;Isoform of Q96DH6, Isoform 2 of RNA-binding protein Musashi homolog 2	B4DHE8;Q96DH6;Q96DH6-2	B4DHE8_HUMAN;MSI2H_HUMAN;MSI2H_HUMAN	107653	94486.3	75111	74126.1	53249.3	74480.7	89506.7	86631.1	102328	91386	85693.8	82507.7	58798	88360
B4DIH5;P61201;P61201-2	B4DIH5;P61201;P61201-2	COPS2	Isoform of P61201, COP9 signalosome complex subunit 2;COP9 signalosome complex subunit 2;Isoform of P61201, Isoform 2 of COP9 signalosome complex subunit 2	B4DIH5;P61201;P61201-2	B4DIH5_HUMAN;CSN2_HUMAN;CSN2_HUMAN	41226.3	58948	56970.5	60725.4	59268.1	56890.3	57154.8	57491.5	56129.4	52645.9	68630.8	52824.3	58810.1	46682.9
B4DJV2;O75390	B4DJV2;O75390	CS	Isoform of O75390, Citrate synthase;Citrate synthase, mitochondrial	B4DJV2;O75390	B4DJV2_HUMAN;CISY_HUMAN	1.15707e+06	1.41871e+06	997240	845119	882581	802818	1.29307e+06	1007036	1.1062e+06	1.45992e+06	639076	953089	654763	1.19141e+06
B4DK25;B4E107;F5GXE4;H0Y5C2;O95260;O95260-2	B4DK25;B4E107;F5GXE4;H0Y5C2;O95260;O95260-2	ATE1	Isoform of O95260, Arginyl-tRNA--protein transferase 1;Isoform of O95260, Arginyl-tRNA--protein transferase 1;Isoform of O95260, Arginyl-tRNA--protein transferase 1;Isoform of O95260, Arginyl-tRNA--protein transferase 1 (Fragment);Arginyl-tRNA--protein transferase 1;Isoform of O95260, Isoform ATE1-2 of Arginyl-tRNA--protein transferase 1	B4DK25;B4E107;F5GXE4;H0Y5C2;O95260;O95260-2	B4DK25_HUMAN;B4E107_HUMAN;F5GXE4_HUMAN;H0Y5C2_HUMAN;ATE1_HUMAN;ATE1_HUMAN	17812.8	14299.3	21029.7	23775.2	13290.4	17480.2	10598.4	20060.2	24203.8	17386.5	12744.5	18050.3	16740.8	29457.1
B4DKA4;Q9H9T3;Q9H9T3-2;Q9H9T3-4;Q9H9T3-5	B4DKA4;Q9H9T3;Q9H9T3-2;Q9H9T3-4;Q9H9T3-5	ELP3	Isoform of Q9H9T3, Elongator complex protein 3;Elongator complex protein 3;Isoform of Q9H9T3, Isoform 2 of Elongator complex protein 3;Isoform of Q9H9T3, Isoform 3 of Elongator complex protein 3;Isoform of Q9H9T3, Isoform 4 of Elongator complex protein 3	B4DKA4;Q9H9T3;Q9H9T3-2;Q9H9T3-4;Q9H9T3-5	B4DKA4_HUMAN;ELP3_HUMAN;ELP3_HUMAN;ELP3_HUMAN;ELP3_HUMAN	24942.4	24932.7	23298.9	26373.1	33793.2	26812.9	31904.6	26744.9	36444.7	25288.6	26864.7	27305.4	21305.4	42266.2
B4DKB2;P42892;P42892-2;P42892-3;P42892-4	B4DKB2;P42892;P42892-2;P42892-3;P42892-4	ECE1	Isoform of P42892, Endothelin-converting enzyme 1;Endothelin-converting enzyme 1;Isoform of P42892, Isoform A of Endothelin-converting enzyme 1;Isoform of P42892, Isoform C of Endothelin-converting enzyme 1;Isoform of P42892, Isoform D of Endothelin-converting enzyme 1	B4DKB2;P42892;P42892-2;P42892-3;P42892-4	B4DKB2_HUMAN;ECE1_HUMAN;ECE1_HUMAN;ECE1_HUMAN;ECE1_HUMAN	85380.7	59513.6	91132.8	79326.7	69391.8	55027.2	75729.9	67005	102026	61421.6	56993.5	60117.2	45352.7	61929
B4DKL7;J3QQK2;Q8NE00;Q8NE00-2	B4DKL7;J3QQK2;Q8NE00;Q8NE00-2	TMEM104	Isoform of Q8NE00, Transmembrane protein 104;Isoform of Q8NE00, Transmembrane protein 104 (Fragment);Transmembrane protein 104;Isoform of Q8NE00, Isoform 2 of Transmembrane protein 104	B4DKL7;J3QQK2;Q8NE00;Q8NE00-2	B4DKL7_HUMAN;J3QQK2_HUMAN;TM104_HUMAN;TM104_HUMAN	787677	602737	559310	812260	671001	670050	469318	595628	509846	468369	584434	545956	1.07568e+06	595592
B4DKY1;P49589;P49589-2;P49589-3	B4DKY1;P49589;P49589-2;P49589-3	CARS	Isoform of P49589, Cysteine--tRNA ligase, cytoplasmic;Cysteine--tRNA ligase, cytoplasmic;Isoform of P49589, Isoform 2 of Cysteine--tRNA ligase, cytoplasmic;Isoform of P49589, Isoform 3 of Cysteine--tRNA ligase, cytoplasmic	B4DKY1;P49589;P49589-2;P49589-3	B4DKY1_HUMAN;SYCC_HUMAN;SYCC_HUMAN;SYCC_HUMAN	59234.4	89772.8	115890	94955.4	127499	110144	130006	129176	89981.9	122513	163198	105896	114099	93268.8
B4DLN1	B4DLN1		Uncharacterized protein	B4DLN1	B4DLN1_HUMAN	72743.7	76837.8	80047.3	93567.7	32951.2	83922.6	61657.4	77036.7	121215	84543.2	85978.2	89913.3	96550.8	55616.8
B4DLR8;H3BRK3;P15559;P15559-2;P15559-3	B4DLR8;H3BRK3;P15559;P15559-2;P15559-3	NQO1	Isoform of P15559, NAD(P)H dehydrogenase [quinone] 1;Isoform of P15559, NAD(P)H dehydrogenase [quinone] 1;NAD(P)H dehydrogenase [quinone] 1;Isoform of P15559, Isoform 2 of NAD(P)H dehydrogenase [quinone] 1;Isoform of P15559, Isoform 3 of NAD(P)H dehydrogenase [quinone] 1	B4DLR8;H3BRK3;P15559;P15559-2;P15559-3	B4DLR8_HUMAN;H3BRK3_HUMAN;NQO1_HUMAN;NQO1_HUMAN;NQO1_HUMAN	53556.1	26887.9	15257.5	18444.9	48557	48728.4	40421.8	39118.3	1379.48	17424.9	39139.5	15589.4	24926.9	34117.8
B4DNG0;Q9NRN5;Q9NRN5-2	B4DNG0;Q9NRN5;Q9NRN5-2	OLFML3	Isoform of Q9NRN5, Olfactomedin-like protein 3;Olfactomedin-like protein 3;Isoform of Q9NRN5, Isoform 2 of Olfactomedin-like protein 3	B4DNG0;Q9NRN5;Q9NRN5-2	B4DNG0_HUMAN;OLFL3_HUMAN;OLFL3_HUMAN	31614.3	48266.6	40530.5	37711.2	53890.8	41743.2	18316.6	51077	42168	117005	48198.9	94887.4	22834.1	50169.2
B4DPQ0;F5H2D0;P00736	B4DPQ0;F5H2D0;P00736	C1R	Isoform of P00736, Complement C1r subcomponent;Isoform of P00736, Complement C1r subcomponent;Complement C1r subcomponent	B4DPQ0;F5H2D0;P00736	B4DPQ0_HUMAN;F5H2D0_HUMAN;C1R_HUMAN	15041.4	45639.7	73139.9	83360.3	50332.4	74510.7	95006.6	53691.5	44403.1	58874.6	61729.2	65572.4	31472.3	42898.1
B4DQA8;E9PCW1;F6RU00;K7EJC8;O95249;Q96QI9	B4DQA8;E9PCW1;F6RU00;K7EJC8;O95249;Q96QI9	GOSR1	Isoform of O95249, Golgi SNAP receptor complex member 1;Isoform of O95249, Golgi SNAP receptor complex member 1;Isoform of O95249, Golgi SNAP receptor complex member 1;Isoform of O95249, Golgi SNAP receptor complex member 1;Golgi SNAP receptor complex member 1;Isoform of O95249, GOSR1 protein	B4DQA8;E9PCW1;F6RU00;K7EJC8;O95249;Q96QI9	B4DQA8_HUMAN;E9PCW1_HUMAN;F6RU00_HUMAN;K7EJC8_HUMAN;GOSR1_HUMAN;Q96QI9_HUMAN	33022.2	26461	24090.9	34196	19781.7	22556.6	32840.3	32855.7	29568.8	36678.7	34913.2	24817.4	23467.3	32706.6
B4DR61;P61619	B4DR61;P61619	SEC61A1	Isoform of P61619, Protein transport protein Sec61 subunit alpha isoform 1;Protein transport protein Sec61 subunit alpha isoform 1	B4DR61;P61619	B4DR61_HUMAN;S61A1_HUMAN	45170	61480.8	51174.9	52032	24303.4	46718.4	44617.9	37531.7	50060.9	52379.6	47778.6	72524.7	53050.3	37815.5
B4DR80;B4E0Y9;C9J232;C9J6L2;C9JCC0;C9JDH9;H0Y630;H7C279;O00506;O00506-2;O00506-3;Q5JV98;Q8NBY1;Q9P289;Q9P289-2;Q9Y6E0;Q9Y6E0-2	B4DR80;B4E0Y9;C9J232;C9J6L2;C9JCC0;C9JDH9;H0Y630;H7C279;O00506;O00506-2;O00506-3;Q5JV98;Q8NBY1;Q9P289;Q9P289-2;Q9Y6E0;Q9Y6E0-2	STK24;STK26;STK25;STK25;STK25;STK25;STK24;STK25;STK25;STK25;STK25;STK24;STK26;STK26;STK26;STK24;STK24	Isoform of Q9Y6E0, Serine/threonine-protein kinase 24;Isoform of Q9P289, Serine/threonine-protein kinase 26;Isoform of O00506, Serine/threonine-protein kinase 25 (Fragment);Isoform of O00506, Serine/threonine-protein kinase 25 (Fragment);Isoform of O00506, Serine/threonine-protein kinase 25 (Fragment);Isoform of O00506, Serine/threonine-protein kinase 25 (Fragment);Isoform of Q9Y6E0, Serine/threo…	B4DR80;B4E0Y9;C9J232;C9J6L2;C9JCC0;C9JDH9;H0Y630;H7C279;O00506;O00506-2;O00506-3;Q5JV98;Q8NBY1;Q9P289;Q9P289-2;Q9Y6E0;Q9Y6E0-2	B4DR80_HUMAN;B4E0Y9_HUMAN;C9J232_HUMAN;C9J6L2_HUMAN;C9JCC0_HUMAN;C9JDH9_HUMAN;H0Y630_HUMAN;H7C279_HUMAN;STK25_HUMAN;STK25_HUMAN;STK25_HUMAN;Q5JV98_HUMAN;Q8NBY1_HUMAN;STK26_HUMAN;STK26_HUMAN;STK24_HUMAN;STK24_HUMAN	15543.1	13514.4	18895.4	24482.2	12703.2	14500.6	17662.6	17411.2	16497.1	18567.2	22961.9	18499.9	24737	15140.4
B4DSN5;P18031	B4DSN5;P18031	PTPN1	Isoform of P18031, Tyrosine-protein phosphatase non-receptor type;Tyrosine-protein phosphatase non-receptor type 1	B4DSN5;P18031	B4DSN5_HUMAN;PTN1_HUMAN	38424.5	60201.5	77556.4	43444.5	71606.8	48761	73771	53898.2	36532.4	74257.3	48318.2	55164.2	56239	48118.6
B4DUC8;Q13126;Q13126-2;Q13126-3;Q13126-4	B4DUC8;Q13126;Q13126-2;Q13126-3;Q13126-4	MTAP	Isoform of Q13126, S-methyl-5'-thioadenosine phosphorylase;S-methyl-5'-thioadenosine phosphorylase;Isoform of Q13126, Isoform 2 of S-methyl-5'-thioadenosine phosphorylase;Isoform of Q13126, Isoform 3 of S-methyl-5'-thioadenosine phosphorylase;Isoform of Q13126, Isoform 4 of S-methyl-5'-thioadenosine phosphorylase	B4DUC8;Q13126;Q13126-2;Q13126-3;Q13126-4	B4DUC8_HUMAN;MTAP_HUMAN;MTAP_HUMAN;MTAP_HUMAN;MTAP_HUMAN	47331.6	34766.1	36289.1	37480.8	51036	36365.7	46177.1	45306.6	36718	50555.4	40144	33210.4	36295.6	44749.4
B4DUD2;C9IYT2;C9IZ27;C9JAP5;C9JEN3;C9JW19;C9JWV9;F8WDY4;Q969X1	B4DUD2;C9IYT2;C9IZ27;C9JAP5;C9JEN3;C9JW19;C9JWV9;F8WDY4;Q969X1	TMBIM1	Isoform of Q969X1, Protein lifeguard 3;Isoform of Q969X1, Protein lifeguard 3 (Fragment);Isoform of Q969X1, Protein lifeguard 3 (Fragment);Isoform of Q969X1, Protein lifeguard 3 (Fragment);Isoform of Q969X1, Protein lifeguard 3 (Fragment);Isoform of Q969X1, Protein lifeguard 3 (Fragment);Isoform of Q969X1, Protein lifeguard 3 (Fragment);Isoform of Q969X1, Protein lifeguard 3;Protein lifeguard 3	B4DUD2;C9IYT2;C9IZ27;C9JAP5;C9JEN3;C9JW19;C9JWV9;F8WDY4;Q969X1	B4DUD2_HUMAN;C9IYT2_HUMAN;C9IZ27_HUMAN;C9JAP5_HUMAN;C9JEN3_HUMAN;C9JW19_HUMAN;C9JWV9_HUMAN;F8WDY4_HUMAN;LFG3_HUMAN	18155.7	23333.6	11814.5	Filtered	33516.3	26060.8	Filtered	10438.3	18782.3	Filtered	20430.1	9350.52	19205.5	Filtered
B4DWA1;I3L3C6;I3L4C2;Q9UQB8;Q9UQB8-2;Q9UQB8-3;Q9UQB8-4;Q9UQB8-5;Q9UQB8-6	B4DWA1;I3L3C6;I3L4C2;Q9UQB8;Q9UQB8-2;Q9UQB8-3;Q9UQB8-4;Q9UQB8-5;Q9UQB8-6	BAIAP2	Isoform of Q9UQB8, Brain-specific angiogenesis inhibitor 1-associated protein 2;Isoform of Q9UQB8, Brain-specific angiogenesis inhibitor 1-associated protein 2 (Fragment);Isoform of Q9UQB8, Brain-specific angiogenesis inhibitor 1-associated protein 2;Brain-specific angiogenesis inhibitor 1-associated protein 2;Isoform of Q9UQB8, Isoform 2 of Brain-specific angiogenesis inhibitor 1-associated prot…	B4DWA1;I3L3C6;I3L4C2;Q9UQB8;Q9UQB8-2;Q9UQB8-3;Q9UQB8-4;Q9UQB8-5;Q9UQB8-6	B4DWA1_HUMAN;I3L3C6_HUMAN;I3L4C2_HUMAN;BAIP2_HUMAN;BAIP2_HUMAN;BAIP2_HUMAN;BAIP2_HUMAN;BAIP2_HUMAN;BAIP2_HUMAN	Filtered	Filtered	13076.4	17787.8	11187.4	9008.9	6631.81	11900.4	Filtered	Filtered	30092.2	10045.2	13682.1	Filtered
B4DXW1;P61158	B4DXW1;P61158	ACTR3	Isoform of P61158, Actin-related protein 3;Actin-related protein 3	B4DXW1;P61158	B4DXW1_HUMAN;ARP3_HUMAN	327317	288925	567574	553814	448246	406715	400358	421979	279073	568680	443045	402112	350494	547520
B4DXZ6;E7EU85;E9PFF5;P51114;P51114-2;P51114-3	B4DXZ6;E7EU85;E9PFF5;P51114;P51114-2;P51114-3	FXR1	Isoform of P51114, Fragile X mental retardation syndrome-related protein 1;Isoform of P51114, Fragile X mental retardation syndrome-related protein 1;Isoform of P51114, Fragile X mental retardation syndrome-related protein 1;Fragile X mental retardation syndrome-related protein 1;Isoform of P51114, Isoform 2 of Fragile X mental retardation syndrome-related protein 1;Isoform of P51114, Isoform 3 o…	B4DXZ6;E7EU85;E9PFF5;P51114;P51114-2;P51114-3	B4DXZ6_HUMAN;E7EU85_HUMAN;E9PFF5_HUMAN;FXR1_HUMAN;FXR1_HUMAN;FXR1_HUMAN	18831.3	26820	18595.1	15086.8	24218.4	16801.5	19639.7	20700.9	27554	15792.9	19087	21999.1	20687.7	33346.3
B4DY09;Q12905	B4DY09;Q12905	ILF2	Isoform of Q12905, Interleukin enhancer-binding factor 2;Interleukin enhancer-binding factor 2	B4DY09;Q12905	B4DY09_HUMAN;ILF2_HUMAN	337826	343643	319769	339155	290530	368702	298435	366522	348789	414916	405580	353564	388522	299425
B4E0K5;Q16539	B4E0K5;Q16539	MAPK14	Isoform of Q16539, Mitogen-activated protein kinase 14;Mitogen-activated protein kinase 14	B4E0K5;Q16539	B4E0K5_HUMAN;MK14_HUMAN	65876.3	35375.2	66131	67607	145216	60311.2	101980	83672	76883.6	97587.1	96826.2	80738.7	145011	55411.9
B4E1G1;Q9BUN8;Q9BUN8-2	B4E1G1;Q9BUN8;Q9BUN8-2	DERL1	Isoform of Q9BUN8, Derlin-1;Derlin-1;Isoform of Q9BUN8, Isoform 2 of Derlin-1	B4E1G1;Q9BUN8;Q9BUN8-2	B4E1G1_HUMAN;DERL1_HUMAN;DERL1_HUMAN	89878.2	67871	63070.7	84929.6	28236.5	74122	58726.1	70975	117394	64193.4	66668.1	70264	74703.8	29463.3
B4E1Z4	B4E1Z4		Uncharacterized protein	B4E1Z4	B4E1Z4_HUMAN	145020	101687	253192	222012	220725	237807	362738	253498	73963.4	116649	280600	174177	150669	234209
B4E3H6;E5RFM9;E7ET87;E7EVI4;H0YAY0;H0YBT8;O75410;O75410-2;O75410-3;O75410-4;O75410-5;O75410-6;O75410-7;R4GMT7	B4E3H6;E5RFM9;E7ET87;E7EVI4;H0YAY0;H0YBT8;O75410;O75410-2;O75410-3;O75410-4;O75410-5;O75410-6;O75410-7;R4GMT7	TACC1	Isoform of O75410, Transforming acidic coiled-coil-containing protein 1;Isoform of O75410, Transforming acidic coiled-coil-containing protein 1 (Fragment);Isoform of O75410, Transforming acidic coiled-coil-containing protein 1;Isoform of O75410, Transforming acidic coiled-coil-containing protein 1;Isoform of O75410, Transforming acidic coiled-coil-containing protein 1 (Fragment);Isoform of O75410…	B4E3H6;E5RFM9;E7ET87;E7EVI4;H0YAY0;H0YBT8;O75410;O75410-2;O75410-3;O75410-4;O75410-5;O75410-6;O75410-7;R4GMT7	B4E3H6_HUMAN;E5RFM9_HUMAN;E7ET87_HUMAN;E7EVI4_HUMAN;H0YAY0_HUMAN;H0YBT8_HUMAN;TACC1_HUMAN;TACC1_HUMAN;TACC1_HUMAN;TACC1_HUMAN;TACC1_HUMAN;TACC1_HUMAN;TACC1_HUMAN;R4GMT7_HUMAN	14987.7	20108.3	25791.2	22118.7	14707.5	24784.6	16300	23715.8	20382	26703.7	30123.9	25307.3	22931	18175.1
B4E3S0;Q9ULV4;Q9ULV4-2;Q9ULV4-3	B4E3S0;Q9ULV4;Q9ULV4-2;Q9ULV4-3	CORO1C	Isoform of Q9ULV4, Coronin;Coronin-1C;Isoform of Q9ULV4, Isoform 2 of Coronin-1C;Isoform of Q9ULV4, Isoform 3 of Coronin-1C	B4E3S0;Q9ULV4;Q9ULV4-2;Q9ULV4-3	B4E3S0_HUMAN;COR1C_HUMAN;COR1C_HUMAN;COR1C_HUMAN	99497.6	98282.4	95471.4	145331	191186	98726.9	105782	108730	65022.1	86912.3	133000	130503	165809	119288
B4E3T4;Q93062;Q93062-2;Q93062-3;Q93062-4;Q93062-5	B4E3T4;Q93062;Q93062-2;Q93062-3;Q93062-4;Q93062-5	RBPMS	Isoform of Q93062, HCG2043421, isoform CRA_c;RNA-binding protein with multiple splicing;Isoform of Q93062, Isoform B of RNA-binding protein with multiple splicing;Isoform of Q93062, Isoform C of RNA-binding protein with multiple splicing;Isoform of Q93062, Isoform D of RNA-binding protein with multiple splicing;Isoform of Q93062, Isoform E of RNA-binding protein with multiple splicing	B4E3T4;Q93062;Q93062-2;Q93062-3;Q93062-4;Q93062-5	B4E3T4_HUMAN;RBPMS_HUMAN;RBPMS_HUMAN;RBPMS_HUMAN;RBPMS_HUMAN;RBPMS_HUMAN	39343.8	49770.3	33774.1	38291.3	30645.9	43568.2	33020.2	44747.2	39573.6	42246	37742.4	54150.6	54913.7	53750.9
B5MBZ0;Q9HC35	B5MBZ0;Q9HC35	EML4	Isoform of Q9HC35, Echinoderm microtubule-associated protein-like 4;Echinoderm microtubule-associated protein-like 4	B5MBZ0;Q9HC35	B5MBZ0_HUMAN;EMAL4_HUMAN	75422.7	89529.9	82238.4	69357	70819.9	70774.3	78901.2	79690.8	99738.3	92524.7	78642.2	66655.4	120066	72308.9
B5MC22;F8WEN7;Q9UDX5;Q9UDX5-2	B5MC22;F8WEN7;Q9UDX5;Q9UDX5-2	MTFP1	Isoform of Q9UDX5, Mitochondrial fission process protein 1;Isoform of Q9UDX5, Mitochondrial fission process protein 1;Mitochondrial fission process protein 1;Isoform of Q9UDX5, Isoform 2 of Mitochondrial fission process protein 1	B5MC22;F8WEN7;Q9UDX5;Q9UDX5-2	B5MC22_HUMAN;F8WEN7_HUMAN;MTFP1_HUMAN;MTFP1_HUMAN	24593.7	21738.3	20060.1	22872.3	18666.8	19914.5	29005.8	27087.9	21927.9	22315.5	17242.7	20532.5	49322.5	29150.6
B5MC27;C9J4B6;G5E9P4;Q8N755;Q8N755-2	B5MC27;C9J4B6;G5E9P4;Q8N755;Q8N755-2	PQLC3	Isoform of Q8N755, PQ-loop repeat-containing protein 3;Isoform of Q8N755, PQ-loop repeat-containing protein 3 (Fragment);Isoform of Q8N755, PQ loop repeat containing 3, isoform CRA_b;PQ-loop repeat-containing protein 3;Isoform of Q8N755, Isoform 2 of PQ-loop repeat-containing protein 3	B5MC27;C9J4B6;G5E9P4;Q8N755;Q8N755-2	B5MC27_HUMAN;C9J4B6_HUMAN;G5E9P4_HUMAN;PQLC3_HUMAN;PQLC3_HUMAN	42656.9	61151.3	37556.1	65753	14945.7	77569.7	69472.9	69900.9	81512	58843.4	68551.1	60416.7	56619	75577.6
B5MC53;B5MCF8;G5E9F5;P39210	B5MC53;B5MCF8;G5E9F5;P39210	MPV17	Isoform of P39210, MpV17 transgene, murine homolog, glomerulosclerosis, isoform CRA_f;Isoform of P39210, Protein Mpv17;Isoform of P39210, MpV17 transgene, murine homolog, glomerulosclerosis, isoform CRA_d;Protein Mpv17	B5MC53;B5MCF8;G5E9F5;P39210	B5MC53_HUMAN;B5MCF8_HUMAN;G5E9F5_HUMAN;MPV17_HUMAN	72646.3	24618.7	14779.8	Filtered	8109.38	33453.5	29259.1	29593.2	56258.1	39257.6	83716.8	42160.8	61228.3	Filtered
B5MCD7;O43759;O43759-2;O43759-3	B5MCD7;O43759;O43759-2;O43759-3	SYNGR1	Isoform of O43759, Synaptogyrin-1;Synaptogyrin-1;Isoform of O43759, Isoform 1B of Synaptogyrin-1;Isoform of O43759, Isoform 1C of Synaptogyrin-1	B5MCD7;O43759;O43759-2;O43759-3	B5MCD7_HUMAN;SNG1_HUMAN;SNG1_HUMAN;SNG1_HUMAN	Filtered	23181.8	25267.7	22664.6	28896.1	18953.2	Filtered	20675.8	5212.71	18417.6	21896.7	11456.8	13037.7	22941
B5MCF9;O00541;O00541-2	B5MCF9;O00541;O00541-2	PES1	Isoform of O00541, Pescadillo homolog;Pescadillo homolog;Isoform of O00541, Isoform 2 of Pescadillo homolog	B5MCF9;O00541;O00541-2	B5MCF9_HUMAN;PESC_HUMAN;PESC_HUMAN	21297.4	14317.3	11056.1	14736	27002.3	11864	15441	14565	13286.9	15086.9	10938.3	17417.5	24230.4	19844.8
B5MCK8;P19440	B5MCK8;P19440	GGT2;GGT1	Isoform of P36268, Inactive gamma-glutamyltranspeptidase 2;Gamma-glutamyltranspeptidase 1	B5MCK8;P19440	B5MCK8_HUMAN;GGT1_HUMAN	15819.3	30311.4	20549.9	21947.1	74070.4	19782.2	21693.4	35753.6	44013.3	27540.7	56976.2	13943.4	281328	80266.5
B5MCN0;Q8NHH9;Q8NHH9-2;Q8NHH9-3;Q8NHH9-4;Q8NHH9-5	B5MCN0;Q8NHH9;Q8NHH9-2;Q8NHH9-3;Q8NHH9-4;Q8NHH9-5	ATL2	Isoform of Q8NHH9, Atlastin-2;Atlastin-2;Isoform of Q8NHH9, Isoform 2 of Atlastin-2;Isoform of Q8NHH9, Isoform 3 of Atlastin-2;Isoform of Q8NHH9, Isoform 4 of Atlastin-2;Isoform of Q8NHH9, Isoform 5 of Atlastin-2	B5MCN0;Q8NHH9;Q8NHH9-2;Q8NHH9-3;Q8NHH9-4;Q8NHH9-5	B5MCN0_HUMAN;ATLA2_HUMAN;ATLA2_HUMAN;ATLA2_HUMAN;ATLA2_HUMAN;ATLA2_HUMAN	44803.6	35535.9	46957.8	25916.2	22944	31033.2	33213.5	31052.5	43269.4	28498.9	37106.5	23131	19725.2	42772.9
B5MCV2;Q8N465	B5MCV2;Q8N465	D2HGDH	Isoform of Q8N465, D-2-hydroxyglutarate dehydrogenase, mitochondrial;D-2-hydroxyglutarate dehydrogenase, mitochondrial	B5MCV2;Q8N465	B5MCV2_HUMAN;D2HDH_HUMAN	25177.8	38359.6	46144.7	37705.9	26061.6	34440.2	3965.13	36709	22670.5	31289.5	19907.2	26861.1	29698.3	44263
B5MCZ9;Q16769;Q16769-2	B5MCZ9;Q16769;Q16769-2	QPCT	Isoform of Q16769, Glutaminyl-peptide cyclotransferase (Fragment);Glutaminyl-peptide cyclotransferase;Isoform of Q16769, Isoform 2 of Glutaminyl-peptide cyclotransferase	B5MCZ9;Q16769;Q16769-2	B5MCZ9_HUMAN;QPCT_HUMAN;QPCT_HUMAN	13307.4	34590.6	4916.34	14577.9	53106.6	8175.91	11636.3	9962.24	27942.9	19914.3	54683.4	10327.6	22502	28872.6
B5MD17;J3KS05;P83916	B5MD17;J3KS05;P83916	CBX1	Isoform of P83916, Chromobox protein homolog 1 (Fragment);Isoform of P83916, Chromobox protein homolog 1 (Fragment);Chromobox protein homolog 1	B5MD17;J3KS05;P83916	B5MD17_HUMAN;J3KS05_HUMAN;CBX1_HUMAN	13411.2	17393.4	13959.9	22607.5	11142.8	20592.1	10828.4	15767.7	15902.5	21226.6	26236	17653.2	18149	30734.5
B5MDE0;Q96AA3	B5MDE0;Q96AA3	RFT1	Isoform of Q96AA3, Protein RFT1 homolog;Protein RFT1 homolog	B5MDE0;Q96AA3	B5MDE0_HUMAN;RFT1_HUMAN	74654.4	82362.7	47023.9	54747.1	6243.57	62740.2	34218.5	56391.7	53907.6	71219	51451.6	58533.6	46497	19740
B5MDF5;P62826	B5MDF5;P62826	RAN	Isoform of P62826, GTP-binding nuclear protein Ran;GTP-binding nuclear protein Ran	B5MDF5;P62826	B5MDF5_HUMAN;RAN_HUMAN	542983	518619	587191	655465	385584	552270	460543	492348	516562	567667	637300	484897	626943	370646
B5MDU6;Q9H6V9;Q9H6V9-2	B5MDU6;Q9H6V9;Q9H6V9-2	LDAH	Isoform of Q9H6V9, Protein LDAH;Lipid droplet-associated hydrolase;Isoform of Q9H6V9, Isoform 2 of Lipid droplet-associated hydrolase	B5MDU6;Q9H6V9;Q9H6V9-2	B5MDU6_HUMAN;LDAH_HUMAN;LDAH_HUMAN	117405	215726	155858	160257	66024	122297	189955	181347	130721	150017	44500.2	141378	89882.5	139728
B5ME97;E7EW69;E7EX04;F5GYV2;F5H1F2;Q9P0V9;Q9P0V9-2;Q9P0V9-3	B5ME97;E7EW69;E7EX04;F5GYV2;F5H1F2;Q9P0V9;Q9P0V9-2;Q9P0V9-3	2023-09-10	Isoform of Q9P0V9, Septin 10, isoform CRA_c;Isoform of Q9P0V9, Septin-10;Isoform of Q9P0V9, Septin-10;Isoform of Q9P0V9, Septin-10 (Fragment);Isoform of Q9P0V9, Septin-10 (Fragment);Septin-10;Isoform of Q9P0V9, Isoform 2 of Septin-10;Isoform of Q9P0V9, Isoform 3 of Septin-10	B5ME97;E7EW69;E7EX04;F5GYV2;F5H1F2;Q9P0V9;Q9P0V9-2;Q9P0V9-3	B5ME97_HUMAN;E7EW69_HUMAN;E7EX04_HUMAN;F5GYV2_HUMAN;F5H1F2_HUMAN;SEP10_HUMAN;SEP10_HUMAN;SEP10_HUMAN	56989.5	43474.6	36619.2	47124.3	70742.6	57455.1	41439.4	58755.9	36239.2	58994.4	77521	48909.1	75495.1	48346.9
B7WPE2;G3V195;Q32P44	B7WPE2;G3V195;Q32P44	EML3	Isoform of Q32P44, Echinoderm microtubule associated protein like 3, isoform CRA_e;Isoform of Q32P44, Echinoderm microtubule associated protein like 3, isoform CRA_c;Echinoderm microtubule-associated protein-like 3	B7WPE2;G3V195;Q32P44	B7WPE2_HUMAN;G3V195_HUMAN;EMAL3_HUMAN	20077.5	56316	14721.8	11738	40670.2	26199.9	24223.7	13412.5	21757.8	62052.8	9415.36	31452.7	28384.1	136699
B7WPG3;C9IYN3;C9JJZ7;D6W592;H7BXH8;Q8WVV9;Q8WVV9-2;Q8WVV9-3;Q8WVV9-4;Q8WVV9-5	B7WPG3;C9IYN3;C9JJZ7;D6W592;H7BXH8;Q8WVV9;Q8WVV9-2;Q8WVV9-3;Q8WVV9-4;Q8WVV9-5	HNRNPLL;HNRNPLL;HNRNPLL;HNRPLL;HNRNPLL;HNRNPLL;HNRNPLL;HNRNPLL;HNRNPLL;HNRNPLL	Isoform of Q8WVV9, Heterogeneous nuclear ribonucleoprotein L-like;Isoform of Q8WVV9, Heterogeneous nuclear ribonucleoprotein L-like;Isoform of Q8WVV9, Heterogeneous nuclear ribonucleoprotein L-like (Fragment);Isoform of Q8WVV9, Heterogeneous nuclear ribonucleoprotein L-like;Isoform of Q8WVV9, Heterogeneous nuclear ribonucleoprotein L-like (Fragment);Heterogeneous nuclear ribonucleoprotein L-like;…	B7WPG3;C9IYN3;C9JJZ7;D6W592;H7BXH8;Q8WVV9;Q8WVV9-2;Q8WVV9-3;Q8WVV9-4;Q8WVV9-5	B7WPG3_HUMAN;C9IYN3_HUMAN;C9JJZ7_HUMAN;D6W592_HUMAN;H7BXH8_HUMAN;HNRLL_HUMAN;HNRLL_HUMAN;HNRLL_HUMAN;HNRLL_HUMAN;HNRLL_HUMAN	1009.91	1457.97	978.042	487.133	870.1	1083.97	Filtered	706.051	640.947	Filtered	1376.9	1281.72	1656.43	Filtered
B7Z2R7;Q5T8D3;Q5T8D3-2;Q5T8D3-3	B7Z2R7;Q5T8D3;Q5T8D3-2;Q5T8D3-3	ACBD5	Isoform of Q5T8D3, Acyl-CoA-binding domain-containing protein 5;Acyl-CoA-binding domain-containing protein 5;Isoform of Q5T8D3, Isoform 2 of Acyl-CoA-binding domain-containing protein 5;Isoform of Q5T8D3, Isoform 3 of Acyl-CoA-binding domain-containing protein 5	B7Z2R7;Q5T8D3;Q5T8D3-2;Q5T8D3-3	B7Z2R7_HUMAN;ACBD5_HUMAN;ACBD5_HUMAN;ACBD5_HUMAN	26199	27756.7	26960.2	30304	33579.8	27446.8	34897.8	24814.9	32838.6	33008.1	24240.7	28469.8	30697.3	35939.6
B7Z2Y2;Q14746;Q14746-2;V9GY21	B7Z2Y2;Q14746;Q14746-2;V9GY21	COG2	Isoform of Q14746, Conserved oligomeric Golgi complex subunit 2;Conserved oligomeric Golgi complex subunit 2;Isoform of Q14746, Isoform 2 of Conserved oligomeric Golgi complex subunit 2;Isoform of Q14746, Conserved oligomeric Golgi complex subunit 2	B7Z2Y2;Q14746;Q14746-2;V9GY21	B7Z2Y2_HUMAN;COG2_HUMAN;COG2_HUMAN;V9GY21_HUMAN	19074.6	17380.6	13082.2	15648.8	6741.06	23293.8	13023.2	19028.7	27304.3	21866.3	20770.6	27232.4	24398.3	20281.8
B7Z524;E9PHZ9;E9PS53;H0YDX7;J3QT46;Q9Y450;Q9Y450-4	B7Z524;E9PHZ9;E9PS53;H0YDX7;J3QT46;Q9Y450;Q9Y450-4	HBS1L	Isoform of Q9Y450, HBS1-like protein;Isoform of Q9Y450, HBS1-like protein (Fragment);Isoform of Q9Y450, HBS1-like protein (Fragment);Isoform of Q9Y450, HBS1-like protein (Fragment);Isoform of Q9Y450, HBS1-like protein;HBS1-like protein;Isoform of Q9Y450, Isoform 3 of HBS1-like protein	B7Z524;E9PHZ9;E9PS53;H0YDX7;J3QT46;Q9Y450;Q9Y450-4	B7Z524_HUMAN;E9PHZ9_HUMAN;E9PS53_HUMAN;H0YDX7_HUMAN;J3QT46_HUMAN;HBS1L_HUMAN;HBS1L_HUMAN	Filtered	Filtered	2839.84	Filtered	2426.71	3577.82	Filtered	3184.98	7549	2707.81	5426.68	3119.94	5095.8	Filtered
B7Z596;F5H7S3	B7Z596;F5H7S3	TPM1	Isoform of P09493, Tropomyosin alpha-1 chain;Isoform of P09493, Tropomyosin alpha-1 chain	B7Z596;F5H7S3	B7Z596_HUMAN;F5H7S3_HUMAN	186637	266301	291844	377327	418109	190866	194265	257405	202708	199603	373636	206966	309221	325196
B7Z5N5;H0YL71;H0YMP2;H3BP09;H3BVD1;K7EJX0;O15198;O15198-2;P84022;P84022-2;P84022-3;Q15796;Q15796-2	B7Z5N5;H0YL71;H0YMP2;H3BP09;H3BVD1;K7EJX0;O15198;O15198-2;P84022;P84022-2;P84022-3;Q15796;Q15796-2	SMAD2;SMAD3;SMAD3;SMAD3;SMAD3;SMAD2;SMAD9;SMAD9;SMAD3;SMAD3;SMAD3;SMAD2;SMAD2	Isoform of Q15796, Mothers against decapentaplegic homolog;Isoform of P84022, Mothers against decapentaplegic homolog 3 (Fragment);Isoform of P84022, Mothers against decapentaplegic homolog 3 (Fragment);Isoform of P84022, Mothers against decapentaplegic homolog 3 (Fragment);Isoform of P84022, Mothers against decapentaplegic homolog (Fragment);Isoform of Q15796, Mothers against decapentaplegic hom…	B7Z5N5;H0YL71;H0YMP2;H3BP09;H3BVD1;K7EJX0;O15198;O15198-2;P84022;P84022-2;P84022-3;Q15796;Q15796-2	B7Z5N5_HUMAN;H0YL71_HUMAN;H0YMP2_HUMAN;H3BP09_HUMAN;H3BVD1_HUMAN;K7EJX0_HUMAN;SMAD9_HUMAN;SMAD9_HUMAN;SMAD3_HUMAN;SMAD3_HUMAN;SMAD3_HUMAN;SMAD2_HUMAN;SMAD2_HUMAN	76556.7	70028.6	64186.3	74196.8	93960.1	64419.2	74112.8	84684.2	81565.8	76730.9	101427	73394.3	83778.7	125999
B7Z6D5;Q96GQ7	B7Z6D5;Q96GQ7	DDX27	Isoform of Q96GQ7, Probable ATP-dependent RNA helicase DDX27;Probable ATP-dependent RNA helicase DDX27	B7Z6D5;Q96GQ7	B7Z6D5_HUMAN;DDX27_HUMAN	13783.6	16312.2	15436.6	16778.7	11040	15068.6	14953.4	17078.8	20875.8	19214.9	18740.3	16344.1	24679.6	16282.5
B7Z6Z4;F8W1R7;G3V1V0;G8JLA2;J3KND3;P60660;P60660-2	B7Z6Z4;F8W1R7;G3V1V0;G8JLA2;J3KND3;P60660;P60660-2	MYL6	Isoform of P60660, Myosin light polypeptide 6;Isoform of P60660, Myosin light polypeptide 6;Isoform of P60660, Myosin light polypeptide 6;Isoform of P60660, Myosin light polypeptide 6;Isoform of P60660, Myosin light polypeptide 6;Myosin light polypeptide 6;Isoform of P60660, Isoform Smooth muscle of Myosin light polypeptide 6	B7Z6Z4;F8W1R7;G3V1V0;G8JLA2;J3KND3;P60660;P60660-2	B7Z6Z4_HUMAN;F8W1R7_HUMAN;G3V1V0_HUMAN;G8JLA2_HUMAN;J3KND3_HUMAN;MYL6_HUMAN;MYL6_HUMAN	1.33932e+06	1.02363e+06	1.18075e+06	1.41596e+06	2.62458e+06	1.36813e+06	1.00549e+06	1.36958e+06	1.25362e+06	1.30515e+06	1.58792e+06	2162104	2241586	1.9929e+06
B7Z7F3;Q9H6Z4;Q9H6Z4-2;Q9H6Z4-3	B7Z7F3;Q9H6Z4;Q9H6Z4-2;Q9H6Z4-3	RANBP3	Isoform of Q9H6Z4, Ran-binding protein 3;Ran-binding protein 3;Isoform of Q9H6Z4, Isoform 2 of Ran-binding protein 3;Isoform of Q9H6Z4, Isoform 3 of Ran-binding protein 3	B7Z7F3;Q9H6Z4;Q9H6Z4-2;Q9H6Z4-3	B7Z7F3_HUMAN;RANB3_HUMAN;RANB3_HUMAN;RANB3_HUMAN	27038.1	21560.5	29321.3	25969.5	15531.5	27729	16709.8	32216.1	31264.9	27980.3	30931.8	24239.8	26743.2	Filtered
B7Z7P8;P62495;P62495-2	B7Z7P8;P62495;P62495-2	ETF1	Isoform of P62495, Eukaryotic peptide chain release factor subunit 1;Eukaryotic peptide chain release factor subunit 1;Isoform of P62495, Isoform 2 of Eukaryotic peptide chain release factor subunit 1	B7Z7P8;P62495;P62495-2	B7Z7P8_HUMAN;ERF1_HUMAN;ERF1_HUMAN	152088	180084	139501	134708	92504.1	142958	169565	155775	150818	159045	138985	165555	133831	159926
B7Z863;B7Z964;C9JCH4;H7BZK0;H7BZW9;H7C3M8;Q14BN4;Q14BN4-2;Q14BN4-3;Q14BN4-4;Q14BN4-5;Q14BN4-8	B7Z863;B7Z964;C9JCH4;H7BZK0;H7BZW9;H7C3M8;Q14BN4;Q14BN4-2;Q14BN4-3;Q14BN4-4;Q14BN4-5;Q14BN4-8	SLMAP	Isoform of Q14BN4, Sarcolemmal membrane-associated protein;Isoform of Q14BN4, Sarcolemmal membrane-associated protein;Isoform of Q14BN4, Sarcolemmal membrane-associated protein (Fragment);Isoform of Q14BN4, Sarcolemmal membrane-associated protein (Fragment);Isoform of Q14BN4, Sarcolemmal membrane-associated protein (Fragment);Isoform of Q14BN4, Sarcolemmal membrane-associated protein (Fragment);S…	B7Z863;B7Z964;C9JCH4;H7BZK0;H7BZW9;H7C3M8;Q14BN4;Q14BN4-2;Q14BN4-3;Q14BN4-4;Q14BN4-5;Q14BN4-8	B7Z863_HUMAN;B7Z964_HUMAN;C9JCH4_HUMAN;H7BZK0_HUMAN;H7BZW9_HUMAN;H7C3M8_HUMAN;SLMAP_HUMAN;SLMAP_HUMAN;SLMAP_HUMAN;SLMAP_HUMAN;SLMAP_HUMAN;SLMAP_HUMAN	16908.4	4490.83	8211.83	8151.6	17345.8	10443.7	6026.72	14677.3	7605.11	11659.4	Filtered	23420.1	10250	10715.6
B7ZAX5;Q01415;Q01415-2	B7ZAX5;Q01415;Q01415-2	GALK2	Isoform of Q01415, N-acetylgalactosamine kinase;N-acetylgalactosamine kinase;Isoform of Q01415, Isoform 2 of N-acetylgalactosamine kinase	B7ZAX5;Q01415;Q01415-2	B7ZAX5_HUMAN;GALK2_HUMAN;GALK2_HUMAN	74618.6	70337.3	69142.7	59634.5	44868.2	50662.4	69624.6	82169.7	94806.3	60620.4	50661.9	58694.4	66489.9	75806.3
B7ZC38;B7ZC39;Q9NR46;Q9NR46-2	B7ZC38;B7ZC39;Q9NR46;Q9NR46-2	SH3GLB2	Isoform of Q9NR46, Endophilin-B2;Isoform of Q9NR46, Endophilin-B2;Endophilin-B2;Isoform of Q9NR46, Isoform 2 of Endophilin-B2	B7ZC38;B7ZC39;Q9NR46;Q9NR46-2	B7ZC38_HUMAN;B7ZC39_HUMAN;SHLB2_HUMAN;SHLB2_HUMAN	20674.2	27016	37362.4	44258.1	27586.3	21141.1	19903.3	29502.7	21842.9	27580.6	53697.2	28544.5	23573.5	34871.7
B7ZKJ8;Q14624;Q14624-2;Q14624-3	B7ZKJ8;Q14624;Q14624-2;Q14624-3	ITIH4	Isoform of Q14624, ITIH4 protein;Inter-alpha-trypsin inhibitor heavy chain H4;Isoform of Q14624, Isoform 2 of Inter-alpha-trypsin inhibitor heavy chain H4;Isoform of Q14624, Isoform 3 of Inter-alpha-trypsin inhibitor heavy chain H4	B7ZKJ8;Q14624;Q14624-2;Q14624-3	B7ZKJ8_HUMAN;ITIH4_HUMAN;ITIH4_HUMAN;ITIH4_HUMAN	183551	347125	404512	300579	590705	264635	676927	422231	127210	266624	435306	258039	211496	637015
B7ZKQ9;Q8WTV0-2;Q8WTV0-4	B7ZKQ9;Q8WTV0-2;Q8WTV0-4	SCARB1	Isoform of Q8WTV0, SCARB1 protein;Isoform of Q8WTV0, Isoform 1 of Scavenger receptor class B member 1;Isoform of Q8WTV0, Isoform 4 of Scavenger receptor class B member 1	B7ZKQ9;Q8WTV0-2;Q8WTV0-4	B7ZKQ9_HUMAN;SCRB1_HUMAN;SCRB1_HUMAN	1.16631e+06	613274	1.12731e+06	1.00494e+06	1.81923e+06	865712	700297	1.12252e+06	1.88231e+06	907704	635342	1.34452e+06	700132	1.43541e+06
B8ZZ67;B8ZZN6;P63165;P63165-2	B8ZZ67;B8ZZN6;P63165;P63165-2	SUMO1	Isoform of P63165, SMT3 suppressor of mif two 3 homolog 1 (Yeast), isoform CRA_b;Isoform of P63165, Small ubiquitin-related modifier 1;Small ubiquitin-related modifier 1;Isoform of P63165, Isoform 2 of Small ubiquitin-related modifier 1	B8ZZ67;B8ZZN6;P63165;P63165-2	B8ZZ67_HUMAN;B8ZZN6_HUMAN;SUMO1_HUMAN;SUMO1_HUMAN	66955.1	85540.4	121243	127769	27803.5	114081	75193.3	105320	122940	107772	113552	106090	115615	38637.5
B8ZZ87;H7C173;H7C202;Q6NZ67;Q6P582	B8ZZ87;H7C173;H7C202;Q6NZ67;Q6P582	MZT2B;MZT2B;MZT2A;MZT2B;MZT2A	Isoform of Q6NZ67, Mitotic-spindle organizing protein 2B;Isoform of Q6NZ67, Mitotic-spindle organizing protein 2B (Fragment);Isoform of Q6P582, Mitotic-spindle organizing protein 2A (Fragment);Mitotic-spindle organizing protein 2B;Mitotic-spindle organizing protein 2A	B8ZZ87;H7C173;H7C202;Q6NZ67;Q6P582	B8ZZ87_HUMAN;H7C173_HUMAN;H7C202_HUMAN;MZT2B_HUMAN;MZT2A_HUMAN	11990.1	6739.21	9961.04	11464.1	7645.74	9478.15	5740.28	7311.47	8671.21	9341.05	16722.2	9285.17	16941.5	7583.36
B8ZZB2;Q96PE3;Q96PE3-2;Q96PE3-3;Q96PE3-4	B8ZZB2;Q96PE3;Q96PE3-2;Q96PE3-3;Q96PE3-4	INPP4A	Isoform of Q96PE3, Type I inositol 3,4-bisphosphate 4-phosphatase;Type I inositol 3,4-bisphosphate 4-phosphatase;Isoform of Q96PE3, Isoform 2 of Type I inositol 3,4-bisphosphate 4-phosphatase;Isoform of Q96PE3, Isoform 3 of Type I inositol 3,4-bisphosphate 4-phosphatase;Isoform of Q96PE3, Isoform 4 of Type I inositol 3,4-bisphosphate 4-phosphatase	B8ZZB2;Q96PE3;Q96PE3-2;Q96PE3-3;Q96PE3-4	B8ZZB2_HUMAN;INP4A_HUMAN;INP4A_HUMAN;INP4A_HUMAN;INP4A_HUMAN	Filtered	18005.4	Filtered	20295.4	23315.8	12737.5	16107.9	19616.8	12212	21730.5	33148.5	12127.3	15667.3	16245
B8ZZB8;Q96F85;Q96F85-2	B8ZZB8;Q96F85;Q96F85-2	CNRIP1	Isoform of Q96F85, CB1 cannabinoid receptor-interacting protein 1;CB1 cannabinoid receptor-interacting protein 1;Isoform of Q96F85, Isoform 2 of CB1 cannabinoid receptor-interacting protein 1	B8ZZB8;Q96F85;Q96F85-2	B8ZZB8_HUMAN;CNRP1_HUMAN;CNRP1_HUMAN	35958	17427.8	32734.9	29396.8	24730	28623.5	22795.7	32074.1	18807.7	26046.1	34284.9	32114.2	29775.8	39494.9
B8ZZF6;C9J128;C9J173;C9J2Z6;E7ENF2;E7ET59;E7EUX4;P49441	B8ZZF6;C9J128;C9J173;C9J2Z6;E7ENF2;E7ET59;E7EUX4;P49441	INPP1	Isoform of P49441, Inositol polyphosphate 1-phosphatase (Fragment);Isoform of P49441, Inositol polyphosphate 1-phosphatase (Fragment);Isoform of P49441, Inositol polyphosphate 1-phosphatase (Fragment);Isoform of P49441, Inositol polyphosphate 1-phosphatase (Fragment);Isoform of P49441, Inositol polyphosphate 1-phosphatase (Fragment);Isoform of P49441, Inositol polyphosphate 1-phosphatase (Fragmen…	B8ZZF6;C9J128;C9J173;C9J2Z6;E7ENF2;E7ET59;E7EUX4;P49441	B8ZZF6_HUMAN;C9J128_HUMAN;C9J173_HUMAN;C9J2Z6_HUMAN;E7ENF2_HUMAN;E7ET59_HUMAN;E7EUX4_HUMAN;INPP_HUMAN	97897.6	91965.5	91603.5	87276	63485	99877.1	71874.6	110520	35391.7	109997	102095	82259.7	82465.9	96480.8
B8ZZJ6;C9JIV5;H7C1S9;Q8TD22	B8ZZJ6;C9JIV5;H7C1S9;Q8TD22	SFXN5	Isoform of Q8TD22, Sideroflexin-5;Isoform of Q8TD22, Sideroflexin-5 (Fragment);Isoform of Q8TD22, Sideroflexin-5 (Fragment);Sideroflexin-5	B8ZZJ6;C9JIV5;H7C1S9;Q8TD22	B8ZZJ6_HUMAN;C9JIV5_HUMAN;H7C1S9_HUMAN;SFXN5_HUMAN	42702.8	14391.9	21189.4	30935.7	Filtered	46831.1	12229.9	36967.7	31522.6	23696.6	19105.1	34823	17538.6	89865.8
B8ZZK2;H7BZK5;M0QZK8;O75223	B8ZZK2;H7BZK5;M0QZK8;O75223	GGCT;GGCT;;GGCT	Isoform of O75223, Gamma-glutamylcyclotransferase;Isoform of O75223, Gamma-glutamylcyclotransferase (Fragment);Uncharacterized protein;Gamma-glutamylcyclotransferase	B8ZZK2;H7BZK5;M0QZK8;O75223	B8ZZK2_HUMAN;H7BZK5_HUMAN;M0QZK8_HUMAN;GGCT_HUMAN	30828.4	43109.2	50490.6	39730.5	44784.4	50188.7	68443.1	44397.2	39822.2	34291.2	36041.1	41381.3	30167.3	62491.1
B8ZZQ6;P06454;P06454-2	B8ZZQ6;P06454;P06454-2	PTMA	Isoform of P06454, Prothymosin alpha;Prothymosin alpha;Isoform of P06454, Isoform 2 of Prothymosin alpha	B8ZZQ6;P06454;P06454-2	B8ZZQ6_HUMAN;PTMA_HUMAN;PTMA_HUMAN	138514	100275	131743	223982	90900.9	86595.3	132001	86556.9	96583.4	137405	179442	77637.8	88295.6	119016
B8ZZU8;I3L0M9;Q15370;Q15370-2	B8ZZU8;I3L0M9;Q15370;Q15370-2	TCEB2	Isoform of Q15370, Transcription elongation factor B (SIII), polypeptide 2 (18kDa, elongin B), isoform CRA_b;Isoform of Q15370, Transcription elongation factor B polypeptide 2 (Fragment);Transcription elongation factor B polypeptide 2;Isoform of Q15370, Isoform 2 of Transcription elongation factor B polypeptide 2	B8ZZU8;I3L0M9;Q15370;Q15370-2	B8ZZU8_HUMAN;I3L0M9_HUMAN;ELOB_HUMAN;ELOB_HUMAN	75967.8	121465	104652	116739	83513.7	99163.5	107000	116589	104098	99284	126937	95857.9	114153	107431
B9ZVP7;C9JD32;J3KT29;P62829	B9ZVP7;C9JD32;J3KT29;P62829	RPL23	Isoform of P62829, 60S ribosomal protein L23;Isoform of P62829, 60S ribosomal protein L23 (Fragment);Isoform of P62829, 60S ribosomal protein L23;60S ribosomal protein L23	B9ZVP7;C9JD32;J3KT29;P62829	B9ZVP7_HUMAN;C9JD32_HUMAN;J3KT29_HUMAN;RL23_HUMAN	139309	154206	170304	142808	158645	144772	137252	140621	148747	124535	120335	140653	145405	151657
C4P0D6;C4P0D8;Q5VVQ1;Q99598	C4P0D6;C4P0D8;Q5VVQ1;Q99598	DISC1;DISC1;TSNAX;TSNAX	Isoform of Q9NRI5, Disrupted in schizophrenia 1 isoform 49;Isoform of Q9NRI5, Disrupted in schizophrenia 1 isoform 51;Isoform of Q99598, Translin-associated protein X (Fragment);Translin-associated protein X	C4P0D6;C4P0D8;Q5VVQ1;Q99598	C4P0D6_HUMAN;C4P0D8_HUMAN;Q5VVQ1_HUMAN;TSNAX_HUMAN	15592.6	10996.9	21658.2	23685.7	16958.5	16219.2	Filtered	25344.4	22588.1	15102.3	23659.3	15372.9	23513.3	25169.7
C9IY40;Q5T653	C9IY40;Q5T653	MRPL2	Isoform of Q5T653, 39S ribosomal protein L2, mitochondrial;39S ribosomal protein L2, mitochondrial	C9IY40;Q5T653	C9IY40_HUMAN;RM02_HUMAN	24551.1	19827.8	15266.7	23151.1	17627.1	20391.6	12691.1	22477	27454.3	22778.5	12178.9	15648.6	20728.9	Filtered
C9IYN9;E2QRN5;F8WEJ9;Q6GMV2	C9IYN9;E2QRN5;F8WEJ9;Q6GMV2	SMYD5	Isoform of Q6GMV2, SET and MYND domain-containing protein 5 (Fragment);Isoform of Q6GMV2, SET and MYND domain-containing protein 5;Isoform of Q6GMV2, SET and MYND domain-containing protein 5;SET and MYND domain-containing protein 5	C9IYN9;E2QRN5;F8WEJ9;Q6GMV2	C9IYN9_HUMAN;E2QRN5_HUMAN;F8WEJ9_HUMAN;SMYD5_HUMAN	43960.2	37666.3	36764.2	43393.3	32647.5	35366.3	37371.3	37768.8	36508.2	41547.3	39162	36790.8	64306.7	38842.2
C9IYS1;F5GX84;H7C3D2;Q9NZU5;Q9NZU5-2	C9IYS1;F5GX84;H7C3D2;Q9NZU5;Q9NZU5-2	LMCD1	Isoform of Q9NZU5, LIM and cysteine-rich domains protein 1 (Fragment);Isoform of Q9NZU5, LIM and cysteine-rich domains protein 1;Isoform of Q9NZU5, LIM and cysteine-rich domains protein 1 (Fragment);LIM and cysteine-rich domains protein 1;Isoform of Q9NZU5, Isoform 2 of LIM and cysteine-rich domains protein 1	C9IYS1;F5GX84;H7C3D2;Q9NZU5;Q9NZU5-2	C9IYS1_HUMAN;F5GX84_HUMAN;H7C3D2_HUMAN;LMCD1_HUMAN;LMCD1_HUMAN	Filtered	Filtered	Filtered	Filtered	35269.8	15642.5	Filtered	41106.8	24336.6	Filtered	44331.2	37528.5	49997.6	40965.4
C9IZE1;F8WAE5;Q9BY44;Q9BY44-3;Q9BY44-4	C9IZE1;F8WAE5;Q9BY44;Q9BY44-3;Q9BY44-4	EIF2A	Isoform of Q9BY44, Eukaryotic translation initiation factor 2A (Fragment);Isoform of Q9BY44, Eukaryotic translation initiation factor 2A;Eukaryotic translation initiation factor 2A;Isoform of Q9BY44, Isoform 3 of Eukaryotic translation initiation factor 2A;Isoform of Q9BY44, Isoform 4 of Eukaryotic translation initiation factor 2A	C9IZE1;F8WAE5;Q9BY44;Q9BY44-3;Q9BY44-4	C9IZE1_HUMAN;F8WAE5_HUMAN;EIF2A_HUMAN;EIF2A_HUMAN;EIF2A_HUMAN	19507.3	14659.6	22208	21844.6	13652.6	20819.7	12416.5	23853.1	24192.3	15609.3	28182.8	21689.1	22326.2	13565.5
C9IZG4;O60888;O60888-2;O60888-3	C9IZG4;O60888;O60888-2;O60888-3	CUTA	Isoform of O60888, Protein CutA;Protein CutA;Isoform of O60888, Isoform A of Protein CutA;Isoform of O60888, Isoform C of Protein CutA	C9IZG4;O60888;O60888-2;O60888-3	C9IZG4_HUMAN;CUTA_HUMAN;CUTA_HUMAN;CUTA_HUMAN	263893	314840	234808	321327	451160	264966	423937	276382	254043	274015	413528	261322	333996	423457
C9IZQ1;C9J3L8;C9J5W0;E9PAL7;P43307	C9IZQ1;C9J3L8;C9J5W0;E9PAL7;P43307	SSR1	Isoform of P43307, Translocon-associated protein subunit alpha;Isoform of P43307, Translocon-associated protein subunit alpha;Isoform of P43307, Translocon-associated protein subunit alpha;Isoform of P43307, Translocon-associated protein subunit alpha;Translocon-associated protein subunit alpha	C9IZQ1;C9J3L8;C9J5W0;E9PAL7;P43307	C9IZQ1_HUMAN;C9J3L8_HUMAN;C9J5W0_HUMAN;E9PAL7_HUMAN;SSRA_HUMAN	93537	119762	106801	102303	182147	116392	102150	80905.7	105009	99198.3	90848.1	126077	115964	191946
C9J050;C9JEJ2;H7C1T3;P49585	C9J050;C9JEJ2;H7C1T3;P49585	PCYT1A	Isoform of P49585, Choline-phosphate cytidylyltransferase A (Fragment);Isoform of P49585, Choline-phosphate cytidylyltransferase A;Isoform of P49585, Choline-phosphate cytidylyltransferase A (Fragment);Choline-phosphate cytidylyltransferase A	C9J050;C9JEJ2;H7C1T3;P49585	C9J050_HUMAN;C9JEJ2_HUMAN;H7C1T3_HUMAN;PCY1A_HUMAN	32009.9	24496.3	34031.2	23999.8	35466	25055.8	39259.3	23934	32041	29182	31643.7	25818.8	31311.4	36756.1
C9J0B2;C9J8R4;C9JRU6;C9JUW4;C9JVE2;Q96GG9	C9J0B2;C9J8R4;C9JRU6;C9JUW4;C9JVE2;Q96GG9	DCUN1D1	Isoform of Q96GG9, DCN1-like protein (Fragment);Isoform of Q96GG9, DCN1-like protein (Fragment);Isoform of Q96GG9, DCN1-like protein (Fragment);Isoform of Q96GG9, DCN1-like protein (Fragment);Isoform of Q96GG9, DCN1-like protein;DCN1-like protein 1	C9J0B2;C9J8R4;C9JRU6;C9JUW4;C9JVE2;Q96GG9	C9J0B2_HUMAN;C9J8R4_HUMAN;C9JRU6_HUMAN;C9JUW4_HUMAN;C9JVE2_HUMAN;DCNL1_HUMAN	Filtered	9956.95	15887.8	19694.7	Filtered	14563.6	Filtered	12167.3	17152.6	11748.4	50661.6	21800.2	9624.79	4801.04
C9J0G0;Q99424	C9J0G0;Q99424	ACOX2	Isoform of Q99424, Acyl-coenzyme A oxidase;Peroxisomal acyl-coenzyme A oxidase 2	C9J0G0;Q99424	C9J0G0_HUMAN;ACOX2_HUMAN	13541	19105.2	31448.5	9478.78	32848.3	26983.8	8232.86	14851.8	17575.9	22842.6	24434	13556.2	15251.4	16147.3
C9J0J7;C9J712;C9JQ45;G5E9Q6;P35080;P35080-2	C9J0J7;C9J712;C9JQ45;G5E9Q6;P35080;P35080-2	PFN2	Isoform of P35080, Profilin-2;Isoform of P35080, Profilin-2;Isoform of P35080, Profilin;Isoform of P35080, Profilin;Profilin-2;Isoform of P35080, Isoform IIb of Profilin-2	C9J0J7;C9J712;C9JQ45;G5E9Q6;P35080;P35080-2	C9J0J7_HUMAN;C9J712_HUMAN;C9JQ45_HUMAN;G5E9Q6_HUMAN;PROF2_HUMAN;PROF2_HUMAN	46942	67665.5	108726	45352.8	83724.4	42812.2	39227.5	30471.8	47324.2	55823.6	117924	53302.6	78851.5	91249
C9J0K5;C9J869;C9JVV5;C9K098;E7EPF5;E7ERP6;E9PEE2;H7C5C7;O43639;P16333	C9J0K5;C9J869;C9JVV5;C9K098;E7EPF5;E7ERP6;E9PEE2;H7C5C7;O43639;P16333	NCK1;NCK1;NCK1;NCK1;NCK2;NCK2;NCK2;NCK1;NCK2;NCK1	Isoform of P16333, Cytoplasmic protein NCK1 (Fragment);Isoform of P16333, Cytoplasmic protein NCK1 (Fragment);Isoform of P16333, Cytoplasmic protein NCK1 (Fragment);Isoform of P16333, Cytoplasmic protein NCK1 (Fragment);Isoform of O43639, Cytoplasmic protein NCK2 (Fragment);Isoform of O43639, Cytoplasmic protein NCK2;Isoform of O43639, Cytoplasmic protein NCK2 (Fragment);Isoform of P16333, Cytopl…	C9J0K5;C9J869;C9JVV5;C9K098;E7EPF5;E7ERP6;E9PEE2;H7C5C7;O43639;P16333	C9J0K5_HUMAN;C9J869_HUMAN;C9JVV5_HUMAN;C9K098_HUMAN;E7EPF5_HUMAN;E7ERP6_HUMAN;E9PEE2_HUMAN;H7C5C7_HUMAN;NCK2_HUMAN;NCK1_HUMAN	16785.9	18755	Filtered	26334.5	23130.4	24549.8	21945.2	Filtered	21621.3	28304.6	28105.1	25813.8	29467.8	28518.9
C9J0K6;P30626;P30626-2;P30626-3	C9J0K6;P30626;P30626-2;P30626-3	SRI	Isoform of P30626, Sorcin;Sorcin;Isoform of P30626, Isoform 2 of Sorcin;Isoform of P30626, Isoform 3 of Sorcin	C9J0K6;P30626;P30626-2;P30626-3	C9J0K6_HUMAN;SORCN_HUMAN;SORCN_HUMAN;SORCN_HUMAN	326257	284635	404530	359182	400121	323884	275846	308761	334868	302069	426867	259948	385963	437119
C9J1V9;D6RBD7;O43324;O43324-2	C9J1V9;D6RBD7;O43324;O43324-2	EEF1E1-BLOC1S5;EEF1E1;EEF1E1;EEF1E1	HCG2043275;Isoform of O43324, Eukaryotic translation elongation factor 1 epsilon-1;Eukaryotic translation elongation factor 1 epsilon-1;Isoform of O43324, Isoform 2 of Eukaryotic translation elongation factor 1 epsilon-1	C9J1V9;D6RBD7;O43324;O43324-2	C9J1V9_HUMAN;D6RBD7_HUMAN;MCA3_HUMAN;MCA3_HUMAN	115636	152206	135238	98302.3	104158	92169.5	166037	105956	140164	110167	110160	103297	96954.9	215289
C9J2C0;Q9NY65	C9J2C0;Q9NY65	TUBA8	Isoform of Q9NY65, Tubulin alpha-8 chain (Fragment);Tubulin alpha-8 chain	C9J2C0;Q9NY65	C9J2C0_HUMAN;TBA8_HUMAN	223165	110052	76326.8	84308.4	165201	97287.9	104200	98651.5	164205	92467.8	115658	60904.8	94759.3	140403
C9J2Y9;P30876	C9J2Y9;P30876	POLR2B	Isoform of P30876, DNA-directed RNA polymerase;DNA-directed RNA polymerase II subunit RPB2	C9J2Y9;P30876	C9J2Y9_HUMAN;RPB2_HUMAN	34363.3	31946.1	33072.4	38172.1	40604.4	34324.4	28587.2	36937.4	35460.6	37257	43210.7	34226.4	40001.2	36257.8
C9J363;C9J5C3;C9J6F3;Q9BUL8	C9J363;C9J5C3;C9J6F3;Q9BUL8	PDCD10	Isoform of Q9BUL8, Programmed cell death 10, isoform CRA_b;Isoform of Q9BUL8, Programmed cell death protein 10 (Fragment);Isoform of Q9BUL8, Programmed cell death protein 10;Programmed cell death protein 10	C9J363;C9J5C3;C9J6F3;Q9BUL8	C9J363_HUMAN;C9J5C3_HUMAN;C9J6F3_HUMAN;PDC10_HUMAN	15679.5	28466.6	21017.3	30791.2	5657.63	24061.8	20476.5	30899.9	22981.1	28223.8	34406.9	23468.2	36630.5	22273.6
C9J372;C9J4Z9;C9J9D3;C9JG84;C9JN77;C9JWC3;C9JZ60	C9J372;C9J4Z9;C9J9D3;C9JG84;C9JN77;C9JWC3;C9JZ60	SORBS2	Isoform of O94875, Sorbin and SH3 domain-containing protein 2 (Fragment);Isoform of O94875, Sorbin and SH3 domain-containing protein 2 (Fragment);Isoform of O94875, Sorbin and SH3 domain-containing protein 2 (Fragment);Isoform of O94875, Sorbin and SH3 domain-containing protein 2 (Fragment);Isoform of O94875, Sorbin and SH3 domain-containing protein 2 (Fragment);Isoform of O94875, Sorbin and SH3 …	C9J372;C9J4Z9;C9J9D3;C9JG84;C9JN77;C9JWC3;C9JZ60	C9J372_HUMAN;C9J4Z9_HUMAN;C9J9D3_HUMAN;C9JG84_HUMAN;C9JN77_HUMAN;C9JWC3_HUMAN;C9JZ60_HUMAN	56864.2	15372.8	30360.9	32885.1	13224.8	25655.3	10460	18372.8	47943.3	9588.5	15950.8	12925.4	14856.2	91574.7
C9J3S3;C9JE31;C9JTV3	C9J3S3;C9JE31;C9JTV3	GAL3ST1	Isoform of Q99999, Galactosylceramide sulfotransferase (Fragment);Isoform of Q99999, Galactosylceramide sulfotransferase (Fragment);Isoform of Q99999, Galactosylceramide sulfotransferase (Fragment)	C9J3S3;C9JE31;C9JTV3	C9J3S3_HUMAN;C9JE31_HUMAN;C9JTV3_HUMAN	Filtered	36575.5	27747.9	18250.7	24995.2	Filtered	18401.6	19935.9	15031.1	Filtered	Filtered	Filtered	7576.59	143297
C9J406	C9J406	IMMT	Isoform of Q16891, MICOS complex subunit MIC60	C9J406	C9J406_HUMAN	272538	341213	363350	295418	242346	269854	282987	264561	296162	251114	242207	238850	235212	324098
C9J5D1;C9JZU6;E7EQ69;Q9GZZ1	C9J5D1;C9JZU6;E7EQ69;Q9GZZ1	NAA50	Isoform of Q9GZZ1, N-alpha-acetyltransferase 50;Isoform of Q9GZZ1, N-alpha-acetyltransferase 50 (Fragment);Isoform of Q9GZZ1, N-alpha-acetyltransferase 50;N-alpha-acetyltransferase 50	C9J5D1;C9JZU6;E7EQ69;Q9GZZ1	C9J5D1_HUMAN;C9JZU6_HUMAN;E7EQ69_HUMAN;NAA50_HUMAN	35235.2	15472.5	30395.9	22076.1	14963.8	26403.2	21669.3	28757.8	30465.4	26190.2	23157.3	27931.6	29355.3	22804.1
C9J5H8;Q9UBB6;Q9UBB6-2;Q9UBB6-3	C9J5H8;Q9UBB6;Q9UBB6-2;Q9UBB6-3	NCDN	Isoform of Q9UBB6, Neurochondrin (Fragment);Neurochondrin;Isoform of Q9UBB6, Isoform 2 of Neurochondrin;Isoform of Q9UBB6, Isoform 3 of Neurochondrin	C9J5H8;Q9UBB6;Q9UBB6-2;Q9UBB6-3	C9J5H8_HUMAN;NCDN_HUMAN;NCDN_HUMAN;NCDN_HUMAN	16284	22608.6	26686.4	30690.4	25454	20014.8	18720.1	30243.2	21624.4	18963.8	55896.9	23511.2	33512.4	10700.3
C9J5M0;C9JC07;C9JJV6;C9JZL8;Q96S97	C9J5M0;C9JC07;C9JJV6;C9JZL8;Q96S97	MYADM	Isoform of Q96S97, Myeloid-associated differentiation marker (Fragment);Isoform of Q96S97, Myeloid-associated differentiation marker (Fragment);Isoform of Q96S97, Myeloid-associated differentiation marker (Fragment);Isoform of Q96S97, Myeloid-associated differentiation marker (Fragment);Myeloid-associated differentiation marker	C9J5M0;C9JC07;C9JJV6;C9JZL8;Q96S97	C9J5M0_HUMAN;C9JC07_HUMAN;C9JJV6_HUMAN;C9JZL8_HUMAN;MYADM_HUMAN	78758.8	62463.2	64801	111101	140070	76237	67845.5	87553.4	64851	98164.6	139286	92189.4	116116	121917
C9J5N7;H7BXQ8;Q8N2F6;Q8N2F6-2;Q8N2F6-3;Q8N2F6-4;Q8N2F6-5;Q8N2F6-6	C9J5N7;H7BXQ8;Q8N2F6;Q8N2F6-2;Q8N2F6-3;Q8N2F6-4;Q8N2F6-5;Q8N2F6-6	ARMC10	Isoform of Q8N2F6, Armadillo repeat-containing protein 10 (Fragment);Isoform of Q8N2F6, Armadillo repeat-containing protein 10;Armadillo repeat-containing protein 10;Isoform of Q8N2F6, Isoform 2 of Armadillo repeat-containing protein 10;Isoform of Q8N2F6, Isoform 3 of Armadillo repeat-containing protein 10;Isoform of Q8N2F6, Isoform 4 of Armadillo repeat-containing protein 10;Isoform of Q8N2F6, I…	C9J5N7;H7BXQ8;Q8N2F6;Q8N2F6-2;Q8N2F6-3;Q8N2F6-4;Q8N2F6-5;Q8N2F6-6	C9J5N7_HUMAN;H7BXQ8_HUMAN;ARM10_HUMAN;ARM10_HUMAN;ARM10_HUMAN;ARM10_HUMAN;ARM10_HUMAN;ARM10_HUMAN	72527.4	74539.8	59586.6	64162.4	77064.4	70875.1	60016.1	68025.2	71569.7	66577.3	63582.3	55888.4	59457.3	75830.8
C9J650;P05408-2	C9J650;P05408-2	SCG5	Isoform of P05408, Neuroendocrine protein 7B2;Isoform of P05408, Isoform 2 of Neuroendocrine protein 7B2	C9J650;P05408-2	C9J650_HUMAN;7B2_HUMAN	Filtered	109093	111210	77247.1	44855.1	Filtered	Filtered	53387.3	52410.8	Filtered	55350.7	16913.1	45518.8	Filtered
C9J6A7;Q2QD12;Q96AT9;Q96AT9-2;Q96AT9-3;Q96AT9-4;Q96AT9-5	C9J6A7;Q2QD12;Q96AT9;Q96AT9-2;Q96AT9-3;Q96AT9-4;Q96AT9-5	RPE;RPEL1;RPE;RPE;RPE;RPE;RPE	Isoform of Q96AT9, Ribulose-phosphate 3-epimerase (Fragment);Ribulose-phosphate 3-epimerase-like protein 1;Ribulose-phosphate 3-epimerase;Isoform of Q96AT9, Isoform 2 of Ribulose-phosphate 3-epimerase;Isoform of Q96AT9, Isoform 3 of Ribulose-phosphate 3-epimerase;Isoform of Q96AT9, Isoform 4 of Ribulose-phosphate 3-epimerase;Isoform of Q96AT9, Isoform 5 of Ribulose-phosphate 3-epimerase	C9J6A7;Q2QD12;Q96AT9;Q96AT9-2;Q96AT9-3;Q96AT9-4;Q96AT9-5	C9J6A7_HUMAN;RPEL1_HUMAN;RPE_HUMAN;RPE_HUMAN;RPE_HUMAN;RPE_HUMAN;RPE_HUMAN	76759.4	63089	64394.2	48509.7	62526	54704.5	86963.6	59481.9	53875.2	65583.3	51629.6	71859.9	Filtered	69960.2
C9J6D1;Q99733;Q99733-2	C9J6D1;Q99733;Q99733-2	NAP1L4	Isoform of Q99733, Nucleosome assembly protein 1-like 4 (Fragment);Nucleosome assembly protein 1-like 4;Isoform of Q99733, Isoform 2 of Nucleosome assembly protein 1-like 4	C9J6D1;Q99733;Q99733-2	C9J6D1_HUMAN;NP1L4_HUMAN;NP1L4_HUMAN	77926.4	86506.9	97413.2	97089.7	93576	95322.2	70457.9	84395.5	68170.4	87414.6	95604.3	79750.8	86600	102982
C9J715;Q9Y2I1;Q9Y2I1-3;Q9Y2I1-4	C9J715;Q9Y2I1;Q9Y2I1-3;Q9Y2I1-4	NISCH	Isoform of Q9Y2I1, Nischarin;Nischarin;Isoform of Q9Y2I1, Isoform 3 of Nischarin;Isoform of Q9Y2I1, Isoform 4 of Nischarin	C9J715;Q9Y2I1;Q9Y2I1-3;Q9Y2I1-4	C9J715_HUMAN;NISCH_HUMAN;NISCH_HUMAN;NISCH_HUMAN	Filtered	6349.93	16479.4	13329.6	6976.2	6937.97	10614	9732.56	11401.1	5382.88	14021.8	7525.01	7455.24	7660.96
C9J719;C9JJ78;Q15125	C9J719;C9JJ78;Q15125	EBP	Isoform of Q15125, 3-beta-hydroxysteroid-Delta(8),Delta(7)-isomerase (Fragment);Isoform of Q15125, 3-beta-hydroxysteroid-Delta(8),Delta(7)-isomerase (Fragment);3-beta-hydroxysteroid-Delta(8),Delta(7)-isomerase	C9J719;C9JJ78;Q15125	C9J719_HUMAN;C9JJ78_HUMAN;EBP_HUMAN	168536	58793.4	229761	148628	35157	136833	75371	99746.3	591852	122648	176022	263566	197571	Filtered
C9J798;E7ERK1;F5GXT2;F8W6L0;H0YB35;O43374;O43374-2	C9J798;E7ERK1;F5GXT2;F8W6L0;H0YB35;O43374;O43374-2	RASA4B;RASA4;RASA4B;RASA4B;RASA4;RASA4;RASA4	Ras GTPase-activating protein 4B;Isoform of O43374, Ras GTPase-activating protein 4;Isoform of C9J798, Putative Ras GTPase-activating protein 4B;Isoform of C9J798, Putative Ras GTPase-activating protein 4B;Isoform of O43374, Ras GTPase-activating protein 4 (Fragment);Ras GTPase-activating protein 4;Isoform of O43374, Isoform 2 of Ras GTPase-activating protein 4	C9J798;E7ERK1;F5GXT2;F8W6L0;H0YB35;O43374;O43374-2	RAS4B_HUMAN;E7ERK1_HUMAN;F5GXT2_HUMAN;F8W6L0_HUMAN;H0YB35_HUMAN;RASL2_HUMAN;RASL2_HUMAN	Filtered	2375.42	3315.2	2843.49	8011.4	8533.25	1154.38	1648.52	Filtered	3296.27	4695.8	3240.62	3791.44	1807.41
C9J7S5;H7C0X4;Q92685;Q92685-2	C9J7S5;H7C0X4;Q92685;Q92685-2	ALG3	Isoform of Q92685, Dol-P-Man:Man(5)GlcNAc(2)-PP-Dol alpha-1,3-mannosyltransferase;Isoform of Q92685, Dol-P-Man:Man(5)GlcNAc(2)-PP-Dol alpha-1,3-mannosyltransferase (Fragment);Dol-P-Man:Man(5)GlcNAc(2)-PP-Dol alpha-1,3-mannosyltransferase;Isoform of Q92685, Isoform 2 of Dol-P-Man:Man(5)GlcNAc(2)-PP-Dol alpha-1,3-mannosyltransferase	C9J7S5;H7C0X4;Q92685;Q92685-2	C9J7S5_HUMAN;H7C0X4_HUMAN;ALG3_HUMAN;ALG3_HUMAN	33472.4	17812.1	13121.9	17963.3	8702.17	17356.7	16039	17191.9	17546.7	16477.5	10793.4	16618.7	13199.8	11564.6
C9J8Q5;P51649;P51649-2	C9J8Q5;P51649;P51649-2	ALDH5A1	Isoform of P51649, Succinate-semialdehyde dehydrogenase, mitochondrial;Succinate-semialdehyde dehydrogenase, mitochondrial;Isoform of P51649, Isoform 2 of Succinate-semialdehyde dehydrogenase, mitochondrial	C9J8Q5;P51649;P51649-2	C9J8Q5_HUMAN;SSDH_HUMAN;SSDH_HUMAN	82496.5	93763.9	85411.9	87407.2	55389	69183.1	73271.9	89057.8	87388.1	95734	82175	76932.5	99796.3	106960
C9J8S2;Q99969	C9J8S2;Q99969	RARRES2	Isoform of Q99969, Retinoic acid receptor responder protein 2 (Fragment);Retinoic acid receptor responder protein 2	C9J8S2;Q99969	C9J8S2_HUMAN;RARR2_HUMAN	25309	22032.9	24563.6	29159.8	8872.41	27058	23163.8	26380.6	24083.8	21477.4	23935.8	18551.6	23702.2	16732.9
C9J8T6;Q14061	C9J8T6;Q14061	COX17	Isoform of Q14061, Cytochrome c oxidase copper chaperone;Cytochrome c oxidase copper chaperone	C9J8T6;Q14061	C9J8T6_HUMAN;COX17_HUMAN	107671	97356.6	17339.4	387229	120100	119232	152837	137349	169519	134486	157258	166042	73117.8	103265
C9J973;Q5JS37;Q5JS37-2	C9J973;Q5JS37;Q5JS37-2	NHLRC3	Isoform of Q5JS37, NHL repeat-containing protein 3;NHL repeat-containing protein 3;Isoform of Q5JS37, Isoform 2 of NHL repeat-containing protein 3	C9J973;Q5JS37;Q5JS37-2	C9J973_HUMAN;NHLC3_HUMAN;NHLC3_HUMAN	Filtered	10559.9	19420.2	13082.5	12621.2	12945.3	12083.7	13840.2	12830.6	14267.5	12208.2	9494.96	10031.4	21738.1
C9J9B2;C9JIJ9;E7EPF2;E7ETU5;F6Y5H0;P29558;P29558-2;Q6XE24;Q6XE24-2;Q6XE24-3;Q6XE24-4;Q6XE24-5	C9J9B2;C9JIJ9;E7EPF2;E7ETU5;F6Y5H0;P29558;P29558-2;Q6XE24;Q6XE24-2;Q6XE24-3;Q6XE24-4;Q6XE24-5	RBMS3;RBMS3;RBMS1;RBMS1;RBMS1;RBMS1;RBMS1;RBMS3;RBMS3;RBMS3;RBMS3;RBMS3	Isoform of Q6XE24, RNA-binding motif, single-stranded-interacting protein 3;Isoform of Q6XE24, RNA-binding motif, single-stranded-interacting protein 3;Isoform of P29558, RNA-binding motif, single-stranded-interacting protein 1 (Fragment);Isoform of P29558, RNA-binding motif, single-stranded-interacting protein 1;Isoform of P29558, RNA-binding motif, single-stranded-interacting protein 1;RNA-bind…	C9J9B2;C9JIJ9;E7EPF2;E7ETU5;F6Y5H0;P29558;P29558-2;Q6XE24;Q6XE24-2;Q6XE24-3;Q6XE24-4;Q6XE24-5	C9J9B2_HUMAN;C9JIJ9_HUMAN;E7EPF2_HUMAN;E7ETU5_HUMAN;F6Y5H0_HUMAN;RBMS1_HUMAN;RBMS1_HUMAN;RBMS3_HUMAN;RBMS3_HUMAN;RBMS3_HUMAN;RBMS3_HUMAN;RBMS3_HUMAN	Filtered	30382.7	33108.6	20073.8	43506.9	29181	24842.1	36680.9	23694.6	29387	38672.8	28293	29651.5	Filtered
C9JA05;D6RD17;D6RHJ6;P01591	C9JA05;D6RD17;D6RHJ6;P01591	JCHAIN;JCHAIN;JCHAIN;IGJ	Isoform of P01591, Protein JCHAIN (Fragment);Isoform of P01591, Protein JCHAIN (Fragment);Isoform of P01591, Protein JCHAIN (Fragment);Immunoglobulin J chain	C9JA05;D6RD17;D6RHJ6;P01591	C9JA05_HUMAN;D6RD17_HUMAN;D6RHJ6_HUMAN;IGJ_HUMAN	25988.9	142528	116771	104081	108979	29905.7	89247.5	127662	27673.1	74225	78687	50927.1	30984	401369
C9JA28;Q9UNL2;Q9UNL2-2	C9JA28;Q9UNL2;Q9UNL2-2	SSR3	Isoform of Q9UNL2, Translocon-associated protein subunit gamma;Translocon-associated protein subunit gamma;Isoform of Q9UNL2, Isoform 2 of Translocon-associated protein subunit gamma	C9JA28;Q9UNL2;Q9UNL2-2	C9JA28_HUMAN;SSRG_HUMAN;SSRG_HUMAN	74407.9	51869.4	23605.2	64526.6	23396.7	44724.3	41154.8	50024.5	42378.9	48657.5	41160.7	55324.6	43226	33403.4
C9JA29;Q96JG6;Q96JG6-2;Q96JG6-3	C9JA29;Q96JG6;Q96JG6-2;Q96JG6-3	CCDC132	Isoform of Q96JG6, Syndetin (Fragment);Syndetin;Isoform of Q96JG6, Isoform 2 of Syndetin;Isoform of Q96JG6, Isoform 3 of Syndetin	C9JA29;Q96JG6;Q96JG6-2;Q96JG6-3	C9JA29_HUMAN;SYNDE_HUMAN;SYNDE_HUMAN;SYNDE_HUMAN	12151.3	8606.64	4886.71	8600.38	2671.96	6247.3	5099.84	7319.33	7880.86	9401.19	7747.87	6535.41	5063.15	7099.29
C9JAF7;O95721	C9JAF7;O95721	SNAP29	Isoform of O95721, Synaptosomal-associated protein (Fragment);Synaptosomal-associated protein 29	C9JAF7;O95721	C9JAF7_HUMAN;SNP29_HUMAN	Filtered	8312.07	Filtered	28151.2	15041.3	10582	Filtered	10605.1	12416.5	15372.4	19147.2	18498.1	16402.1	22817.8
C9JAT7;O94888	C9JAT7;O94888	UBXN7	Isoform of O94888, UBX domain-containing protein 7;UBX domain-containing protein 7	C9JAT7;O94888	C9JAT7_HUMAN;UBXN7_HUMAN	40198.2	38728	26098	34406.1	32716	32447.8	35930.4	38192.2	42292.9	30492.9	37270.4	40099.8	30081.7	Filtered
C9JAW5;C9JNU6;Q9Y241	C9JAW5;C9JNU6;Q9Y241	;HIGD1A;HIGD1A	Uncharacterized protein;Isoform of Q9Y241, HIG1 domain family member 1A, mitochondrial;HIG1 domain family member 1A, mitochondrial	C9JAW5;C9JNU6;Q9Y241	C9JAW5_HUMAN;C9JNU6_HUMAN;HIG1A_HUMAN	338343	152435	323115	354500	147470	305079	160126	209949	408704	319970	388302	297977	230278	154117
C9JAX1;Q16595	C9JAX1;Q16595	FXN	Isoform of Q16595, Frataxin, mitochondrial;Frataxin, mitochondrial	C9JAX1;Q16595	C9JAX1_HUMAN;FRDA_HUMAN	40469.5	31735.7	50849.4	26033.7	13234.6	39914.7	27876.4	38128.4	38674.8	44752.3	21849	47977.5	26755.1	27989.2
C9JB55	C9JB55	TF	Isoform of P02787, Serotransferrin (Fragment)	C9JB55	C9JB55_HUMAN	130837	82969.8	188116	138894	74541	176372	160502	233111	53867.4	235630	99089.5	58706.1	114577	64342.9
C9JBL1;Q9Y6A9;X6R2S6	C9JBL1;Q9Y6A9;X6R2S6	SPCS1	Isoform of Q9Y6A9, Signal peptidase complex subunit 1;Signal peptidase complex subunit 1;Isoform of Q9Y6A9, Signal peptidase complex subunit 1	C9JBL1;Q9Y6A9;X6R2S6	C9JBL1_HUMAN;SPCS1_HUMAN;X6R2S6_HUMAN	59306.3	53043.1	77905.2	59862	15896.2	67973.7	30545.8	68873.1	62960.9	56998	38037.1	67900.2	48384.9	10954
C9JBY7;Q9Y291	C9JBY7;Q9Y291	MRPS33	Isoform of Q9Y291, 28S ribosomal protein S33, mitochondrial;28S ribosomal protein S33, mitochondrial	C9JBY7;Q9Y291	C9JBY7_HUMAN;RT33_HUMAN	22273.5	32282.9	37180.1	45525	12826.9	40104.8	30492.4	43226.2	49358.3	45810.5	35845.2	41750	44619.3	26576.7
C9JCC6;E9PNC7;E9PQX9;Q14919;Q14919-2	C9JCC6;E9PNC7;E9PQX9;Q14919;Q14919-2	DRAP1	Isoform of Q14919, Dr1-associated corepressor;Isoform of Q14919, Dr1-associated corepressor (Fragment);Isoform of Q14919, Dr1-associated corepressor;Dr1-associated corepressor;Isoform of Q14919, Isoform 2 of Dr1-associated corepressor	C9JCC6;E9PNC7;E9PQX9;Q14919;Q14919-2	C9JCC6_HUMAN;E9PNC7_HUMAN;E9PQX9_HUMAN;NC2A_HUMAN;NC2A_HUMAN	14720.4	Filtered	9030.88	13289.4	11420.5	12965	7147.9	13152.8	7513.35	8885.62	15340.4	6589.45	16099.1	4127.97
C9JDL1;P50053	C9JDL1;P50053	KHK	Isoform of P50053, Ketohexokinase (Fragment);Ketohexokinase	C9JDL1;P50053	C9JDL1_HUMAN;KHK_HUMAN	Filtered	Filtered	9337.05	4296.12	23515.5	10613.6	9502.22	9304.27	11972.1	7986.69	9621.74	6627.76	83686.2	Filtered
C9JDM3;C9JJ34;F6WQW2;P43487;P43487-2	C9JDM3;C9JJ34;F6WQW2;P43487;P43487-2	RANBP1	Isoform of P43487, Ran-specific GTPase-activating protein (Fragment);Isoform of P43487, Ran-specific GTPase-activating protein (Fragment);Isoform of P43487, Ran-specific GTPase-activating protein;Ran-specific GTPase-activating protein;Isoform of P43487, Isoform 2 of Ran-specific GTPase-activating protein	C9JDM3;C9JJ34;F6WQW2;P43487;P43487-2	C9JDM3_HUMAN;C9JJ34_HUMAN;F6WQW2_HUMAN;RANG_HUMAN;RANG_HUMAN	78558.4	70859.9	108525	98856.3	53234.4	87352.1	63556.9	98634.8	85141.2	105397	121821	86678.8	115318	85875.8
C9JDV1;C9JU59;E7EMG9;P33241;P33241-3	C9JDV1;C9JU59;E7EMG9;P33241;P33241-3	LSP1	Isoform of P33241, Lymphocyte-specific protein 1 (Fragment);Isoform of P33241, Lymphocyte-specific protein 1 (Fragment);Isoform of P33241, Lymphocyte-specific protein 1 (Fragment);Lymphocyte-specific protein 1;Isoform of P33241, Isoform 3 of Lymphocyte-specific protein 1	C9JDV1;C9JU59;E7EMG9;P33241;P33241-3	C9JDV1_HUMAN;C9JU59_HUMAN;E7EMG9_HUMAN;LSP1_HUMAN;LSP1_HUMAN	15001.9	Filtered	17025.8	22678.4	13478.5	15044.8	8136.97	9946.74	11184	Filtered	Filtered	11344.8	15331	5119.28
C9JF17;P05090	C9JF17;P05090	APOD	Isoform of P05090, Apolipoprotein D (Fragment);Apolipoprotein D	C9JF17;P05090	C9JF17_HUMAN;APOD_HUMAN	2.67812e+06	2347889	3.04634e+06	1.66949e+06	2252245	871441	2513301	1707808	3.20057e+06	1.96317e+06	1.28655e+06	1.63415e+06	987661	7624890
C9JFE4;Q13098;Q13098-5;Q13098-7	C9JFE4;Q13098;Q13098-5;Q13098-7	GPS1	Isoform of Q13098, COP9 signalosome complex subunit 1;COP9 signalosome complex subunit 1;Isoform of Q13098, Isoform 4 of COP9 signalosome complex subunit 1;Isoform of Q13098, Isoform 2 of COP9 signalosome complex subunit 1	C9JFE4;Q13098;Q13098-5;Q13098-7	C9JFE4_HUMAN;CSN1_HUMAN;CSN1_HUMAN;CSN1_HUMAN	116209	98515.3	95666.6	109520	101030	95273.5	99014.7	99100.9	94316.4	101995	133904	95735.8	96647.6	110091
C9JFM5;Q12846	C9JFM5;Q12846	STX4	Isoform of Q12846, Syntaxin-4 (Fragment);Syntaxin-4	C9JFM5;Q12846	C9JFM5_HUMAN;STX4_HUMAN	18954.4	15831.3	14841.4	12770.8	5774.16	12134.4	14803.1	13850.8	21591.9	17007.8	11238.4	12805.3	15610.1	Filtered
C9JFR7;P99999	C9JFR7;P99999	CYCS	Isoform of P99999, Cytochrome c (Fragment);Cytochrome c	C9JFR7;P99999	C9JFR7_HUMAN;CYC_HUMAN	320516	512561	354317	388143	549886	364089	397087	357244	377207	389806	316035	376660	256248	320615
C9JFV4;I3L1P4;I3L445;I3L4M7;Q8IZL8	C9JFV4;I3L1P4;I3L445;I3L4M7;Q8IZL8	PELP1	Isoform of Q8IZL8, Proline-, glutamic acid- and leucine-rich protein 1;Isoform of Q8IZL8, Proline-, glutamic acid- and leucine-rich protein 1 (Fragment);Isoform of Q8IZL8, Proline-, glutamic acid- and leucine-rich protein 1 (Fragment);Isoform of Q8IZL8, Proline-, glutamic acid- and leucine-rich protein 1 (Fragment);Proline-, glutamic acid- and leucine-rich protein 1	C9JFV4;I3L1P4;I3L445;I3L4M7;Q8IZL8	C9JFV4_HUMAN;I3L1P4_HUMAN;I3L445_HUMAN;I3L4M7_HUMAN;PELP1_HUMAN	20492.9	8110.09	8487.05	10924	5226.86	12167	6031.66	11977.2	12327.3	15192.6	12505.1	8106.33	12695.8	Filtered
C9JG87;Q9NYK5;Q9NYK5-2	C9JG87;Q9NYK5;Q9NYK5-2	MRPL39	Isoform of Q9NYK5, 39S ribosomal protein L39, mitochondrial (Fragment);39S ribosomal protein L39, mitochondrial;Isoform of Q9NYK5, Isoform 2 of 39S ribosomal protein L39, mitochondrial	C9JG87;Q9NYK5;Q9NYK5-2	C9JG87_HUMAN;RM39_HUMAN;RM39_HUMAN	21792.7	26277.6	16635.5	32737.6	24060.6	27122	22314.2	28514.3	37161.8	28192.2	24989.1	26604.3	27949.4	30405.1
C9JGI3;P19971	C9JGI3;P19971	TYMP	Isoform of P19971, Thymidine phosphorylase (Fragment);Thymidine phosphorylase	C9JGI3;P19971	C9JGI3_HUMAN;TYPH_HUMAN	63164.2	160715	167641	98320.9	306977	134988	303536	76702.5	49249.1	76868.3	114364	88044	161587	133241
C9JHR8;F5GZZ9;Q86VB7;Q86VB7-2;Q86VB7-3;Q86VB7-4	C9JHR8;F5GZZ9;Q86VB7;Q86VB7-2;Q86VB7-3;Q86VB7-4	CD163	Isoform of Q86VB7, Scavenger receptor cysteine-rich type 1 protein M130;Isoform of Q86VB7, Scavenger receptor cysteine-rich type 1 protein M130;Scavenger receptor cysteine-rich type 1 protein M130;Isoform of Q86VB7, Isoform 2 of Scavenger receptor cysteine-rich type 1 protein M130;Isoform of Q86VB7, Isoform 3 of Scavenger receptor cysteine-rich type 1 protein M130;Isoform of Q86VB7, Isoform 4 of …	C9JHR8;F5GZZ9;Q86VB7;Q86VB7-2;Q86VB7-3;Q86VB7-4	C9JHR8_HUMAN;F5GZZ9_HUMAN;C163A_HUMAN;C163A_HUMAN;C163A_HUMAN;C163A_HUMAN	89989.3	112744	56814.3	34010.6	170358	93735.9	141386	52048	17123.4	69515.6	26089.9	72381.4	28665	210351
C9JHW1;E7ESB6;I1E4Y6;Q6Y7W6;Q6Y7W6-4;Q6Y7W6-5	C9JHW1;E7ESB6;I1E4Y6;Q6Y7W6;Q6Y7W6-4;Q6Y7W6-5	GIGYF2	Isoform of Q6Y7W6, PERQ amino acid-rich with GYF domain-containing protein 2 (Fragment);Isoform of Q6Y7W6, PERQ amino acid-rich with GYF domain-containing protein 2 (Fragment);Isoform of Q6Y7W6, PERQ amino acid-rich with GYF domain-containing protein 2;PERQ amino acid-rich with GYF domain-containing protein 2;Isoform of Q6Y7W6, Isoform 3 of PERQ amino acid-rich with GYF domain-containing protein …	C9JHW1;E7ESB6;I1E4Y6;Q6Y7W6;Q6Y7W6-4;Q6Y7W6-5	C9JHW1_HUMAN;E7ESB6_HUMAN;I1E4Y6_HUMAN;PERQ2_HUMAN;PERQ2_HUMAN;PERQ2_HUMAN	228238	148724	152089	54839.9	185537	90108	27285.3	117856	64151.7	44952.5	221396	199997	188119	91279.1
C9JIF9;P13798	C9JIF9;P13798	APEH	Isoform of P13798, Acylamino-acid-releasing enzyme;Acylamino-acid-releasing enzyme	C9JIF9;P13798	C9JIF9_HUMAN;ACPH_HUMAN	160449	104087	181338	162268	117248	138578	179621	149556	161537	140069	126336	123381	109416	104251
C9JIZ0;C9JNV3;F2Z2Y6;O95777	C9JIZ0;C9JNV3;F2Z2Y6;O95777	LSM8	Isoform of O95777, LSM8 homolog, U6 small nuclear RNA associated (S. cerevisiae), isoform CRA_a;Isoform of O95777, U6 snRNA-associated Sm-like protein LSm8 (Fragment);Isoform of O95777, U6 snRNA-associated Sm-like protein LSm8;U6 snRNA-associated Sm-like protein LSm8	C9JIZ0;C9JNV3;F2Z2Y6;O95777	C9JIZ0_HUMAN;C9JNV3_HUMAN;F2Z2Y6_HUMAN;LSM8_HUMAN	33153.2	44834.1	39863.2	47410.1	40487.2	48898.9	55005.8	48646.8	47929.7	38840.8	71173.6	39230.5	49025.1	33815.8
C9JJT5;G3V325;P56134-2;P56134-4	C9JJT5;G3V325;P56134-2;P56134-4	ATP5J2-PTCD1;ATP5J2-PTCD1;ATP5J2;ATP5J2	Isoform of G3V325, Protein ATP5J2-PTCD1;Protein ATP5J2-PTCD1;Isoform of P56134, Isoform 2 of ATP synthase subunit f, mitochondrial;Isoform of P56134, Isoform 4 of ATP synthase subunit f, mitochondrial	C9JJT5;G3V325;P56134-2;P56134-4	C9JJT5_HUMAN;G3V325_HUMAN;ATPK_HUMAN;ATPK_HUMAN	506500	648896	496664	458499	246719	386391	528632	475946	417993	358340	385394	338154	376487	292847
C9JJX6;E9PDC3;O00192;O00192-2	C9JJX6;E9PDC3;O00192;O00192-2	ARVCF	Isoform of O00192, Armadillo repeat protein deleted in velo-cardio-facial syndrome;Isoform of O00192, Armadillo repeat protein deleted in velo-cardio-facial syndrome;Armadillo repeat protein deleted in velo-cardio-facial syndrome;Isoform of O00192, Isoform Short of Armadillo repeat protein deleted in velo-cardio-facial syndrome	C9JJX6;E9PDC3;O00192;O00192-2	C9JJX6_HUMAN;E9PDC3_HUMAN;ARVC_HUMAN;ARVC_HUMAN	Filtered	Filtered	Filtered	5941.11	1757.98	1161.36	Filtered	3327.89	3697.51	Filtered	12847.3	1823.04	5467.96	Filtered
C9JKI3;Q03135-2	C9JKI3;Q03135-2	CAV1	Isoform of Q03135, Caveolin (Fragment);Isoform of Q03135, Isoform 2 of Caveolin-1	C9JKI3;Q03135-2	C9JKI3_HUMAN;CAV1_HUMAN	43805.6	18177.8	20628.2	25493.5	65084	13180.6	37772.8	17044.5	16324.1	90253.9	36868.7	63649.1	56841.8	41477
C9JL85;P58546	C9JL85;P58546	MTPN	Isoform of P58546, Myotrophin;Myotrophin	C9JL85;P58546	C9JL85_HUMAN;MTPN_HUMAN	77772.1	89122.4	130227	139360	71440.5	115426	89794.5	123305	125779	123491	134013	127477	126306	104650
C9JME2;Q9Y4F1;Q9Y4F1-2	C9JME2;Q9Y4F1;Q9Y4F1-2	FARP1	Isoform of Q9Y4F1, FERM, RhoGEF and pleckstrin domain-containing protein 1;FERM, RhoGEF and pleckstrin domain-containing protein 1;Isoform of Q9Y4F1, Isoform 2 of FERM, RhoGEF and pleckstrin domain-containing protein 1	C9JME2;Q9Y4F1;Q9Y4F1-2	C9JME2_HUMAN;FARP1_HUMAN;FARP1_HUMAN	60243.2	61975	43207.1	55941.5	53393.4	31229	43102.3	46516.1	95633.8	62177.3	44606.9	54724.2	71156.4	48420.2
C9JNU9	C9JNU9	USP4	Isoform of Q13107, Ubiquitin carboxyl-terminal hydrolase 4	C9JNU9	C9JNU9_HUMAN	Filtered	514561	237511	117371	488942	293145	361896	211045	219108	661960	196314	326557	147325	388782
C9JNV2;P41223;P41223-2	C9JNV2;P41223;P41223-2	BUD31	Isoform of P41223, Protein BUD31 homolog;Protein BUD31 homolog;Isoform of P41223, Isoform 2 of Protein BUD31 homolog	C9JNV2;P41223;P41223-2	C9JNV2_HUMAN;BUD31_HUMAN;BUD31_HUMAN	11436.8	12314.8	11713.6	14608.2	10276.3	14672.6	10239.3	8949.01	16453.5	14691.2	19989	14670.9	15965.7	12154
C9JNW5;C9JXB8;P83731	C9JNW5;C9JXB8;P83731	RPL24	Isoform of P83731, 60S ribosomal protein L24;Isoform of P83731, 60S ribosomal protein L24;60S ribosomal protein L24	C9JNW5;C9JXB8;P83731	C9JNW5_HUMAN;C9JXB8_HUMAN;RL24_HUMAN	361683	362260	307586	320911	408151	365731	275040	295979	365659	348908	299534	352820	335482	338322
C9JNY7;H7C4X7;P05408	C9JNY7;H7C4X7;P05408	SCG5	Isoform of P05408, Neuroendocrine protein 7B2;Isoform of P05408, Neuroendocrine protein 7B2 (Fragment);Neuroendocrine protein 7B2	C9JNY7;H7C4X7;P05408	C9JNY7_HUMAN;H7C4X7_HUMAN;7B2_HUMAN	8674.91	10334.1	64350.9	67070.1	55422.7	16367.6	12969.4	25931.5	48183.8	6202.46	132022	18981.8	46152	6577.57
C9JPE1;O43772	C9JPE1;O43772	SLC25A20	Isoform of O43772, Mitochondrial carnitine/acylcarnitine carrier protein;Mitochondrial carnitine/acylcarnitine carrier protein	C9JPE1;O43772	C9JPE1_HUMAN;MCAT_HUMAN	74390.7	70598.5	81489.7	71836.8	26796.7	68996.6	51645.5	67416.6	82259.3	69094.1	54265.2	63486.4	38248.6	29858.5
C9JPQ9;C9JU00	C9JPQ9;C9JU00	FGG	Isoform of P02679, Fibrinogen gamma chain (Fragment);Isoform of P02679, Fibrinogen gamma chain (Fragment)	C9JPQ9;C9JU00	C9JPQ9_HUMAN;C9JU00_HUMAN	162554	21680.4	23819.8	180313	23111.9	18322	27161.1	28497.3	9983.85	Filtered	10996.1	101383	25332.4	26934.5
C9JQ41;H7C525;Q4VC31	C9JQ41;H7C525;Q4VC31	CCDC58	Isoform of Q4VC31, Coiled-coil domain-containing protein 58;Isoform of Q4VC31, Coiled-coil domain-containing protein 58 (Fragment);Coiled-coil domain-containing protein 58	C9JQ41;H7C525;Q4VC31	C9JQ41_HUMAN;H7C525_HUMAN;CCD58_HUMAN	37991.6	36439.4	37229.3	34432.6	23193.6	33704.9	27846.1	35238.7	52525.6	40189.7	24002.9	42273.2	37859.1	43492.1
C9JQ42;G5E9W8;P46976;P46976-2;P46976-3	C9JQ42;G5E9W8;P46976;P46976-2;P46976-3	GYG1	Isoform of P46976, Glycogenin-1 (Fragment);Isoform of P46976, Glycogenin 1, isoform CRA_e;Glycogenin-1;Isoform of P46976, Isoform GN-1 of Glycogenin-1;Isoform of P46976, Isoform GN-1S of Glycogenin-1	C9JQ42;G5E9W8;P46976;P46976-2;P46976-3	C9JQ42_HUMAN;G5E9W8_HUMAN;GLYG_HUMAN;GLYG_HUMAN;GLYG_HUMAN	93289.3	101236	99061.3	106398	117098	118584	110201	102073	80411.4	108048	128211	92507.5	98727.7	55386.8
C9JQD4;O43447	C9JQD4;O43447	PPIH	Isoform of O43447, Peptidyl-prolyl cis-trans isomerase (Fragment);Peptidyl-prolyl cis-trans isomerase H	C9JQD4;O43447	C9JQD4_HUMAN;PPIH_HUMAN	30611.4	24907.8	15056.8	15188.1	21892.7	20051.6	22341.1	16649.9	16979.1	15514.2	21854.8	14042.6	15961.7	16881.9
C9JQV0;Q9BRJ6	C9JQV0;Q9BRJ6	C7orf50	Isoform of Q9BRJ6, Uncharacterized protein C7orf50 (Fragment);Uncharacterized protein C7orf50	C9JQV0;Q9BRJ6	C9JQV0_HUMAN;CG050_HUMAN	Filtered	17563.4	Filtered	Filtered	12174.3	16464.7	Filtered	Filtered	14878.6	13104.7	10724.3	14300.8	22209.6	Filtered
C9JRD2;C9JXB9;P25686;P25686-2	C9JRD2;C9JXB9;P25686;P25686-2	DNAJB2	Isoform of P25686, DnaJ homolog subfamily B member 2 (Fragment);Isoform of P25686, DnaJ homolog subfamily B member 2 (Fragment);DnaJ homolog subfamily B member 2;Isoform of P25686, Isoform 2 of DnaJ homolog subfamily B member 2	C9JRD2;C9JXB9;P25686;P25686-2	C9JRD2_HUMAN;C9JXB9_HUMAN;DNJB2_HUMAN;DNJB2_HUMAN	23304.2	22316.1	26578.1	31628.9	35072.9	18674.2	26957.2	26972	18224	27118.8	41917.6	28135.1	20467.5	31798.6
C9JRZ6;F8WAR4;Q9NX63	C9JRZ6;F8WAR4;Q9NX63	CHCHD3	Isoform of Q9NX63, MICOS complex subunit MIC19;Isoform of Q9NX63, MICOS complex subunit MIC19;MICOS complex subunit MIC19	C9JRZ6;F8WAR4;Q9NX63	C9JRZ6_HUMAN;F8WAR4_HUMAN;MIC19_HUMAN	218655	283600	250419	236559	250172	210278	208142	209823	281449	204395	234477	190772	199349	256431
C9JSW2;C9JW74;C9JWU9;Q5EB52;Q5EB52-2;Q5EB52-3	C9JSW2;C9JW74;C9JWU9;Q5EB52;Q5EB52-2;Q5EB52-3	MEST	Isoform of Q5EB52, Mesoderm-specific transcript homolog protein (Fragment);Isoform of Q5EB52, Mesoderm-specific transcript homolog protein;Isoform of Q5EB52, Mesoderm-specific transcript homolog protein (Fragment);Mesoderm-specific transcript homolog protein;Isoform of Q5EB52, Isoform 2 of Mesoderm-specific transcript homolog protein;Isoform of Q5EB52, Isoform 3 of Mesoderm-specific transcript ho…	C9JSW2;C9JW74;C9JWU9;Q5EB52;Q5EB52-2;Q5EB52-3	C9JSW2_HUMAN;C9JW74_HUMAN;C9JWU9_HUMAN;MEST_HUMAN;MEST_HUMAN;MEST_HUMAN	48635.6	73003.5	24585.3	23034.9	53387.6	44150.9	51642.5	35126.6	19056	47347	31694.6	37296.3	27077.7	70327.5
C9JTN7;F8W8I6;F8WE16;P31483;P31483-2;Q01085;Q01085-2	C9JTN7;F8W8I6;F8WE16;P31483;P31483-2;Q01085;Q01085-2	TIA1;TIA1;TIA1;TIA1;TIA1;TIAL1;TIAL1	Isoform of P31483, Nucleolysin TIA-1 isoform p40;Isoform of P31483, Nucleolysin TIA-1 isoform p40;Isoform of P31483, Nucleolysin TIA-1 isoform p40 (Fragment);Nucleolysin TIA-1 isoform p40;Isoform of P31483, Isoform Short of Nucleolysin TIA-1 isoform p40;Nucleolysin TIAR;Isoform of Q01085, Isoform 2 of Nucleolysin TIAR	C9JTN7;F8W8I6;F8WE16;P31483;P31483-2;Q01085;Q01085-2	C9JTN7_HUMAN;F8W8I6_HUMAN;F8WE16_HUMAN;TIA1_HUMAN;TIA1_HUMAN;TIAR_HUMAN;TIAR_HUMAN	44792.4	22032.3	25969.5	37827.4	30725.1	29555	30376.3	33630.3	26691.7	19048	27963.5	25514.4	52654.6	49791.9
C9JTT8;H7C1N3;O15155;O15155-2;Q68DU7	C9JTT8;H7C1N3;O15155;O15155-2;Q68DU7	BET1;BET1;BET1;BET1;DKFZp781C0425	Isoform of O15155, BET1 homolog;Isoform of O15155, BET1 homolog (Fragment);BET1 homolog;Isoform of O15155, Isoform 2 of BET1 homolog;Isoform of O15155, BET1 homolog	C9JTT8;H7C1N3;O15155;O15155-2;Q68DU7	C9JTT8_HUMAN;H7C1N3_HUMAN;BET1_HUMAN;BET1_HUMAN;Q68DU7_HUMAN	16433.4	28065.7	21574.3	20537.6	26112.3	23270.1	23789.8	24028.2	26852.2	28173.2	19987.9	23497.8	19642.1	25231.4
C9JU35;Q9NPL8	C9JU35;Q9NPL8	TIMMDC1	Isoform of Q9NPL8, Complex I assembly factor TIMMDC1, mitochondrial;Complex I assembly factor TIMMDC1, mitochondrial	C9JU35;Q9NPL8	C9JU35_HUMAN;TIDC1_HUMAN	28022	69261.7	15462.4	12530.9	7303.72	37567	Filtered	50985.9	79017.8	53404.2	13294.6	43965.1	24271.7	Filtered
C9JUV8;O00478;O00478-2;O00481;O00481-2;O00481-3;O00481-4;P78410;P78410-2;P78410-3;S4R3N0	C9JUV8;O00478;O00478-2;O00481;O00481-2;O00481-3;O00481-4;P78410;P78410-2;P78410-3;S4R3N0	BTN3A3;BTN3A3;BTN3A3;BTN3A1;BTN3A1;BTN3A1;BTN3A1;BTN3A2;BTN3A2;BTN3A2;BTN3A2	Isoform of O00478, Butyrophilin subfamily 3 member A3 (Fragment);Butyrophilin subfamily 3 member A3;Isoform of O00478, Isoform 2 of Butyrophilin subfamily 3 member A3;Butyrophilin subfamily 3 member A1;Isoform of O00481, Isoform 2 of Butyrophilin subfamily 3 member A1;Isoform of O00481, Isoform 3 of Butyrophilin subfamily 3 member A1;Isoform of O00481, Isoform 4 of Butyrophilin subfamily 3 member…	C9JUV8;O00478;O00478-2;O00481;O00481-2;O00481-3;O00481-4;P78410;P78410-2;P78410-3;S4R3N0	C9JUV8_HUMAN;BT3A3_HUMAN;BT3A3_HUMAN;BT3A1_HUMAN;BT3A1_HUMAN;BT3A1_HUMAN;BT3A1_HUMAN;BT3A2_HUMAN;BT3A2_HUMAN;BT3A2_HUMAN;S4R3N0_HUMAN	61466.5	55331.5	50693.6	43546.1	75015.2	37224.1	56295.8	44249.7	76573	47694.3	58080.3	42618.6	47250.8	37867.4
C9JV77;P02765	C9JV77;P02765	AHSG	Isoform of P02765, Alpha-2-HS-glycoprotein;Alpha-2-HS-glycoprotein	C9JV77;P02765	C9JV77_HUMAN;FETUA_HUMAN	41176.7	27193.8	127689	43872.4	9016.19	70836.8	43837.1	119190	44937.9	64246.8	100273	29668.4	65806.3	29324.8
C9JVN9;Q9H9P8;Q9H9P8-2	C9JVN9;Q9H9P8;Q9H9P8-2	L2HGDH	Isoform of Q9H9P8, L-2-hydroxyglutarate dehydrogenase, mitochondrial;L-2-hydroxyglutarate dehydrogenase, mitochondrial;Isoform of Q9H9P8, Isoform 2 of L-2-hydroxyglutarate dehydrogenase, mitochondrial	C9JVN9;Q9H9P8;Q9H9P8-2	C9JVN9_HUMAN;L2HDH_HUMAN;L2HDH_HUMAN	19433	23444.1	24217	28283.2	23017	15449.5	19944.3	28077	23155.1	23562.3	22911.1	22286.1	18717.1	29094.5
C9JW69;P18754;P18754-2	C9JW69;P18754;P18754-2	RCC1	Isoform of P18754, Regulator of chromosome condensation (Fragment);Regulator of chromosome condensation;Isoform of P18754, Isoform 2 of Regulator of chromosome condensation	C9JW69;P18754;P18754-2	C9JW69_HUMAN;RCC1_HUMAN;RCC1_HUMAN	30992.7	30092.2	26202.7	24295.9	28394.3	30258.4	23758.8	29051.3	32592.7	34100.2	27128.8	23821.9	47389.9	29969.9
C9JXK0;Q14739	C9JXK0;Q14739	LBR	Isoform of Q14739, Lamin-B receptor (Fragment);Lamin-B receptor	C9JXK0;Q14739	C9JXK0_HUMAN;LBR_HUMAN	30199	33949.8	48557.3	47638.5	30020.6	45499.7	36430	47560	26464.1	49704.3	54765.8	33714.8	79728.8	Filtered
C9JYY6;F8W775;Q92823;Q92823-2;Q92823-3;Q92823-4;Q92823-5;Q92823-6	C9JYY6;F8W775;Q92823;Q92823-2;Q92823-3;Q92823-4;Q92823-5;Q92823-6	NRCAM	Isoform of Q92823, Neuronal cell adhesion molecule;Isoform of Q92823, Neuronal cell adhesion molecule;Neuronal cell adhesion molecule;Isoform of Q92823, Isoform 2 of Neuronal cell adhesion molecule;Isoform of Q92823, Isoform 3 of Neuronal cell adhesion molecule;Isoform of Q92823, Isoform 4 of Neuronal cell adhesion molecule;Isoform of Q92823, Isoform 5 of Neuronal cell adhesion molecule;Isoform o…	C9JYY6;F8W775;Q92823;Q92823-2;Q92823-3;Q92823-4;Q92823-5;Q92823-6	C9JYY6_HUMAN;F8W775_HUMAN;NRCAM_HUMAN;NRCAM_HUMAN;NRCAM_HUMAN;NRCAM_HUMAN;NRCAM_HUMAN;NRCAM_HUMAN	62469.1	24100.2	63263.5	59860.1	24065.7	49552.4	30308.4	30116.7	65380.6	59512.3	41749.5	28400.3	28521.4	17547.9
C9JZB0;Q9BT40;Q9BT40-2	C9JZB0;Q9BT40;Q9BT40-2	INPP5K	Isoform of Q9BT40, Inositol polyphosphate 5-phosphatase K (Fragment);Inositol polyphosphate 5-phosphatase K;Isoform of Q9BT40, Isoform 2 of Inositol polyphosphate 5-phosphatase K	C9JZB0;Q9BT40;Q9BT40-2	C9JZB0_HUMAN;INP5K_HUMAN;INP5K_HUMAN	19795.5	27461.9	25137.6	25540.8	18377.7	22859.7	27604	28477	29436	20858.9	27805.7	23082.2	24838.2	21975
C9JZG9;C9JZY6;H7C4M9;P62256;P62256-2	C9JZG9;C9JZY6;H7C4M9;P62256;P62256-2	UBE2H	Isoform of P62256, Ubiquitin-conjugating enzyme E2 H (Fragment);Isoform of P62256, Ubiquitin-conjugating enzyme E2 H (Fragment);Isoform of P62256, Ubiquitin-conjugating enzyme E2 H (Fragment);Ubiquitin-conjugating enzyme E2 H;Isoform of P62256, Isoform 2 of Ubiquitin-conjugating enzyme E2 H	C9JZG9;C9JZY6;H7C4M9;P62256;P62256-2	C9JZG9_HUMAN;C9JZY6_HUMAN;H7C4M9_HUMAN;UBE2H_HUMAN;UBE2H_HUMAN	19119.3	32878.6	26113.8	17844.8	29711.4	23958.5	31966.1	16144.6	22289.1	23483	16328.9	24583.2	16907.1	35091.9
C9JZR2;O60716;O60716-10;O60716-11;O60716-12;O60716-13;O60716-14;O60716-15;O60716-16;O60716-2;O60716-3;O60716-4;O60716-5;O60716-6;O60716-7;O60716-8;O60716-9	C9JZR2;O60716;O60716-10;O60716-11;O60716-12;O60716-13;O60716-14;O60716-15;O60716-16;O60716-2;O60716-3;O60716-4;O60716-5;O60716-6;O60716-7;O60716-8;O60716-9	CTNND1	Isoform of O60716, Catenin delta-1;Catenin delta-1;Isoform of O60716, Isoform 2AB of Catenin delta-1;Isoform of O60716, Isoform 2AC of Catenin delta-1;Isoform of O60716, Isoform 2BC of Catenin delta-1;Isoform of O60716, Isoform 2A of Catenin delta-1;Isoform of O60716, Isoform 2B of Catenin delta-1;Isoform of O60716, Isoform 2C of Catenin delta-1;Isoform of O60716, Isoform 2 of Catenin delta-1;Iso…	C9JZR2;O60716;O60716-10;O60716-11;O60716-12;O60716-13;O60716-14;O60716-15;O60716-16;O60716-2;O60716-3;O60716-4;O60716-5;O60716-6;O60716-7;O60716-8;O60716-9	C9JZR2_HUMAN;CTND1_HUMAN;CTND1_HUMAN;CTND1_HUMAN;CTND1_HUMAN;CTND1_HUMAN;CTND1_HUMAN;CTND1_HUMAN;CTND1_HUMAN;CTND1_HUMAN;CTND1_HUMAN;CTND1_HUMAN;CTND1_HUMAN;CTND1_HUMAN;CTND1_HUMAN;CTND1_HUMAN;CTND1_HUMAN	85958.1	96713.3	81984.9	97069.6	76356.6	94221.4	84131.2	100362	99257.7	95026.2	115259	83249.8	126468	79808.9
C9K058;H7BZ14;Q9H2H8	C9K058;H7BZ14;Q9H2H8	PPIL3	Isoform of Q9H2H8, Peptidyl-prolyl cis-trans isomerase (Fragment);Isoform of Q9H2H8, Peptidyl-prolyl cis-trans isomerase (Fragment);Peptidyl-prolyl cis-trans isomerase-like 3	C9K058;H7BZ14;Q9H2H8	C9K058_HUMAN;H7BZ14_HUMAN;PPIL3_HUMAN	Filtered	Filtered	29522.1	28723	14826.3	10251.4	22052.5	35795.7	14694.1	36636.8	51366.8	31157.7	30813	55261.5
C9K0C3;Q6UWP7;Q6UWP7-2;Q6UWP7-3	C9K0C3;Q6UWP7;Q6UWP7-2;Q6UWP7-3	LCLAT1	Isoform of Q6UWP7, Lysocardiolipin acyltransferase 1 (Fragment);Lysocardiolipin acyltransferase 1;Isoform of Q6UWP7, Isoform 2 of Lysocardiolipin acyltransferase 1;Isoform of Q6UWP7, Isoform 3 of Lysocardiolipin acyltransferase 1	C9K0C3;Q6UWP7;Q6UWP7-2;Q6UWP7-3	C9K0C3_HUMAN;LCLT1_HUMAN;LCLT1_HUMAN;LCLT1_HUMAN	45870.2	41300.4	Filtered	36410.6	38219.9	44058.2	48816.5	48411.3	46194.9	53983.8	Filtered	41235.3	56496.1	Filtered
C9K0W8;H3BU86;O14662;O14662-2;O14662-3;O14662-4;O14662-5;Q96NX8	C9K0W8;H3BU86;O14662;O14662-2;O14662-3;O14662-4;O14662-5;Q96NX8	STX16;STX16-NPEPL1;STX16;STX16;STX16;STX16;STX16;STX16	Isoform of O14662, Syntaxin-16;Protein STX16-NPEPL1;Syntaxin-16;Isoform of O14662, Isoform A of Syntaxin-16;Isoform of O14662, Isoform C of Syntaxin-16;Isoform of O14662, Isoform D of Syntaxin-16;Isoform of O14662, Isoform E of Syntaxin-16;Isoform of O14662, Syntaxin-16	C9K0W8;H3BU86;O14662;O14662-2;O14662-3;O14662-4;O14662-5;Q96NX8	C9K0W8_HUMAN;H3BU86_HUMAN;STX16_HUMAN;STX16_HUMAN;STX16_HUMAN;STX16_HUMAN;STX16_HUMAN;Q96NX8_HUMAN	27937.2	20840	27143.9	31015	Filtered	23049.6	Filtered	26695.7	29292.4	27871.7	30957.8	23672.1	24802.6	Filtered
D3DPN2;O75056	D3DPN2;O75056	SDC3	Isoform of O75056, Syndecan;Syndecan-3	D3DPN2;O75056	D3DPN2_HUMAN;SDC3_HUMAN	48173.2	Filtered	56915.9	61062.4	Filtered	45439.6	85202	54683.2	57894.7	74764.3	51155.6	60034.7	42594.3	72025.4
D3DQV9;H0Y3P2;P78344;P78344-2	D3DQV9;H0Y3P2;P78344;P78344-2	EIF4G2	Isoform of P78344, Eukaryotic translation initiation factor 4 gamma 2 (Fragment);Isoform of P78344, Eukaryotic translation initiation factor 4 gamma 2;Eukaryotic translation initiation factor 4 gamma 2;Isoform of P78344, Isoform 2 of Eukaryotic translation initiation factor 4 gamma 2	D3DQV9;H0Y3P2;P78344;P78344-2	D3DQV9_HUMAN;H0Y3P2_HUMAN;IF4G2_HUMAN;IF4G2_HUMAN	60840.6	61187.8	54344.3	53678.5	42138.6	47467.2	60962.9	55417.7	49837.1	58551.8	60329.4	52549.8	56567.5	59250.7
D3DTX6;Q96SB3;Q9ULJ8;Q9ULJ8-3;Q9ULJ8-4;Q9ULJ8-5	D3DTX6;Q96SB3;Q9ULJ8;Q9ULJ8-3;Q9ULJ8-4;Q9ULJ8-5	PPP1R9B;PPP1R9B;PPP1R9A;PPP1R9A;PPP1R9A;PPP1R9A	Isoform of Q96SB3, Neurabin-2;Neurabin-2;Neurabin-1;Isoform of Q9ULJ8, Isoform 3 of Neurabin-1;Isoform of Q9ULJ8, Isoform 4 of Neurabin-1;Isoform of Q9ULJ8, Isoform 5 of Neurabin-1	D3DTX6;Q96SB3;Q9ULJ8;Q9ULJ8-3;Q9ULJ8-4;Q9ULJ8-5	D3DTX6_HUMAN;NEB2_HUMAN;NEB1_HUMAN;NEB1_HUMAN;NEB1_HUMAN;NEB1_HUMAN	49069.8	43830.4	43757.9	60929.2	68847.1	51972.9	66984.9	66342.8	70894.3	68350	57716.2	46799.8	61603.8	77853
D3DVN5;D6RBE5;E7ETE6;Q9BSA9;Q9BSA9-2	D3DVN5;D6RBE5;E7ETE6;Q9BSA9;Q9BSA9-2	MGC4618;TMEM175;TMEM175;TMEM175;TMEM175	Isoform of Q9BSA9, Transmembrane protein 175;Isoform of Q9BSA9, Transmembrane protein 175 (Fragment);Isoform of Q9BSA9, Transmembrane protein 175 (Fragment);Transmembrane protein 175;Isoform of Q9BSA9, Isoform 2 of Transmembrane protein 175	D3DVN5;D6RBE5;E7ETE6;Q9BSA9;Q9BSA9-2	D3DVN5_HUMAN;D6RBE5_HUMAN;E7ETE6_HUMAN;TM175_HUMAN;TM175_HUMAN	Filtered	16038.8	19907.8	11064.5	7020.24	17681.8	23777.9	21126.3	19897.2	14359.3	20988.1	14214	10205.6	16296.5
D3YTA9;F6U1T9;H7BYZ3;P63098;Q86YQ0	D3YTA9;F6U1T9;H7BYZ3;P63098;Q86YQ0	PPP3R1;PPP3R1;;PPP3R1;HZGJ	Isoform of P63098, Calcineurin subunit B type 1;Isoform of P63098, Calcineurin subunit B type 1;Isoform of Q86YQ0, Uncharacterized protein;Calcineurin subunit B type 1;HZGJ	D3YTA9;F6U1T9;H7BYZ3;P63098;Q86YQ0	D3YTA9_HUMAN;F6U1T9_HUMAN;H7BYZ3_HUMAN;CANB1_HUMAN;Q86YQ0_HUMAN	24536.1	19808.1	30476.6	25665.1	29970.6	28588	20592.6	22263.9	30785.9	23293.2	40377.6	21259.6	28859.7	29247.3
D3YTB1;F8W727;P62910	D3YTB1;F8W727;P62910	RPL32	Isoform of P62910, 60S ribosomal protein L32 (Fragment);Isoform of P62910, 60S ribosomal protein L32;60S ribosomal protein L32	D3YTB1;F8W727;P62910	D3YTB1_HUMAN;F8W727_HUMAN;RL32_HUMAN	112863	131098	139718	130882	116667	112183	131988	95920.6	105479	92453.4	81689.8	99400	113390	126754
D3YTF8;D3YTF9;E7ENA2;Q9NNW7;Q9NNW7-2	D3YTF8;D3YTF9;E7ENA2;Q9NNW7;Q9NNW7-2	TXNRD2	Isoform of Q9NNW7, Thioredoxin reductase 2, mitochondrial;Isoform of Q9NNW7, Thioredoxin reductase 2, mitochondrial;Isoform of Q9NNW7, Thioredoxin reductase 2, mitochondrial;Thioredoxin reductase 2, mitochondrial;Isoform of Q9NNW7, Isoform 2 of Thioredoxin reductase 2, mitochondrial	D3YTF8;D3YTF9;E7ENA2;Q9NNW7;Q9NNW7-2	D3YTF8_HUMAN;D3YTF9_HUMAN;E7ENA2_HUMAN;TRXR2_HUMAN;TRXR2_HUMAN	210663	296219	328799	275776	285812	190363	295134	261557	287953	206684	146433	200431	132937	327222
D6R938;E9PBG7;E9PF82;Q13557;Q13557-10;Q13557-11;Q13557-12;Q13557-6;Q13557-8	D6R938;E9PBG7;E9PF82;Q13557;Q13557-10;Q13557-11;Q13557-12;Q13557-6;Q13557-8	CAMK2D	Isoform of Q13557, Calcium/calmodulin-dependent protein kinase (CaM kinase) II delta, isoform CRA_e;Isoform of Q13557, Calcium/calmodulin-dependent protein kinase type II subunit delta;Isoform of Q13557, Calcium/calmodulin-dependent protein kinase type II subunit delta;Calcium/calmodulin-dependent protein kinase type II subunit delta;Isoform of Q13557, Isoform Delta 10 of Calcium/calmodulin-depen…	D6R938;E9PBG7;E9PF82;Q13557;Q13557-10;Q13557-11;Q13557-12;Q13557-6;Q13557-8	D6R938_HUMAN;E9PBG7_HUMAN;E9PF82_HUMAN;KCC2D_HUMAN;KCC2D_HUMAN;KCC2D_HUMAN;KCC2D_HUMAN;KCC2D_HUMAN;KCC2D_HUMAN	42486.1	46833.8	40215.5	38916.7	58327.6	85255.2	46869.9	48254	39585.4	43007.1	42439.2	37082.3	55755.3	68069
D6R9I4;D6RA19;D6RAI6;E7EN81;E7EPI5;E7EWE8;Q8WUP2;Q8WUP2-2;Q8WUP2-3	D6R9I4;D6RA19;D6RAI6;E7EN81;E7EPI5;E7EWE8;Q8WUP2;Q8WUP2-2;Q8WUP2-3	FBLIM1	Isoform of Q8WUP2, Filamin-binding LIM protein 1 (Fragment);Isoform of Q8WUP2, Filamin-binding LIM protein 1 (Fragment);Isoform of Q8WUP2, Filamin-binding LIM protein 1 (Fragment);Isoform of Q8WUP2, Filamin-binding LIM protein 1 (Fragment);Isoform of Q8WUP2, Filamin-binding LIM protein 1 (Fragment);Isoform of Q8WUP2, Filamin-binding LIM protein 1 (Fragment);Filamin-binding LIM protein 1;Isoform o…	D6R9I4;D6RA19;D6RAI6;E7EN81;E7EPI5;E7EWE8;Q8WUP2;Q8WUP2-2;Q8WUP2-3	D6R9I4_HUMAN;D6RA19_HUMAN;D6RAI6_HUMAN;E7EN81_HUMAN;E7EPI5_HUMAN;E7EWE8_HUMAN;FBLI1_HUMAN;FBLI1_HUMAN;FBLI1_HUMAN	33692.4	Filtered	24537.6	37042.4	Filtered	31489.1	Filtered	49791.5	28333.5	36457.9	47657.7	36859.6	49674.1	Filtered
D6R9I9;P61221	D6R9I9;P61221	ABCE1	Isoform of P61221, ATP-binding cassette sub-family E member 1;ATP-binding cassette sub-family E member 1	D6R9I9;P61221	D6R9I9_HUMAN;ABCE1_HUMAN	55541.8	50577.9	77726.2	70922.7	52691.8	62424.6	61048.4	55040.7	48655.7	69889.1	95585.2	57504.4	73424.3	78614.8
D6R9M9;D6R9S7;D6R9X6;D6RDB0;D6RF72;D6RHE3;Q96GZ6;Q96GZ6-2;Q96GZ6-5;Q96GZ6-6;Q96GZ6-7;Q96GZ6-9	D6R9M9;D6R9S7;D6R9X6;D6RDB0;D6RF72;D6RHE3;Q96GZ6;Q96GZ6-2;Q96GZ6-5;Q96GZ6-6;Q96GZ6-7;Q96GZ6-9	SLC41A3	Isoform of Q96GZ6, Solute carrier family 41 member 3 (Fragment);Isoform of Q96GZ6, Solute carrier family 41 member 3 (Fragment);Isoform of Q96GZ6, Solute carrier family 41 member 3 (Fragment);Isoform of Q96GZ6, Solute carrier family 41 member 3 (Fragment);Isoform of Q96GZ6, Solute carrier family 41 member 3 (Fragment);Isoform of Q96GZ6, Solute carrier family 41 member 3 (Fragment);Solute carrier …	D6R9M9;D6R9S7;D6R9X6;D6RDB0;D6RF72;D6RHE3;Q96GZ6;Q96GZ6-2;Q96GZ6-5;Q96GZ6-6;Q96GZ6-7;Q96GZ6-9	D6R9M9_HUMAN;D6R9S7_HUMAN;D6R9X6_HUMAN;D6RDB0_HUMAN;D6RF72_HUMAN;D6RHE3_HUMAN;S41A3_HUMAN;S41A3_HUMAN;S41A3_HUMAN;S41A3_HUMAN;S41A3_HUMAN;S41A3_HUMAN	31132.1	32421.5	22643.7	47623.8	16635.6	36041.9	Filtered	43781.9	22137.5	28645.2	57912.3	23348.4	14031.7	12800.4
D6R9W4;D6RFI1;Q16643;Q16643-3	D6R9W4;D6RFI1;Q16643;Q16643-3	DBN1	Isoform of Q16643, Drebrin (Fragment);Isoform of Q16643, Drebrin (Fragment);Drebrin;Isoform of Q16643, Isoform 3 of Drebrin	D6R9W4;D6RFI1;Q16643;Q16643-3	D6R9W4_HUMAN;D6RFI1_HUMAN;DREB_HUMAN;DREB_HUMAN	30783.7	9431.97	30096.5	57293	29501.7	17687.6	Filtered	27357.2	26241.1	34765.1	50410.7	33476.6	59745.1	28922.3
D6R9Z7;P15954	D6R9Z7;P15954	COX7C	Isoform of P15954, Cytochrome c oxidase subunit 7C, mitochondrial;Cytochrome c oxidase subunit 7C, mitochondrial	D6R9Z7;P15954	D6R9Z7_HUMAN;COX7C_HUMAN	91990.8	109917	123028	113831	113325	113497	111654	113565	144931	122958	110452	132330	102628	131469
D6RA47;D6RE79;D6RIZ4;Q14728	D6RA47;D6RE79;D6RIZ4;Q14728	MFSD10	Isoform of Q14728, Major facilitator superfamily domain-containing protein 10;Isoform of Q14728, Major facilitator superfamily domain-containing protein 10;Isoform of Q14728, Major facilitator superfamily domain-containing protein 10;Major facilitator superfamily domain-containing protein 10	D6RA47;D6RE79;D6RIZ4;Q14728	D6RA47_HUMAN;D6RE79_HUMAN;D6RIZ4_HUMAN;MFS10_HUMAN	132290	117202	Filtered	58442.4	51875.2	51671.1	70606.3	112668	76461.8	57914.9	108955	66902.9	85333.2	24781.6
D6RAA6;P57088	D6RAA6;P57088	TMEM33	Isoform of P57088, Transmembrane protein 33 (Fragment);Transmembrane protein 33	D6RAA6;P57088	D6RAA6_HUMAN;TMM33_HUMAN	170742	145714	127133	152734	38397.4	119292	84580.2	118939	189917	113207	118116	134230	111598	65977.7
D6RAL1;Q969S9;Q969S9-2;Q969S9-3;Q969S9-4;Q969S9-5	D6RAL1;Q969S9;Q969S9-2;Q969S9-3;Q969S9-4;Q969S9-5	GFM2	Isoform of Q969S9, Ribosome-releasing factor 2, mitochondrial (Fragment);Ribosome-releasing factor 2, mitochondrial;Isoform of Q969S9, Isoform 2 of Ribosome-releasing factor 2, mitochondrial;Isoform of Q969S9, Isoform 3 of Ribosome-releasing factor 2, mitochondrial;Isoform of Q969S9, Isoform 4 of Ribosome-releasing factor 2, mitochondrial;Isoform of Q969S9, Isoform 5 of Ribosome-releasing factor …	D6RAL1;Q969S9;Q969S9-2;Q969S9-3;Q969S9-4;Q969S9-5	D6RAL1_HUMAN;RRF2M_HUMAN;RRF2M_HUMAN;RRF2M_HUMAN;RRF2M_HUMAN;RRF2M_HUMAN	17201.5	Filtered	23219.5	31603.5	25520.3	28176.2	29398.8	29640.6	19444.8	20806.5	38049.3	18771.1	26135.9	Filtered
D6RAX7;Q9BT78;Q9BT78-2	D6RAX7;Q9BT78;Q9BT78-2	COPS4	Isoform of Q9BT78, COP9 signalosome complex subunit 4;COP9 signalosome complex subunit 4;Isoform of Q9BT78, Isoform 2 of COP9 signalosome complex subunit 4	D6RAX7;Q9BT78;Q9BT78-2	D6RAX7_HUMAN;CSN4_HUMAN;CSN4_HUMAN	73964.3	73748.4	73706.7	90571.3	47582	74150.9	62775.3	77101.9	77270.2	75637.2	108096	77415.9	86394.3	43542.6
D6RB26;D6RCF5;F6SDC8;Q96CQ1;Q96CQ1-2;Q96CQ1-3;Q9BSK2	D6RB26;D6RCF5;F6SDC8;Q96CQ1;Q96CQ1-2;Q96CQ1-3;Q9BSK2	SLC25A36;SLC25A36;SLC25A36;SLC25A36;SLC25A36;SLC25A36;SLC25A33	Isoform of Q96CQ1, Solute carrier family 25 member 36;Isoform of Q96CQ1, Solute carrier family 25 member 36;Isoform of Q96CQ1, Solute carrier family 25 member 36;Solute carrier family 25 member 36;Isoform of Q96CQ1, Isoform 2 of Solute carrier family 25 member 36;Isoform of Q96CQ1, Isoform 3 of Solute carrier family 25 member 36;Solute carrier family 25 member 33	D6RB26;D6RCF5;F6SDC8;Q96CQ1;Q96CQ1-2;Q96CQ1-3;Q9BSK2	D6RB26_HUMAN;D6RCF5_HUMAN;F6SDC8_HUMAN;S2536_HUMAN;S2536_HUMAN;S2536_HUMAN;S2533_HUMAN	22601.7	13272.7	29056.9	Filtered	7678.28	16137.1	Filtered	14808.6	24417.6	17763.2	20800	9605.62	14525.9	Filtered
D6RB81;Q9UHK6;Q9UHK6-5	D6RB81;Q9UHK6;Q9UHK6-5	AMACR	Isoform of Q9UHK6, Alpha-methylacyl-CoA racemase;Alpha-methylacyl-CoA racemase;Isoform of Q9UHK6, Isoform 4 of Alpha-methylacyl-CoA racemase	D6RB81;Q9UHK6;Q9UHK6-5	D6RB81_HUMAN;AMACR_HUMAN;AMACR_HUMAN	22381.8	Filtered	18060.9	Filtered	10988.9	6400.97	Filtered	9106.18	14462.6	12002	12341.6	13556.7	41898.9	28645.4
D6RBS5;Q8IZ81	D6RBS5;Q8IZ81	ELMOD2	Isoform of Q8IZ81, ELMO domain-containing protein 2 (Fragment);ELMO domain-containing protein 2	D6RBS5;Q8IZ81	D6RBS5_HUMAN;ELMD2_HUMAN	30744.2	54294.1	29094	43704.7	38175.3	40446.5	33707.3	32266.1	37114.9	38570.1	30755.9	31424.3	34106.4	37316.1
D6RBT3;O75380	D6RBT3;O75380	NDUFS6	Isoform of O75380, NADH dehydrogenase [ubiquinone] iron-sulfur protein 6, mitochondrial;NADH dehydrogenase [ubiquinone] iron-sulfur protein 6, mitochondrial	D6RBT3;O75380	D6RBT3_HUMAN;NDUS6_HUMAN	26985.5	21706.5	13010.6	32646.8	9707.41	27960.4	13212	27089.9	31992.7	26870.5	62174.5	26468.6	50858.7	2071.65
D6RBW1;P06730;P06730-2;P06730-3	D6RBW1;P06730;P06730-2;P06730-3	EIF4E	Isoform of P06730, Eukaryotic translation initiation factor 4E;Eukaryotic translation initiation factor 4E;Isoform of P06730, Isoform 2 of Eukaryotic translation initiation factor 4E;Isoform of P06730, Isoform 3 of Eukaryotic translation initiation factor 4E	D6RBW1;P06730;P06730-2;P06730-3	D6RBW1_HUMAN;IF4E_HUMAN;IF4E_HUMAN;IF4E_HUMAN	39765.1	38411.7	45267.1	46026.5	21846.5	42973.5	37420.3	41191.6	53197	43291	48673.1	45720.5	47502.3	29082.4
D6RC14;E7ETU7;E9PF06;H0Y9G6;P09001	D6RC14;E7ETU7;E9PF06;H0Y9G6;P09001	MRPL3	Isoform of P09001, 39S ribosomal protein L3, mitochondrial (Fragment);Isoform of P09001, 39S ribosomal protein L3, mitochondrial;Isoform of P09001, 39S ribosomal protein L3, mitochondrial (Fragment);Isoform of P09001, 39S ribosomal protein L3, mitochondrial (Fragment);39S ribosomal protein L3, mitochondrial	D6RC14;E7ETU7;E9PF06;H0Y9G6;P09001	D6RC14_HUMAN;E7ETU7_HUMAN;E9PF06_HUMAN;H0Y9G6_HUMAN;RM03_HUMAN	24469.8	29380.3	35494.9	52211.4	20361.3	39196	Filtered	33621.8	46059.5	42477.8	47173.4	38717	42946	32708
D6RDG3;H0Y9Y1;P20290;P20290-2	D6RDG3;H0Y9Y1;P20290;P20290-2	BTF3	Isoform of P20290, Transcription factor BTF3 (Fragment);Isoform of P20290, Transcription factor BTF3 (Fragment);Transcription factor BTF3;Isoform of P20290, Isoform 2 of Transcription factor BTF3	D6RDG3;H0Y9Y1;P20290;P20290-2	D6RDG3_HUMAN;H0Y9Y1_HUMAN;BTF3_HUMAN;BTF3_HUMAN	42633.7	35801.2	47171.2	31886.1	47243.3	29601.6	Filtered	46834.2	27656	25837.8	20368.2	43388.2	37767.6	49812
D6REA1;Q9H173	D6REA1;Q9H173	SIL1	Isoform of Q9H173, Nucleotide exchange factor SIL1;Nucleotide exchange factor SIL1	D6REA1;Q9H173	D6REA1_HUMAN;SIL1_HUMAN	11903.3	25143.5	17628.6	16009.2	24513.8	12730.7	27150	13577.5	20226.8	14369.1	6831.57	24882.5	16795.7	30325.8
D6REM1;Q5T5I6;Q9H4A5;Q9H4A5-2;Q9H4A6	D6REM1;Q5T5I6;Q9H4A5;Q9H4A5-2;Q9H4A6	GOLPH3;GOLPH3L;GOLPH3L;GOLPH3L;GOLPH3	Isoform of Q9H4A6, Golgi phosphoprotein 3;Isoform of Q9H4A5, Golgi phosphoprotein 3-like (Fragment);Golgi phosphoprotein 3-like;Isoform of Q9H4A5, Isoform 2 of Golgi phosphoprotein 3-like;Golgi phosphoprotein 3	D6REM1;Q5T5I6;Q9H4A5;Q9H4A5-2;Q9H4A6	D6REM1_HUMAN;Q5T5I6_HUMAN;GLP3L_HUMAN;GLP3L_HUMAN;GOLP3_HUMAN	8290.55	24718.8	1104.23	8656.46	700.879	8618.78	7675.67	11508.8	11100.4	6681.14	2034.86	456.738	3987.06	7210.32
D6RER5;D6RGI3;Q9NVA2	D6RER5;D6RGI3;Q9NVA2	2023-09-11	Isoform of Q9NVA2, Septin-11;Isoform of Q9NVA2, Septin 11, isoform CRA_b;Septin-11	D6RER5;D6RGI3;Q9NVA2	D6RER5_HUMAN;D6RGI3_HUMAN;SEP11_HUMAN	93998.7	69829.3	72926	87521.3	68271.6	75626.3	61719.6	69406	74804.5	72376.1	77437.4	59514.9	64908.2	47218.8
D6REX3;O94979;O94979-10;O94979-2;O94979-3;O94979-4;O94979-6;O94979-8;O94979-9	D6REX3;O94979;O94979-10;O94979-2;O94979-3;O94979-4;O94979-6;O94979-8;O94979-9	SEC31A	Isoform of O94979, Protein transport protein Sec31A;Protein transport protein Sec31A;Isoform of O94979, Isoform 10 of Protein transport protein Sec31A;Isoform of O94979, Isoform 2 of Protein transport protein Sec31A;Isoform of O94979, Isoform 3 of Protein transport protein Sec31A;Isoform of O94979, Isoform 4 of Protein transport protein Sec31A;Isoform of O94979, Isoform 6 of Protein transport pro…	D6REX3;O94979;O94979-10;O94979-2;O94979-3;O94979-4;O94979-6;O94979-8;O94979-9	D6REX3_HUMAN;SC31A_HUMAN;SC31A_HUMAN;SC31A_HUMAN;SC31A_HUMAN;SC31A_HUMAN;SC31A_HUMAN;SC31A_HUMAN;SC31A_HUMAN	183995	200656	184644	183773	170205	200450	195347	201438	179262	189112	194727	180972	191362	189784
D6REX5;P49908	D6REX5;P49908	SEPP1	Isoform of P49908, Selenoprotein P (Fragment);Selenoprotein P	D6REX5;P49908	D6REX5_HUMAN;SEPP1_HUMAN	Filtered	Filtered	141251	123576	Filtered	235494	180979	201308	102859	200246	266775	Filtered	Filtered	215895
D6RF35	D6RF35	GC	Isoform of P02774, Vitamin D-binding protein	D6RF35	D6RF35_HUMAN	111883	140321	277037	168967	152867	168955	287777	195594	82765	146512	332172	118349	159031	211448
D6RF48;Q9P2W9	D6RF48;Q9P2W9	STX18	Isoform of Q9P2W9, Syntaxin-18;Syntaxin-18	D6RF48;Q9P2W9	D6RF48_HUMAN;STX18_HUMAN	25435	19085.5	16719.6	23114	43281	18809.7	22185.2	20786.8	21003.2	23162.2	16332.3	16956.7	9935.6	25705.4
D6RGG3;Q99715;Q99715-4	D6RGG3;Q99715;Q99715-4	COL12A1	Isoform of Q99715, Collagen alpha-1(XII) chain;Collagen alpha-1(XII) chain;Isoform of Q99715, Isoform 4 of Collagen alpha-1(XII) chain	D6RGG3;Q99715;Q99715-4	D6RGG3_HUMAN;COCA1_HUMAN;COCA1_HUMAN	412817	814109	417405	277253	497777	398179	421059	534594	505120	706661	403882	866326	344685	800605
D6RGJ8;Q9H6Y2	D6RGJ8;Q9H6Y2	WDR55	Isoform of Q9H6Y2, WD repeat-containing protein 55;WD repeat-containing protein 55	D6RGJ8;Q9H6Y2	D6RGJ8_HUMAN;WDR55_HUMAN	5879.18	Filtered	Filtered	4652.92	14399.1	10574.4	Filtered	Filtered	19610.6	Filtered	7263.16	4756.02	19812.9	6632.44
D6RGV5;D6RIE3;H0UI06;P14406	D6RGV5;D6RIE3;H0UI06;P14406	COX7A2	Isoform of P14406, Cytochrome c oxidase subunit 7A2, mitochondrial (Fragment);Isoform of P14406, Cytochrome c oxidase subunit 7A2, mitochondrial;Isoform of P14406, Cytochrome c oxidase subunit 7A2, mitochondrial;Cytochrome c oxidase subunit 7A2, mitochondrial	D6RGV5;D6RIE3;H0UI06;P14406	D6RGV5_HUMAN;D6RIE3_HUMAN;H0UI06_HUMAN;CX7A2_HUMAN	514679	422172	377600	474653	190035	426895	406070	504207	593426	520230	402449	486253	469412	373474
D6RH30;P19838;P19838-2	D6RH30;P19838;P19838-2	NFKB1	Isoform of P19838, Nuclear factor NF-kappa-B p105 subunit (Fragment);Nuclear factor NF-kappa-B p105 subunit;Isoform of P19838, Isoform 2 of Nuclear factor NF-kappa-B p105 subunit	D6RH30;P19838;P19838-2	D6RH30_HUMAN;NFKB1_HUMAN;NFKB1_HUMAN	4075.19	2149.08	2260.24	4077.85	3346.46	4598.58	3008.52	6518.32	6403.89	4668.47	5560.88	5601.01	7228.03	8560.38
D6RHE5;Q7Z392;Q7Z392-3;Q7Z392-4	D6RHE5;Q7Z392;Q7Z392-3;Q7Z392-4	TRAPPC11	Isoform of Q7Z392, Trafficking protein particle complex subunit 11;Trafficking protein particle complex subunit 11;Isoform of Q7Z392, Isoform 3 of Trafficking protein particle complex subunit 11;Isoform of Q7Z392, Isoform 4 of Trafficking protein particle complex subunit 11	D6RHE5;Q7Z392;Q7Z392-3;Q7Z392-4	D6RHE5_HUMAN;TPC11_HUMAN;TPC11_HUMAN;TPC11_HUMAN	9006.91	8470.12	9691.04	9776.32	8166.35	10476.6	8170.73	7981.39	10868.9	9916.28	11819.1	9917.46	9780.58	11799
D6RJI4;F2Z2S2;O94915	D6RJI4;F2Z2S2;O94915	FRYL	Isoform of O94915, Protein furry homolog-like;Isoform of O94915, Protein furry homolog-like;Protein furry homolog-like	D6RJI4;F2Z2S2;O94915	D6RJI4_HUMAN;F2Z2S2_HUMAN;FRYL_HUMAN	6900.62	6024.85	11246.8	8709.46	5628.38	5388.76	7346.46	7246.7	9656.3	6356.76	10030	5809.09	8347.02	6849.83
D6W5A2;E7EQY4;E7ESY4;E7EV10;E9PCS8;F8VSM3;H0Y4T7;O94776;O94776-2;Q13330;Q13330-2;Q13330-3;Q9BTC8;Q9BTC8-2	D6W5A2;E7EQY4;E7ESY4;E7EV10;E9PCS8;F8VSM3;H0Y4T7;O94776;O94776-2;Q13330;Q13330-2;Q13330-3;Q9BTC8;Q9BTC8-2	MTA3;MTA3;MTA1;MTA3;MTA3;MTA1;MTA1;MTA2;MTA2;MTA1;MTA1;MTA1;MTA3;MTA3	Isoform of Q9BTC8, Metastasis associated 1 family, member 3, isoform CRA_a;Isoform of Q9BTC8, Metastasis-associated protein MTA3;Isoform of Q13330, Metastasis-associated protein MTA1;Isoform of Q9BTC8, Metastasis-associated protein MTA3;Isoform of Q9BTC8, Metastasis-associated protein MTA3;Isoform of Q13330, Metastasis-associated protein MTA1 (Fragment);Isoform of Q13330, Metastasis-associated pr…	D6W5A2;E7EQY4;E7ESY4;E7EV10;E9PCS8;F8VSM3;H0Y4T7;O94776;O94776-2;Q13330;Q13330-2;Q13330-3;Q9BTC8;Q9BTC8-2	D6W5A2_HUMAN;E7EQY4_HUMAN;E7ESY4_HUMAN;E7EV10_HUMAN;E9PCS8_HUMAN;F8VSM3_HUMAN;H0Y4T7_HUMAN;MTA2_HUMAN;MTA2_HUMAN;MTA1_HUMAN;MTA1_HUMAN;MTA1_HUMAN;MTA3_HUMAN;MTA3_HUMAN	32244	24467.7	19340.6	23202.4	27334.1	24144.9	19603.8	20903.7	19812.9	23756.3	25545	19725.2	25222.8	18828.7
E2QRI1;Q32P28;Q32P28-2;Q32P28-3;Q32P28-4	E2QRI1;Q32P28;Q32P28-2;Q32P28-3;Q32P28-4	P3H1;LEPRE1;LEPRE1;LEPRE1;LEPRE1	Isoform of Q32P28, Prolyl 3-hydroxylase 1 (Fragment);Prolyl 3-hydroxylase 1;Isoform of Q32P28, Isoform 2 of Prolyl 3-hydroxylase 1;Isoform of Q32P28, Isoform 3 of Prolyl 3-hydroxylase 1;Isoform of Q32P28, Isoform 4 of Prolyl 3-hydroxylase 1	E2QRI1;Q32P28;Q32P28-2;Q32P28-3;Q32P28-4	E2QRI1_HUMAN;P3H1_HUMAN;P3H1_HUMAN;P3H1_HUMAN;P3H1_HUMAN	58788.4	56577.1	37427.7	55133.8	56924.4	43962.7	45409.5	51475	51140.1	53218.5	48336.6	47802.6	55891.4	73645.2
E2QRP0;E5RGU1;O60934	E2QRP0;E5RGU1;O60934	NBN	Isoform of O60934, Nibrin;Isoform of O60934, Nibrin (Fragment);Nibrin	E2QRP0;E5RGU1;O60934	E2QRP0_HUMAN;E5RGU1_HUMAN;NBN_HUMAN	25313.8	22308.6	Filtered	30786.2	28633.3	15072.7	27899	32918.4	22467.4	23660	22402.8	17618.2	26635.1	31487.3
E3W994;E7ERI8;E7EW49;J3KR49;O75122;O75122-3	E3W994;E7ERI8;E7EW49;J3KR49;O75122;O75122-3	CLASP2	Isoform of O75122, CLIP-associating protein 2;Isoform of O75122, CLIP-associating protein 2;Isoform of O75122, CLIP-associating protein 2;Isoform of O75122, CLIP-associating protein 2;CLIP-associating protein 2;Isoform of O75122, Isoform 3 of CLIP-associating protein 2	E3W994;E7ERI8;E7EW49;J3KR49;O75122;O75122-3	E3W994_HUMAN;E7ERI8_HUMAN;E7EW49_HUMAN;J3KR49_HUMAN;CLAP2_HUMAN;CLAP2_HUMAN	8257.54	26165.9	18791.2	18729.3	17209.3	18004.6	Filtered	21660.5	18281	35837.7	24546.5	18295.6	29386.3	Filtered
E5KLJ5;E5KLJ6;E5KLJ9;E5KLK1;O60313;O60313-2	E5KLJ5;E5KLJ6;E5KLJ9;E5KLK1;O60313;O60313-2	OPA1	Isoform of O60313, Dynamin-like 120 kDa protein, mitochondrial;Isoform of O60313, Dynamin-like 120 kDa protein, mitochondrial;Isoform of O60313, Dynamin-like 120 kDa protein, mitochondrial;Isoform of O60313, Dynamin-like 120 kDa protein, mitochondrial;Dynamin-like 120 kDa protein, mitochondrial;Isoform of O60313, Isoform 2 of Dynamin-like 120 kDa protein, mitochondrial	E5KLJ5;E5KLJ6;E5KLJ9;E5KLK1;O60313;O60313-2	E5KLJ5_HUMAN;E5KLJ6_HUMAN;E5KLJ9_HUMAN;E5KLK1_HUMAN;OPA1_HUMAN;OPA1_HUMAN	257502	241938	309296	263056	134182	298711	181708	241826	193406	180318	249879	272559	330188	120936
E5KNQ5;H3BP77;O00142;O00142-2;O00142-3	E5KNQ5;H3BP77;O00142;O00142-2;O00142-3	TK2	Isoform of O00142, Mitochondrial thymidine kinase 2;Isoform of O00142, Thymidine kinase 2, mitochondrial;Thymidine kinase 2, mitochondrial;Isoform of O00142, Isoform Short of Thymidine kinase 2, mitochondrial;Isoform of O00142, Isoform 3 of Thymidine kinase 2, mitochondrial	E5KNQ5;H3BP77;O00142;O00142-2;O00142-3	E5KNQ5_HUMAN;H3BP77_HUMAN;KITM_HUMAN;KITM_HUMAN;KITM_HUMAN	94468.5	97882.1	66129.7	100121	92159.4	62296.6	76117.6	98892.8	72682.3	96670.6	85746.2	56105.1	73201.6	128137
E5RFG5;E5RFT3;E5RGA0;E5RGW5;E5RIW0;E5RJH2;G3V105;J3KNS5;O14920;O14920-3	E5RFG5;E5RFT3;E5RGA0;E5RGW5;E5RIW0;E5RJH2;G3V105;J3KNS5;O14920;O14920-3	IKBKB	Isoform of O14920, Inhibitor of nuclear factor kappa-B kinase subunit beta;Isoform of O14920, Inhibitor of nuclear factor kappa-B kinase subunit beta;Isoform of O14920, Inhibitor of nuclear factor kappa-B kinase subunit beta;Isoform of O14920, Inhibitor of nuclear factor kappa-B kinase subunit beta;Isoform of O14920, Inhibitor of nuclear factor kappa-B kinase subunit beta;Isoform of O14920, Inhib…	E5RFG5;E5RFT3;E5RGA0;E5RGW5;E5RIW0;E5RJH2;G3V105;J3KNS5;O14920;O14920-3	E5RFG5_HUMAN;E5RFT3_HUMAN;E5RGA0_HUMAN;E5RGW5_HUMAN;E5RIW0_HUMAN;E5RJH2_HUMAN;G3V105_HUMAN;J3KNS5_HUMAN;IKKB_HUMAN;IKKB_HUMAN	16206.3	16454.8	9402.96	13001.9	20366.2	18385.5	14883.1	16396.5	9783.79	16504.7	14565.8	13090.9	12590.1	17603.8
E5RFH3;E5RGC7;E5RK86;H0YAT2;Q9Y2Q9	E5RFH3;E5RGC7;E5RK86;H0YAT2;Q9Y2Q9	MRPS28	Isoform of Q9Y2Q9, 28S ribosomal protein S28, mitochondrial;Isoform of Q9Y2Q9, 28S ribosomal protein S28, mitochondrial (Fragment);Isoform of Q9Y2Q9, 28S ribosomal protein S28, mitochondrial (Fragment);Isoform of Q9Y2Q9, 28S ribosomal protein S28, mitochondrial (Fragment);28S ribosomal protein S28, mitochondrial	E5RFH3;E5RGC7;E5RK86;H0YAT2;Q9Y2Q9	E5RFH3_HUMAN;E5RGC7_HUMAN;E5RK86_HUMAN;H0YAT2_HUMAN;RT28_HUMAN	80832.3	98197	85273.7	93814.1	61070.8	76373.1	86435.7	93503.2	94833.9	88994.9	95976.3	89028.8	97055.6	98747.4
E5RFJ0;E7ERW7;F6S220;H0YB76;Q92608;Q92608-2	E5RFJ0;E7ERW7;F6S220;H0YB76;Q92608;Q92608-2	DOCK2	Isoform of Q92608, Dedicator of cytokinesis protein 2;Isoform of Q92608, Dedicator of cytokinesis protein 2;Isoform of Q92608, Dedicator of cytokinesis protein 2;Isoform of Q92608, Dedicator of cytokinesis protein 2 (Fragment);Dedicator of cytokinesis protein 2;Isoform of Q92608, Isoform 2 of Dedicator of cytokinesis protein 2	E5RFJ0;E7ERW7;F6S220;H0YB76;Q92608;Q92608-2	E5RFJ0_HUMAN;E7ERW7_HUMAN;F6S220_HUMAN;H0YB76_HUMAN;DOCK2_HUMAN;DOCK2_HUMAN	10372.5	10480.3	7446.96	6961.54	14687.7	17426.1	22354.4	7635.69	1838.03	11730.5	5830.79	10669.9	6711.19	24253.1
E5RFP0;Q8WVJ2	E5RFP0;Q8WVJ2	NUDCD2	Isoform of Q8WVJ2, NudC domain-containing protein 2;NudC domain-containing protein 2	E5RFP0;Q8WVJ2	E5RFP0_HUMAN;NUDC2_HUMAN	53488.4	52661.3	46206.1	44785.5	25377.7	40534.2	45430.7	37780.4	43759.5	59040.2	40207.3	48917.2	47958.2	50948.1
E5RFX7;E5RG77;O94903	E5RFX7;E5RG77;O94903	PROSC	Isoform of O94903, Proline synthase co-transcribed bacterial homolog protein (Fragment);Isoform of O94903, Proline synthase co-transcribed bacterial homolog protein (Fragment);Proline synthase co-transcribed bacterial homolog protein	E5RFX7;E5RG77;O94903	E5RFX7_HUMAN;E5RG77_HUMAN;PROSC_HUMAN	62477.2	43666.6	58230.4	108632	47067.7	41493.6	52795.3	77715.9	48501	133688	51461.7	79314.3	70447.2	108159
E5RFZ8;E5RGA7;E5RIP4;E5RJ40;E5RJG5;Q15043;Q15043-2;Q15043-3	E5RFZ8;E5RGA7;E5RIP4;E5RJ40;E5RJG5;Q15043;Q15043-2;Q15043-3	SLC39A14	Isoform of Q15043, Zinc transporter ZIP14 (Fragment);Isoform of Q15043, Zinc transporter ZIP14 (Fragment);Isoform of Q15043, Zinc transporter ZIP14 (Fragment);Isoform of Q15043, Zinc transporter ZIP14 (Fragment);Isoform of Q15043, Zinc transporter ZIP14 (Fragment);Zinc transporter ZIP14;Isoform of Q15043, Isoform 2 of Zinc transporter ZIP14;Isoform of Q15043, Isoform 3 of Zinc transporter ZIP14	E5RFZ8;E5RGA7;E5RIP4;E5RJ40;E5RJG5;Q15043;Q15043-2;Q15043-3	E5RFZ8_HUMAN;E5RGA7_HUMAN;E5RIP4_HUMAN;E5RJ40_HUMAN;E5RJG5_HUMAN;S39AE_HUMAN;S39AE_HUMAN;S39AE_HUMAN	20899.5	19716.2	30993.8	44832.1	14425.5	18628.1	21729.5	18236.7	33404.6	26005.9	25810.8	34001.1	27986.8	34448
E5RG91;E5RJX6;Q8NEZ2;Q8NEZ2-2;Q8NEZ2-3	E5RG91;E5RJX6;Q8NEZ2;Q8NEZ2-2;Q8NEZ2-3	VPS37A	Isoform of Q8NEZ2, Vacuolar protein sorting-associated protein 37A;Isoform of Q8NEZ2, Vacuolar protein sorting-associated protein 37A (Fragment);Vacuolar protein sorting-associated protein 37A;Isoform of Q8NEZ2, Isoform 2 of Vacuolar protein sorting-associated protein 37A;Isoform of Q8NEZ2, Isoform 3 of Vacuolar protein sorting-associated protein 37A	E5RG91;E5RJX6;Q8NEZ2;Q8NEZ2-2;Q8NEZ2-3	E5RG91_HUMAN;E5RJX6_HUMAN;VP37A_HUMAN;VP37A_HUMAN;VP37A_HUMAN	14079.4	30070.3	21486.1	21092.4	23657.6	24291.8	26912.4	23151.6	30218.9	23764	21191.6	29933.9	15943	37961.7
E5RGN3;E5RIM7;O00244	E5RGN3;E5RIM7;O00244	ATOX1	Isoform of O00244, Copper transport protein ATOX1;Isoform of O00244, Copper transport protein ATOX1;Copper transport protein ATOX1	E5RGN3;E5RIM7;O00244	E5RGN3_HUMAN;E5RIM7_HUMAN;ATOX1_HUMAN	62204.2	34257.6	79620.4	50857.9	25072	49263.9	30112.6	63000.9	55180.8	48295.2	110940	66774.8	130953	Filtered
E5RGR0;O75608;O75608-2	E5RGR0;O75608;O75608-2	LYPLA1	Isoform of O75608, Acyl-protein thioesterase 1 (Fragment);Acyl-protein thioesterase 1;Isoform of O75608, Isoform 2 of Acyl-protein thioesterase 1	E5RGR0;O75608;O75608-2	E5RGR0_HUMAN;LYPA1_HUMAN;LYPA1_HUMAN	215451	238654	215022	205930	162454	197613	184283	194258	242921	186307	148283	167351	188679	187938
E5RGR9;E5RHH4;Q969M3;Q969M3-2;Q969M3-3	E5RGR9;E5RHH4;Q969M3;Q969M3-2;Q969M3-3	YIPF5	Isoform of Q969M3, Protein YIPF5 (Fragment);Isoform of Q969M3, Protein YIPF (Fragment);Protein YIPF5;Isoform of Q969M3, Isoform 2 of Protein YIPF5;Isoform of Q969M3, Isoform 3 of Protein YIPF5	E5RGR9;E5RHH4;Q969M3;Q969M3-2;Q969M3-3	E5RGR9_HUMAN;E5RHH4_HUMAN;YIPF5_HUMAN;YIPF5_HUMAN;YIPF5_HUMAN	31160.4	16607.1	19025.1	28279.7	12745.6	26681.7	16819.5	24591.7	30234	19352.7	23886	22081.2	32219.8	10611.5
E5RGS4;O60925	E5RGS4;O60925	PFDN1	Isoform of O60925, Prefoldin subunit 1;Prefoldin subunit 1	E5RGS4;O60925	E5RGS4_HUMAN;PFD1_HUMAN	94369.1	70271.2	74074.7	71943.3	64062.9	80492.6	70392.9	69937	91271.4	82586.6	111611	75263	100962	61797.8
E5RHG8;Q15369;Q15369-2	E5RHG8;Q15369;Q15369-2	TCEB1	Isoform of Q15369, Transcription elongation factor B polypeptide 1 (Fragment);Transcription elongation factor B polypeptide 1;Isoform of Q15369, Isoform 2 of Transcription elongation factor B polypeptide 1	E5RHG8;Q15369;Q15369-2	E5RHG8_HUMAN;ELOC_HUMAN;ELOC_HUMAN	27839.3	29885.5	27882.7	22935.9	35855.8	30656.4	25198.2	21374.2	39830	21514.3	47669.4	48270.7	44202.5	80004.8
E5RHK8;Q9UQ16;Q9UQ16-2;Q9UQ16-3;Q9UQ16-4;Q9UQ16-5	E5RHK8;Q9UQ16;Q9UQ16-2;Q9UQ16-3;Q9UQ16-4;Q9UQ16-5	DNM3	Isoform of Q9UQ16, Dynamin-3;Dynamin-3;Isoform of Q9UQ16, Isoform 2 of Dynamin-3;Isoform of Q9UQ16, Isoform 3 of Dynamin-3;Isoform of Q9UQ16, Isoform 4 of Dynamin-3;Isoform of Q9UQ16, Isoform 5 of Dynamin-3	E5RHK8;Q9UQ16;Q9UQ16-2;Q9UQ16-3;Q9UQ16-4;Q9UQ16-5	E5RHK8_HUMAN;DYN3_HUMAN;DYN3_HUMAN;DYN3_HUMAN;DYN3_HUMAN;DYN3_HUMAN	6250.5	7979.48	10300.2	13877.5	10452.3	8076.9	7320.99	12837	12265.6	12261.2	19602	8627.05	7093.85	12499.7
E5RHW4;O94905	E5RHW4;O94905	ERLIN2	Isoform of O94905, Erlin-2 (Fragment);Erlin-2	E5RHW4;O94905	E5RHW4_HUMAN;ERLN2_HUMAN	162513	191265	149339	138691	195109	137815	173292	149990	167740	175887	129960	140302	114629	259854
E5RHX8;Q9NPA8;Q9NPA8-2	E5RHX8;Q9NPA8;Q9NPA8-2	ENY2	Isoform of Q9NPA8, Transcription and mRNA export factor ENY2;Transcription and mRNA export factor ENY2;Isoform of Q9NPA8, Isoform 2 of Transcription and mRNA export factor ENY2	E5RHX8;Q9NPA8;Q9NPA8-2	E5RHX8_HUMAN;ENY2_HUMAN;ENY2_HUMAN	21498.7	17518.9	40687.5	35828.3	15937.2	28927.5	16796.7	37528.7	33291.5	36623.4	23910.5	28248.8	36123.6	24560.9
E5RI99;P62888	E5RI99;P62888	RPL30	Isoform of P62888, 60S ribosomal protein L30 (Fragment);60S ribosomal protein L30	E5RI99;P62888	E5RI99_HUMAN;RL30_HUMAN	65875	55332.8	41878.8	48518.6	68644.1	47128	55297.3	47331.4	50271.8	56422.8	34622.5	48454.5	60694.3	75700.6
E5RIW3;E5RJD8;O75347	E5RIW3;E5RJD8;O75347	TBCA	Isoform of O75347, Tubulin-specific chaperone A;Isoform of O75347, Tubulin-specific chaperone A;Tubulin-specific chaperone A	E5RIW3;E5RJD8;O75347	E5RIW3_HUMAN;E5RJD8_HUMAN;TBCA_HUMAN	193686	168997	250138	231603	192674	240431	181723	195951	264617	193926	268101	226331	354178	143272
E5RJD0;H0YBY3;P17900	E5RJD0;H0YBY3;P17900	GM2A	Isoform of P17900, Ganglioside GM2 activator (Fragment);Isoform of P17900, Ganglioside GM2 activator (Fragment);Ganglioside GM2 activator	E5RJD0;H0YBY3;P17900	E5RJD0_HUMAN;H0YBY3_HUMAN;SAP3_HUMAN	33136.7	33321.5	20187	19783.8	35586.3	33206.1	43911.1	33631.3	48406.3	13196.2	Filtered	42101.6	29697.2	15669.3
E5RJI3;Q8WUX9	E5RJI3;Q8WUX9	CHMP7	Isoform of Q8WUX9, Charged multivesicular body protein 7;Charged multivesicular body protein 7	E5RJI3;Q8WUX9	E5RJI3_HUMAN;CHMP7_HUMAN	6108.31	4546.34	2096.04	3809.87	1528.14	4208.65	2665.03	4014.06	4904.87	3872.47	3233.78	3147.96	2394.13	2341.9
E5RJI7;Q9BYD1	E5RJI7;Q9BYD1	MRPL13	Isoform of Q9BYD1, 39S ribosomal protein L13, mitochondrial (Fragment);39S ribosomal protein L13, mitochondrial	E5RJI7;Q9BYD1	E5RJI7_HUMAN;RM13_HUMAN	20950.5	25807.9	33574.9	37788	22037.8	29875.7	19473.7	29252.2	39537.5	29436.9	32691	22825.6	30358.7	42478.4
E5RJR5;P63208	E5RJR5;P63208	SKP1	Isoform of P63208, S-phase kinase-associated protein 1;S-phase kinase-associated protein 1	E5RJR5;P63208	E5RJR5_HUMAN;SKP1_HUMAN	202637	154814	222353	219793	181898	218811	149324	182887	214445	236627	326584	224938	247016	176027
E5RJZ1;H0YBD2;O14548	E5RJZ1;H0YBD2;O14548	COX7A2L	Isoform of O14548, Cytochrome c oxidase subunit 7A-related protein, mitochondrial;Isoform of O14548, Cytochrome c oxidase subunit 7A-related protein, mitochondrial (Fragment);Cytochrome c oxidase subunit 7A-related protein, mitochondrial	E5RJZ1;H0YBD2;O14548	E5RJZ1_HUMAN;H0YBD2_HUMAN;COX7R_HUMAN	33760.5	32026.8	24349.4	16867	Filtered	24978.8	16155.2	21711.5	30663	38112.8	12862.5	31683.2	17116	3182.55
E5RK69	E5RK69	ANXA6	Isoform of P08133, Annexin	E5RK69	E5RK69_HUMAN	95594.7	91204.3	86254.4	94548	140914	128169	95563.5	103204	83935.3	154300	107108	96366.2	118451	171564
E5RK87	E5RK87	ADAM7	Isoform of Q9H2U9, Disintegrin and metalloproteinase domain-containing protein 7	E5RK87	E5RK87_HUMAN	57070.5	Filtered	Filtered	2687.55	Filtered	5177.12	Filtered	Filtered	6813.9	Filtered	Filtered	3746.51	Filtered	Filtered
E7EM64;Q7L5N1	E7EM64;Q7L5N1	COPS6	Isoform of Q7L5N1, COP9 signalosome complex subunit 6;COP9 signalosome complex subunit 6	E7EM64;Q7L5N1	E7EM64_HUMAN;CSN6_HUMAN	47079.6	62795.4	67830.9	62457.4	81841.1	58322.3	54400.5	60255	65266.5	60034.2	77616.5	62193	69486.2	61367.6
E7EMB1;Q9UH65	E7EMB1;Q9UH65	SWAP70	Isoform of Q9UH65, Switch-associated protein 70;Switch-associated protein 70	E7EMB1;Q9UH65	E7EMB1_HUMAN;SWP70_HUMAN	25773.4	30569.1	34631.8	34623.6	43694.4	36682.5	28422.2	33642.6	33006.6	34324.7	41766.8	24512.5	41158.5	38924.8
E7EMC7;Q13501;Q13501-2	E7EMC7;Q13501;Q13501-2	SQSTM1	Isoform of Q13501, Sequestosome-1;Sequestosome-1;Isoform of Q13501, Isoform 2 of Sequestosome-1	E7EMC7;Q13501;Q13501-2	E7EMC7_HUMAN;SQSTM_HUMAN;SQSTM_HUMAN	39012	25307.5	47964.1	23616.8	47796.4	24724.3	37455.4	45944.5	27403.6	39568.9	29800.6	52824.7	34794.4	47670.1
E7EMG1;Q9HBL0-2	E7EMG1;Q9HBL0-2	TNS1	Isoform of Q9HBL0, Tensin-1 (Fragment);Isoform of Q9HBL0, Isoform 2 of Tensin-1	E7EMG1;Q9HBL0-2	E7EMG1_HUMAN;TENS1_HUMAN	35181.6	12025.2	38628.1	26601.9	18301.4	26365.5	4339.41	25646.4	30284	20525.9	23969.2	22350.1	18731	8618.06
E7EMM4;Q13510;Q13510-2	E7EMM4;Q13510;Q13510-2	ASAH1	Isoform of Q13510, Acid ceramidase;Acid ceramidase;Isoform of Q13510, Isoform 2 of Acid ceramidase	E7EMM4;Q13510;Q13510-2	E7EMM4_HUMAN;ASAH1_HUMAN;ASAH1_HUMAN	665151	602005	720557	835410	855753	404269	739411	658114	703672	688944	505102	387437	318206	1.43577e+06
E7EMN6;E7EUI7;P41236;Q6NXS1	E7EMN6;E7EUI7;P41236;Q6NXS1	PPP1R2;PPP1R2;PPP1R2;PPP1R2P3	Isoform of P41236, Protein phosphatase inhibitor 2 (Fragment);Isoform of P41236, Protein phosphatase inhibitor 2;Protein phosphatase inhibitor 2;Protein phosphatase inhibitor 2-like protein 3	E7EMN6;E7EUI7;P41236;Q6NXS1	E7EMN6_HUMAN;E7EUI7_HUMAN;IPP2_HUMAN;IPP2M_HUMAN	Filtered	Filtered	Filtered	7710.02	Filtered	5116.82	Filtered	7245.53	4430.65	10297.4	12592.4	7681.73	11410	Filtered
E7EMS2;G3V3D1;G3V3E8;J3KMY5;P61916	E7EMS2;G3V3D1;G3V3E8;J3KMY5;P61916	NPC2	Isoform of P61916, Epididymal secretory protein E1;Isoform of P61916, Epididymal secretory protein E1 (Fragment);Isoform of P61916, Epididymal secretory protein E1;Isoform of P61916, Epididymal secretory protein E1;Epididymal secretory protein E1	E7EMS2;G3V3D1;G3V3E8;J3KMY5;P61916	E7EMS2_HUMAN;G3V3D1_HUMAN;G3V3E8_HUMAN;J3KMY5_HUMAN;NPC2_HUMAN	87678.9	65403.2	41812.8	51491.8	53992	69131.9	67800.2	39387.4	47917.9	53325.4	52577.1	48867.8	48921.7	103390
E7EN65;P15502-1;P15502-2;P15502-4	E7EN65;P15502-1;P15502-2;P15502-4	ELN	Isoform of P15502, Elastin;Isoform of P15502, Isoform 1 of Elastin;Isoform of P15502, Isoform 2 of Elastin;Isoform of P15502, Isoform 4 of Elastin	E7EN65;P15502-1;P15502-2;P15502-4	E7EN65_HUMAN;ELN_HUMAN;ELN_HUMAN;ELN_HUMAN	69144.1	182188	139810	111419	405871	140779	175668	189955	63521.3	220576	228852	325794	173207	400306
E7EN72;E7ESX0;E7EU94;E7EVX8;Q8WWY3;Q8WWY3-2;Q8WWY3-3;Q8WWY3-4	E7EN72;E7ESX0;E7EU94;E7EVX8;Q8WWY3;Q8WWY3-2;Q8WWY3-3;Q8WWY3-4	PRPF31	Isoform of Q8WWY3, U4/U6 small nuclear ribonucleoprotein Prp31 (Fragment);Isoform of Q8WWY3, U4/U6 small nuclear ribonucleoprotein Prp31 (Fragment);Isoform of Q8WWY3, U4/U6 small nuclear ribonucleoprotein Prp31 (Fragment);Isoform of Q8WWY3, U4/U6 small nuclear ribonucleoprotein Prp31;U4/U6 small nuclear ribonucleoprotein Prp31;Isoform of Q8WWY3, Isoform 2 of U4/U6 small nuclear ribonucleoprotein …	E7EN72;E7ESX0;E7EU94;E7EVX8;Q8WWY3;Q8WWY3-2;Q8WWY3-3;Q8WWY3-4	E7EN72_HUMAN;E7ESX0_HUMAN;E7EU94_HUMAN;E7EVX8_HUMAN;PRP31_HUMAN;PRP31_HUMAN;PRP31_HUMAN;PRP31_HUMAN	43305.4	46474	38088.5	48209.6	36907.6	39601.1	37911.6	39832.7	54504	30202.2	43446.7	29131.8	38369.4	41081.4
E7ENF8;Q15311	E7ENF8;Q15311	RALBP1	Isoform of Q15311, RalA-binding protein 1 (Fragment);RalA-binding protein 1	E7ENF8;Q15311	E7ENF8_HUMAN;RBP1_HUMAN	64089.3	45774.3	49282.7	56098.3	40140.9	46114.1	59805.3	66396.9	56667.1	59874.2	54156.9	43414.3	63589.4	75445.5
E7ENJ6;Q9BXS5;Q9BXS5-2	E7ENJ6;Q9BXS5;Q9BXS5-2	AP1M1	Isoform of Q9BXS5, AP-1 complex subunit mu-1;AP-1 complex subunit mu-1;Isoform of Q9BXS5, Isoform 2 of AP-1 complex subunit mu-1	E7ENJ6;Q9BXS5;Q9BXS5-2	E7ENJ6_HUMAN;AP1M1_HUMAN;AP1M1_HUMAN	82020.2	83327	65088.5	75745.6	82731.5	79103.9	75552.6	60522.1	77814.6	78142.2	75983.8	80674.2	78268.6	75586.5
E7ENY0;E7EV99;P35611;P35611-2;P35611-3;P35611-6	E7ENY0;E7EV99;P35611;P35611-2;P35611-3;P35611-6	ADD1	Isoform of P35611, Alpha-adducin;Isoform of P35611, Alpha-adducin;Alpha-adducin;Isoform of P35611, Isoform 2 of Alpha-adducin;Isoform of P35611, Isoform 3 of Alpha-adducin;Isoform of P35611, Isoform 6 of Alpha-adducin	E7ENY0;E7EV99;P35611;P35611-2;P35611-3;P35611-6	E7ENY0_HUMAN;E7EV99_HUMAN;ADDA_HUMAN;ADDA_HUMAN;ADDA_HUMAN;ADDA_HUMAN	92214.9	71803.9	117249	122391	120211	108479	69904.9	119070	77699.4	141798	169860	98252.1	135828	112881
E7EPG1;Q13201	E7EPG1;Q13201	MMRN1	Isoform of Q13201, Multimerin-1;Multimerin-1	E7EPG1;Q13201	E7EPG1_HUMAN;MMRN1_HUMAN	33684.8	Filtered	39234.6	122850	18139.8	12580	Filtered	23530.7	12000.4	14073.6	27370.8	27364.8	23906.3	17935.7
E7EPK1;E7ES33;H0Y3Y4;Q16181;Q16181-2	E7EPK1;E7ES33;H0Y3Y4;Q16181;Q16181-2	2023-09-07	Isoform of Q16181, Septin-7;Isoform of Q16181, Septin-7;Isoform of Q16181, Septin-7 (Fragment);Septin-7;Isoform of Q16181, Isoform 2 of Septin-7	E7EPK1;E7ES33;H0Y3Y4;Q16181;Q16181-2	E7EPK1_HUMAN;E7ES33_HUMAN;H0Y3Y4_HUMAN;SEPT7_HUMAN;SEPT7_HUMAN	289587	175928	182779	198215	164805	205672	136764	217973	197665	207043	268599	162771	222396	153084
E7EPM6;P33121;P33121-3	E7EPM6;P33121;P33121-3	ACSL1	Isoform of P33121, Long-chain-fatty-acid--CoA ligase 1;Long-chain-fatty-acid--CoA ligase 1;Isoform of P33121, Isoform 3 of Long-chain-fatty-acid--CoA ligase 1	E7EPM6;P33121;P33121-3	E7EPM6_HUMAN;ACSL1_HUMAN;ACSL1_HUMAN	181365	279779	95567.3	270036	218753	117846	192556	91113.6	164378	356939	134762	186189	166109	218925
E7EPT4;P19404	E7EPT4;P19404	NDUFV2	Isoform of P19404, NADH dehydrogenase [ubiquinone] flavoprotein 2, mitochondrial;NADH dehydrogenase [ubiquinone] flavoprotein 2, mitochondrial	E7EPT4;P19404	E7EPT4_HUMAN;NDUV2_HUMAN	207519	190996	147312	226016	228454	203847	212298	178483	243048	234621	226673	208885	149010	443825
E7EPV7;P37840;P37840-2	E7EPV7;P37840;P37840-2	SNCA	Isoform of P37840, Alpha-synuclein;Alpha-synuclein;Isoform of P37840, Isoform 2-4 of Alpha-synuclein	E7EPV7;P37840;P37840-2	E7EPV7_HUMAN;SYUA_HUMAN;SYUA_HUMAN	20277.6	4152.53	51149	74839.2	7670.63	11977.8	2294.78	32353.4	6891.95	39448.8	50122.7	27597.2	14235.8	15174.4
E7EPW2;P82663;P82663-2;P82663-3	E7EPW2;P82663;P82663-2;P82663-3	MRPS25	Isoform of P82663, 28S ribosomal protein S25, mitochondrial;28S ribosomal protein S25, mitochondrial;Isoform of P82663, Isoform 2 of 28S ribosomal protein S25, mitochondrial;Isoform of P82663, Isoform 3 of 28S ribosomal protein S25, mitochondrial	E7EPW2;P82663;P82663-2;P82663-3	E7EPW2_HUMAN;RT25_HUMAN;RT25_HUMAN;RT25_HUMAN	41766.7	28812	35267.2	46852.3	12551.6	28385.3	26011	51623.1	62109.9	34622.9	31844.2	33836.1	44818	33828.3
E7EPZ9;P22105;P22105-3;P22105-4	E7EPZ9;P22105;P22105-3;P22105-4	TNXB	Isoform of P22105, Tenascin-X;Tenascin-X;Isoform of P22105, Isoform 4 of Tenascin-X;Isoform of P22105, Isoform 5 of Tenascin-X	E7EPZ9;P22105;P22105-3;P22105-4	E7EPZ9_HUMAN;TENX_HUMAN;TENX_HUMAN;TENX_HUMAN	119334	120339	143540	96061.1	96036	182436	157095	217008	106350	198786	191828	107045	98792.2	99829.8
E7EQ12	E7EQ12	CAST	Isoform of P20810, Calpastatin	E7EQ12	E7EQ12_HUMAN	22703.1	10930.4	108077	88515.2	11705.4	19169.5	21583.7	37810.5	8198.86	40148.5	33654	37250.6	Filtered	58452.3
E7EQ47;F6XSS0;P18577;P18577-10;P18577-11;P18577-4;P18577-9;Q02161	E7EQ47;F6XSS0;P18577;P18577-10;P18577-11;P18577-4;P18577-9;Q02161	RHCE;RHCE;RHCE;RHCE;RHCE;RHCE;RHCE;RHD	Isoform of P18577, Blood group Rh(CE) polypeptide;Isoform of P18577, Blood group Rh(CE) polypeptide;Blood group Rh(CE) polypeptide;Isoform of P18577, Isoform 7a of Blood group Rh(CE) polypeptide;Isoform of P18577, Isoform 8a of Blood group Rh(CE) polypeptide;Isoform of P18577, Isoform RHVIII of Blood group Rh(CE) polypeptide;Isoform of P18577, Isoform 4g of Blood group Rh(CE) polypeptide;Blood gr…	E7EQ47;F6XSS0;P18577;P18577-10;P18577-11;P18577-4;P18577-9;Q02161	E7EQ47_HUMAN;F6XSS0_HUMAN;RHCE_HUMAN;RHCE_HUMAN;RHCE_HUMAN;RHCE_HUMAN;RHCE_HUMAN;RHD_HUMAN	31048.9	5794.09	90468.2	78979.9	3891.57	16302	16867.5	35999.6	6368.92	43711.7	21613.4	28927.2	10357.4	21147.4
E7EQ61;E7EWE1;Q9GZZ9	E7EQ61;E7EWE1;Q9GZZ9	UBA5	Isoform of Q9GZZ9, Ubiquitin-like modifier-activating enzyme 5;Isoform of Q9GZZ9, Ubiquitin-like modifier-activating enzyme 5;Ubiquitin-like modifier-activating enzyme 5	E7EQ61;E7EWE1;Q9GZZ9	E7EQ61_HUMAN;E7EWE1_HUMAN;UBA5_HUMAN	77711.1	76994.4	59577	53679.5	73372.7	55331.7	67079.1	67228	79471.7	60966.8	56203.7	60825.3	80529.5	75560.2
E7EQ72;Q15363	E7EQ72;Q15363	TMED2	Isoform of Q15363, Transmembrane emp24 domain-containing protein 2 (Fragment);Transmembrane emp24 domain-containing protein 2	E7EQ72;Q15363	E7EQ72_HUMAN;TMED2_HUMAN	60905.6	40756.2	27741.2	30075.7	47328.5	30915.9	27892.3	26512.3	35625.4	28198.8	30575.8	24149.8	28318.5	41844.9
E7EQB2;E7ER44;P02788;P02788-2	E7EQB2;E7ER44;P02788;P02788-2	LTF	Isoform of P02788, Lactotransferrin (Fragment);Isoform of P02788, Lactotransferrin;Lactotransferrin;Isoform of P02788, Isoform DeltaLf of Lactotransferrin	E7EQB2;E7ER44;P02788;P02788-2	E7EQB2_HUMAN;E7ER44_HUMAN;TRFL_HUMAN;TRFL_HUMAN	55943.8	33558.9	124489	236515	42541.2	53126.1	48789.3	73022.7	42234.6	59850.1	42101.9	180646	112389	55664.4
E7EQH8	E7EQH8	ELN	Isoform of P15502, Elastin (Fragment)	E7EQH8	E7EQH8_HUMAN	48411.9	149874	24863.7	Filtered	264390	45135.1	123482	89310	Filtered	67544.2	94582.6	150804	60605.9	320103
E7EQL1;Q6P4F2;Q6P4F2-2	E7EQL1;Q6P4F2;Q6P4F2-2	;FDX1L;FDX1L	Uncharacterized protein;Adrenodoxin-like protein, mitochondrial;Isoform of Q6P4F2, Isoform 2 of Adrenodoxin-like protein, mitochondrial	E7EQL1;Q6P4F2;Q6P4F2-2	E7EQL1_HUMAN;ADXL_HUMAN;ADXL_HUMAN	25001.7	32135.4	29698.2	26863	12383.1	25958.7	17849.9	10241.7	35617.6	17052.4	16641	21102.4	12974	14136.1
E7EQR4;P15311	E7EQR4;P15311	EZR	Isoform of P15311, Ezrin;Ezrin	E7EQR4;P15311	E7EQR4_HUMAN;EZRI_HUMAN	518788	602943	507624	469529	360813	641376	453446	397528	670386	403169	375365	535456	484130	433410
E7EQT4;Q9UKV3;Q9UKV3-5;S4R3H4	E7EQT4;Q9UKV3;Q9UKV3-5;S4R3H4	ACIN1	Isoform of Q9UKV3, Apoptotic chromatin condensation inducer in the nucleus;Apoptotic chromatin condensation inducer in the nucleus;Isoform of Q9UKV3, Isoform 4 of Apoptotic chromatin condensation inducer in the nucleus;Isoform of Q9UKV3, Apoptotic chromatin condensation inducer in the nucleus	E7EQT4;Q9UKV3;Q9UKV3-5;S4R3H4	E7EQT4_HUMAN;ACINU_HUMAN;ACINU_HUMAN;S4R3H4_HUMAN	54268	50991.6	49590.2	59655.8	34449.1	53993.4	48511.8	61556.3	53696.9	61515.2	61315.7	49589.6	57833.1	45704.4
E7EQU1;E7ES08;E9PES6;O15347	E7EQU1;E7ES08;E9PES6;O15347	HMGB3	Isoform of O15347, High mobility group protein B3 (Fragment);Isoform of O15347, High mobility group protein B3 (Fragment);Isoform of O15347, High mobility group protein B3 (Fragment);High mobility group protein B3	E7EQU1;E7ES08;E9PES6;O15347	E7EQU1_HUMAN;E7ES08_HUMAN;E9PES6_HUMAN;HMGB3_HUMAN	225962	254230	396997	135188	105721	186426	201354	124441	172567	190072	166082	128133	179244	110874
E7EQV9;P61313	E7EQV9;P61313	RPL15	Isoform of P61313, Ribosomal protein L15 (Fragment);60S ribosomal protein L15	E7EQV9;P61313	E7EQV9_HUMAN;RL15_HUMAN	380586	514063	461326	411040	595842	406885	403787	421505	442886	408678	408257	372820	421393	495421
E7ER45;O43451	E7ER45;O43451	MGAM	Isoform of O43451, Maltase-glucoamylase, intestinal;Maltase-glucoamylase, intestinal	E7ER45;O43451	E7ER45_HUMAN;MGA_HUMAN	Filtered	Filtered	Filtered	23661.6	8353.9	6959.85	12260.1	8716.82	953.425	11868.9	7192.91	18130.7	39848.5	Filtered
E7ER77;Q7Z2K6	E7ER77;Q7Z2K6	ERMP1	Isoform of Q7Z2K6, Endoplasmic reticulum metallopeptidase 1;Endoplasmic reticulum metallopeptidase 1	E7ER77;Q7Z2K6	E7ER77_HUMAN;ERMP1_HUMAN	165326	143871	121992	84000.4	150604	94168	142730	126588	212284	100728	90942.1	95591.8	73715.1	201961
E7ESA6;H0YBP1;Q05397;Q05397-2;Q05397-5;Q05397-7	E7ESA6;H0YBP1;Q05397;Q05397-2;Q05397-5;Q05397-7	PTK2	Isoform of Q05397, Focal adhesion kinase 1;Isoform of Q05397, Focal adhesion kinase 1 (Fragment);Focal adhesion kinase 1;Isoform of Q05397, Isoform 2 of Focal adhesion kinase 1;Isoform of Q05397, Isoform 5 of Focal adhesion kinase 1;Isoform of Q05397, Isoform 7 of Focal adhesion kinase 1	E7ESA6;H0YBP1;Q05397;Q05397-2;Q05397-5;Q05397-7	E7ESA6_HUMAN;H0YBP1_HUMAN;FAK1_HUMAN;FAK1_HUMAN;FAK1_HUMAN;FAK1_HUMAN	63823	56146.9	63417.4	77477.3	46272	54522.4	47038.5	69523.7	64058.9	67948.9	63683.8	59484.8	63909.9	55799.1
E7ESC6;Q9UIA9	E7ESC6;Q9UIA9	XPO7	Isoform of Q9UIA9, Exportin-7;Exportin-7	E7ESC6;Q9UIA9	E7ESC6_HUMAN;XPO7_HUMAN	33016.4	32194.3	40847.3	37468.8	21433	32868	29692.4	31780.7	34134.3	34662.1	49900.1	27941.5	27577.5	20354.2
E7ESJ3;Q9UPS8;Q9UPS8-3	E7ESJ3;Q9UPS8;Q9UPS8-3	ANKRD26	Isoform of Q9UPS8, Ankyrin repeat domain-containing protein 26;Ankyrin repeat domain-containing protein 26;Isoform of Q9UPS8, Isoform 3 of Ankyrin repeat domain-containing protein 26	E7ESJ3;Q9UPS8;Q9UPS8-3	E7ESJ3_HUMAN;ANR26_HUMAN;ANR26_HUMAN	7312.96	7880.72	27881.5	17279.2	Filtered	21369.2	Filtered	16880.8	33273.6	15894.9	Filtered	Filtered	775.49	Filtered
E7ESP4	E7ESP4	ITGA2	Isoform of P17301, Integrin alpha-2	E7ESP4	E7ESP4_HUMAN	38740.1	86180	25557.8	381011	88656.6	106797	31465.5	175346	55343.1	182543	154064	131761	92273.7	172421
E7ESP9;P07197	E7ESP9;P07197	NEFM	Isoform of P07197, Neurofilament medium polypeptide;Neurofilament medium polypeptide	E7ESP9;P07197	E7ESP9_HUMAN;NFM_HUMAN	27111.4	11050.2	33344.9	43938.5	127812	16643.8	8473.76	25768.6	36896.6	24777.4	96068.5	22667.5	46904	18132.2
E7ET15;O15042;O15042-2;O15042-3	E7ET15;O15042;O15042-2;O15042-3	U2SURP	Isoform of O15042, U2 snRNP-associated SURP motif-containing protein;U2 snRNP-associated SURP motif-containing protein;Isoform of O15042, Isoform 2 of U2 snRNP-associated SURP motif-containing protein;Isoform of O15042, Isoform 3 of U2 snRNP-associated SURP motif-containing protein	E7ET15;O15042;O15042-2;O15042-3	E7ET15_HUMAN;SR140_HUMAN;SR140_HUMAN;SR140_HUMAN	13631.9	25927.2	32222	35640.4	45049.3	31516.3	27348.4	33802.5	33947.3	39892.1	36865.6	30094.3	34892.9	40352.6
E7ET49;Q8NCG7;Q8NCG7-2;Q8NCG7-4	E7ET49;Q8NCG7;Q8NCG7-2;Q8NCG7-4	DAGLB	Isoform of Q8NCG7, Sn1-specific diacylglycerol lipase beta;Sn1-specific diacylglycerol lipase beta;Isoform of Q8NCG7, Isoform 2 of Sn1-specific diacylglycerol lipase beta;Isoform of Q8NCG7, Isoform 4 of Sn1-specific diacylglycerol lipase beta	E7ET49;Q8NCG7;Q8NCG7-2;Q8NCG7-4	E7ET49_HUMAN;DGLB_HUMAN;DGLB_HUMAN;DGLB_HUMAN	8025.77	7429.28	8756.96	7634.45	1963.19	5647.02	7209.06	5110.94	7074.89	5519.5	5915.73	9857.07	5056.7	3825.58
E7ETB3;Q9ULA0	E7ETB3;Q9ULA0	DNPEP	Isoform of Q9ULA0, Aspartyl aminopeptidase;Aspartyl aminopeptidase	E7ETB3;Q9ULA0	E7ETB3_HUMAN;DNPEP_HUMAN	91746.6	109446	83464.6	92487.8	116164	97254.7	92919.2	104893	110440	134104	101279	70304.6	94319.7	103127
E7ETH0;G3XAM2;P05156	E7ETH0;G3XAM2;P05156	CFI	Isoform of P05156, Complement factor I;Isoform of P05156, Complement factor I;Complement factor I	E7ETH0;G3XAM2;P05156	E7ETH0_HUMAN;G3XAM2_HUMAN;CFAI_HUMAN	31606.6	24033.5	22160.7	15542.4	11956.9	30970.4	26170.6	49632.7	8916.52	22842	27979.8	17159.4	18994.5	21366.4
E7ETN8;Q96PP8;Q96PP8-2	E7ETN8;Q96PP8;Q96PP8-2	GBP5	Isoform of Q96PP8, Guanylate-binding protein 5 (Fragment);Guanylate-binding protein 5;Isoform of Q96PP8, Isoform 2 of Guanylate-binding protein 5	E7ETN8;Q96PP8;Q96PP8-2	E7ETN8_HUMAN;GBP5_HUMAN;GBP5_HUMAN	15079.6	19535.4	26690.8	13978.9	8049.74	5565.03	35354.4	20939.5	18366.4	13145.6	Filtered	6018.78	14795.1	14753.4
E7ETU9;O00469;O00469-2;O00469-3	E7ETU9;O00469;O00469-2;O00469-3	PLOD2	Isoform of O00469, Procollagen-lysine,2-oxoglutarate 5-dioxygenase 2;Procollagen-lysine,2-oxoglutarate 5-dioxygenase 2;Isoform of O00469, Isoform 2 of Procollagen-lysine,2-oxoglutarate 5-dioxygenase 2;Isoform of O00469, Isoform 3 of Procollagen-lysine,2-oxoglutarate 5-dioxygenase 2	E7ETU9;O00469;O00469-2;O00469-3	E7ETU9_HUMAN;PLOD2_HUMAN;PLOD2_HUMAN;PLOD2_HUMAN	4633.82	2582.26	2839.91	2943.58	10081.5	7012.36	969.523	2584.7	9847.34	Filtered	2210.68	11540.9	41455.2	3686.53
E7ETY2;J3KQ96;Q13428;Q13428-2;Q13428-3;Q13428-4;Q13428-6;Q13428-7;Q13428-8	E7ETY2;J3KQ96;Q13428;Q13428-2;Q13428-3;Q13428-4;Q13428-6;Q13428-7;Q13428-8	TCOF1	Isoform of Q13428, Treacle protein;Isoform of Q13428, Treacle protein (Fragment);Treacle protein;Isoform of Q13428, Isoform 2 of Treacle protein;Isoform of Q13428, Isoform 3 of Treacle protein;Isoform of Q13428, Isoform 4 of Treacle protein;Isoform of Q13428, Isoform 6 of Treacle protein;Isoform of Q13428, Isoform 7 of Treacle protein;Isoform of Q13428, Isoform 8 of Treacle protein	E7ETY2;J3KQ96;Q13428;Q13428-2;Q13428-3;Q13428-4;Q13428-6;Q13428-7;Q13428-8	E7ETY2_HUMAN;J3KQ96_HUMAN;TCOF_HUMAN;TCOF_HUMAN;TCOF_HUMAN;TCOF_HUMAN;TCOF_HUMAN;TCOF_HUMAN;TCOF_HUMAN	12358.4	8958.09	7612.62	7637.67	1771.84	10759.7	4194.01	10476	9639.65	9377.51	11448.6	8671.59	12854.8	5722.98
E7EU04;F5GXV3;F5GZ45;F5H3Z4;F5H4Z6;J3KQP4;J3KR13;P14207	E7EU04;F5GXV3;F5GZ45;F5H3Z4;F5H4Z6;J3KQP4;J3KR13;P14207	FOLR2	Isoform of P14207, Folate receptor beta (Fragment);Isoform of P14207, Folate receptor beta (Fragment);Isoform of P14207, Folate receptor beta (Fragment);Isoform of P14207, Folate receptor beta (Fragment);Isoform of P14207, Folate receptor beta (Fragment);Isoform of P14207, Folate receptor beta;Isoform of P14207, Folate receptor beta;Folate receptor beta	E7EU04;F5GXV3;F5GZ45;F5H3Z4;F5H4Z6;J3KQP4;J3KR13;P14207	E7EU04_HUMAN;F5GXV3_HUMAN;F5GZ45_HUMAN;F5H3Z4_HUMAN;F5H4Z6_HUMAN;J3KQP4_HUMAN;J3KR13_HUMAN;FOLR2_HUMAN	88992	82067.8	60761	42673.5	103652	134033	88961.6	59634.6	20091.7	86397.7	18102	73825.1	33715.4	94542.5
E7EU05;P16671;P16671-3	E7EU05;P16671;P16671-3	CD36	Isoform of P16671, Platelet glycoprotein 4 (Fragment);Platelet glycoprotein 4;Isoform of P16671, Isoform 3 of Platelet glycoprotein 4	E7EU05;P16671;P16671-3	E7EU05_HUMAN;CD36_HUMAN;CD36_HUMAN	29294.6	31908.9	38698.7	57750	32515.9	12427.1	46338.3	21237.2	15582.4	229482	28052.7	56542	38736.9	35078.2
E7EU13;Q96P48;Q96P48-1;Q96P48-2;Q96P48-3;Q96P48-4;Q96P48-7	E7EU13;Q96P48;Q96P48-1;Q96P48-2;Q96P48-3;Q96P48-4;Q96P48-7	ARAP1	Isoform of Q96P48, Arf-GAP with Rho-GAP domain, ANK repeat and PH domain-containing protein 1;Arf-GAP with Rho-GAP domain, ANK repeat and PH domain-containing protein 1;Isoform of Q96P48, Isoform 1 of Arf-GAP with Rho-GAP domain, ANK repeat and PH domain-containing protein 1;Isoform of Q96P48, Isoform 2 of Arf-GAP with Rho-GAP domain, ANK repeat and PH domain-containing protein 1;Isoform of Q96P4…	E7EU13;Q96P48;Q96P48-1;Q96P48-2;Q96P48-3;Q96P48-4;Q96P48-7	E7EU13_HUMAN;ARAP1_HUMAN;ARAP1_HUMAN;ARAP1_HUMAN;ARAP1_HUMAN;ARAP1_HUMAN;ARAP1_HUMAN	52126.1	74280.8	62505.1	68419.3	72518.1	74158.2	85857.6	81188.5	60495.2	65863.2	83521.8	53165.7	65733.4	105777
E7EU96;P68400;Q5U5J2	E7EU96;P68400;Q5U5J2	CSNK2A1	Isoform of P68400, Casein kinase II subunit alpha;Casein kinase II subunit alpha;Isoform of P68400, CSNK2A1 protein	E7EU96;P68400;Q5U5J2	E7EU96_HUMAN;CSK21_HUMAN;Q5U5J2_HUMAN	103166	87895.5	77164.4	86281.4	143081	73853.1	99283.7	82311.2	87930	95654.1	103135	85545.3	95001.9	148170
E7EUP3;O95251;O95251-2;O95251-3;O95251-4;O95251-5	E7EUP3;O95251;O95251-2;O95251-3;O95251-4;O95251-5	KAT7	Isoform of O95251, Histone acetyltransferase;Histone acetyltransferase KAT7;Isoform of O95251, Isoform 2 of Histone acetyltransferase KAT7;Isoform of O95251, Isoform 3 of Histone acetyltransferase KAT7;Isoform of O95251, Isoform 4 of Histone acetyltransferase KAT7;Isoform of O95251, Isoform 5 of Histone acetyltransferase KAT7	E7EUP3;O95251;O95251-2;O95251-3;O95251-4;O95251-5	E7EUP3_HUMAN;KAT7_HUMAN;KAT7_HUMAN;KAT7_HUMAN;KAT7_HUMAN;KAT7_HUMAN	363314	342842	256930	205436	26027.9	111516	343531	369761	448244	234370	131917	91816.7	394322	168503
E7EUU4;E7EX73;E9PGM1;Q04637;Q04637-3;Q04637-4;Q04637-5;Q04637-8;Q04637-9	E7EUU4;E7EX73;E9PGM1;Q04637;Q04637-3;Q04637-4;Q04637-5;Q04637-8;Q04637-9	EIF4G1	Isoform of Q04637, Eukaryotic translation initiation factor 4 gamma 1;Isoform of Q04637, Eukaryotic translation initiation factor 4 gamma 1;Isoform of Q04637, Eukaryotic translation initiation factor 4 gamma 1;Eukaryotic translation initiation factor 4 gamma 1;Isoform of Q04637, Isoform B of Eukaryotic translation initiation factor 4 gamma 1;Isoform of Q04637, Isoform C of Eukaryotic translation …	E7EUU4;E7EX73;E9PGM1;Q04637;Q04637-3;Q04637-4;Q04637-5;Q04637-8;Q04637-9	E7EUU4_HUMAN;E7EX73_HUMAN;E9PGM1_HUMAN;IF4G1_HUMAN;IF4G1_HUMAN;IF4G1_HUMAN;IF4G1_HUMAN;IF4G1_HUMAN;IF4G1_HUMAN	114056	106731	107141	103878	89026.9	107810	128067	123424	141552	112671	107887	139434	116639	115059
E7EV71;Q14766;Q14766-2;Q14766-3;Q14766-4;Q14766-5	E7EV71;Q14766;Q14766-2;Q14766-3;Q14766-4;Q14766-5	LTBP1	Isoform of Q14766, Latent-transforming growth factor beta-binding protein 1;Latent-transforming growth factor beta-binding protein 1;Isoform of Q14766, Isoform Short of Latent-transforming growth factor beta-binding protein 1;Isoform of Q14766, Isoform 3 of Latent-transforming growth factor beta-binding protein 1;Isoform of Q14766, Isoform 4 of Latent-transforming growth factor beta-binding prote…	E7EV71;Q14766;Q14766-2;Q14766-3;Q14766-4;Q14766-5	E7EV71_HUMAN;LTBP1_HUMAN;LTBP1_HUMAN;LTBP1_HUMAN;LTBP1_HUMAN;LTBP1_HUMAN	26933.7	9885.32	24525.9	36530	22022.9	17706.7	18738.8	21644.4	18015.6	15099.7	15827.3	24619.4	24104.5	11299
E7EVA0;P27816;P27816-6	E7EVA0;P27816;P27816-6	MAP4	Isoform of P27816, Microtubule-associated protein;Microtubule-associated protein 4;Isoform of P27816, Isoform 6 of Microtubule-associated protein 4	E7EVA0;P27816;P27816-6	E7EVA0_HUMAN;MAP4_HUMAN;MAP4_HUMAN	93891.9	73936.2	112526	113670	58257.1	117727	46573.5	121124	79890.1	107794	184110	126262	177975	29340.6
E7EVB6;E9PEY4;M0QZ28;M0R021;O60941;O60941-2;O60941-3;O60941-4;O60941-5;O60941-6;O60941-7;Q9Y4J8;Q9Y4J8-10;Q9Y4J8-11;Q9Y4J8-12;Q9Y4J8-13;Q9Y4J8-14;Q9Y4J8-15;Q9Y4J8-16;Q9Y4J8-2;Q9Y4J8-3;Q9Y4J8-4;Q9Y4J8-5;Q9Y4J8-6;Q9Y4J8-8	E7EVB6;E9PEY4;M0QZ28;M0R021;O60941;O60941-2;O60941-3;O60941-4;O60941-5;O60941-6;O60941-7;Q9Y4J8;Q9Y4J8-10;Q9Y4J8-11;Q9Y4J8-12;Q9Y4J8-13;Q9Y4J8-14;Q9Y4J8-15;Q9Y4J8-16;Q9Y4J8-2;Q9Y4J8-3;Q9Y4J8-4;Q9Y4J8-5;Q9Y4J8-6;Q9Y4J8-8	DTNB;DTNB;DTNA;DTNA;DTNB;DTNB;DTNB;DTNB;DTNB;DTNB;DTNB;DTNA;DTNA;DTNA;DTNA;DTNA;DTNA;DTNA;DTNA;DTNA;DTNA;DTNA;DTNA;DTNA;DTNA	Isoform of O60941, Dystrobrevin;Isoform of O60941, Dystrobrevin;Isoform of Q9Y4J8, Dystrobrevin alpha;Isoform of Q9Y4J8, Dystrobrevin alpha;Dystrobrevin beta;Isoform of O60941, Isoform 2 of Dystrobrevin beta;Isoform of O60941, Isoform 3 of Dystrobrevin beta;Isoform of O60941, Isoform 4 of Dystrobrevin beta;Isoform of O60941, Isoform 5 of Dystrobrevin beta;Isoform of O60941, Isoform 6 of Dystrobre…	E7EVB6;E9PEY4;M0QZ28;M0R021;O60941;O60941-2;O60941-3;O60941-4;O60941-5;O60941-6;O60941-7;Q9Y4J8;Q9Y4J8-10;Q9Y4J8-11;Q9Y4J8-12;Q9Y4J8-13;Q9Y4J8-14;Q9Y4J8-15;Q9Y4J8-16;Q9Y4J8-2;Q9Y4J8-3;Q9Y4J8-4;Q9Y4J8-5;Q9Y4J8-6;Q9Y4J8-8	E7EVB6_HUMAN;E9PEY4_HUMAN;M0QZ28_HUMAN;M0R021_HUMAN;DTNB_HUMAN;DTNB_HUMAN;DTNB_HUMAN;DTNB_HUMAN;DTNB_HUMAN;DTNB_HUMAN;DTNB_HUMAN;DTNA_HUMAN;DTNA_HUMAN;DTNA_HUMAN;DTNA_HUMAN;DTNA_HUMAN;DTNA_HUMAN;DTNA_HUMAN;DTNA_HUMAN;DTNA_HUMAN;DTNA_HUMAN;DTNA_HUMAN;DTNA_HUMAN;DTNA_HUMAN;DTNA_HUMAN	21638.3	Filtered	12045	10497.5	21060.1	28376.1	7859.91	20622.3	35117.5	30180.2	34377.4	37092.7	29595.4	14827.9
E7EVH7;F8W6L3;G3V2E7;G3V3H3;G3V5R9;Q07866;Q07866-10;Q07866-2;Q07866-3;Q07866-4;Q07866-5;Q07866-6;Q07866-7;Q07866-8;Q07866-9	E7EVH7;F8W6L3;G3V2E7;G3V3H3;G3V5R9;Q07866;Q07866-10;Q07866-2;Q07866-3;Q07866-4;Q07866-5;Q07866-6;Q07866-7;Q07866-8;Q07866-9	;KLC1;KLC1;KLC1;KLC1;KLC1;KLC1;KLC1;KLC1;KLC1;KLC1;KLC1;KLC1;KLC1;KLC1	Uncharacterized protein;Isoform of Q07866, Kinesin light chain 1;Isoform of Q07866, Kinesin light chain 1;Isoform of Q07866, Kinesin light chain 1;Isoform of Q07866, Kinesin light chain 1;Kinesin light chain 1;Isoform of Q07866, Isoform D of Kinesin light chain 1;Isoform of Q07866, Isoform C of Kinesin light chain 1;Isoform of Q07866, Isoform G of Kinesin light chain 1;Isoform of Q07866, Isoform …	E7EVH7;F8W6L3;G3V2E7;G3V3H3;G3V5R9;Q07866;Q07866-10;Q07866-2;Q07866-3;Q07866-4;Q07866-5;Q07866-6;Q07866-7;Q07866-8;Q07866-9	E7EVH7_HUMAN;F8W6L3_HUMAN;G3V2E7_HUMAN;G3V3H3_HUMAN;G3V5R9_HUMAN;KLC1_HUMAN;KLC1_HUMAN;KLC1_HUMAN;KLC1_HUMAN;KLC1_HUMAN;KLC1_HUMAN;KLC1_HUMAN;KLC1_HUMAN;KLC1_HUMAN;KLC1_HUMAN	42338.4	37075	46520.9	51553.4	44328.1	43626.3	35810.4	51089.3	54033.9	39615.7	76952.9	48330.5	41669.7	31660.4
E7EVJ5;Q96F07-2	E7EVJ5;Q96F07-2	CYFIP2	Isoform of Q96F07, Cytoplasmic FMR1-interacting protein 2;Isoform of Q96F07, Isoform 2 of Cytoplasmic FMR1-interacting protein 2	E7EVJ5;Q96F07-2	E7EVJ5_HUMAN;CYFP2_HUMAN	Filtered	2514.26	3007.65	3870.98	5149.72	1529.14	3407.32	2815.26	2645.41	3272.02	6014.68	3358.31	5887.42	Filtered
E7EVQ6;Q14534	E7EVQ6;Q14534	SQLE	Isoform of Q14534, Squalene monooxygenase;Squalene monooxygenase	E7EVQ6;Q14534	E7EVQ6_HUMAN;ERG1_HUMAN	14424.3	12688	18288.8	42771.4	32054	12834.6	15579.2	20038.9	52106.6	11969.2	18879.5	21341.9	24968.8	27804
E7EVW7;P14317	E7EVW7;P14317	HCLS1	Isoform of P14317, Hematopoietic lineage cell-specific protein;Hematopoietic lineage cell-specific protein	E7EVW7;P14317	E7EVW7_HUMAN;HCLS1_HUMAN	59582.1	45394.9	85831.6	62676.6	26984.3	92951.1	64198.8	66270.9	30131.3	86465.1	87998.6	65917.8	57291.9	38426
E7EWP0;H0Y886;O43674;O43674-2	E7EWP0;H0Y886;O43674;O43674-2	NDUFB5	Isoform of O43674, NADH dehydrogenase [ubiquinone] 1 beta subcomplex subunit 5, mitochondrial;Isoform of O43674, NADH dehydrogenase [ubiquinone] 1 beta subcomplex subunit 5, mitochondrial (Fragment);NADH dehydrogenase [ubiquinone] 1 beta subcomplex subunit 5, mitochondrial;Isoform of O43674, Isoform 2 of NADH dehydrogenase [ubiquinone] 1 beta subcomplex subunit 5, mitochondrial	E7EWP0;H0Y886;O43674;O43674-2	E7EWP0_HUMAN;H0Y886_HUMAN;NDUB5_HUMAN;NDUB5_HUMAN	73580.5	85097.3	50236.6	69307.7	33023.2	54239.2	34257.1	52535.6	71851.3	69735.5	58919	73080.7	43484.2	24121.9
E7EWR4;E9PID8;P33240;P33240-2	E7EWR4;E9PID8;P33240;P33240-2	CSTF2	Isoform of P33240, Cleavage stimulation factor subunit 2;Isoform of P33240, Cleavage stimulation factor subunit 2;Cleavage stimulation factor subunit 2;Isoform of P33240, Isoform 2 of Cleavage stimulation factor subunit 2	E7EWR4;E9PID8;P33240;P33240-2	E7EWR4_HUMAN;E9PID8_HUMAN;CSTF2_HUMAN;CSTF2_HUMAN	33342	21337.6	32397.8	39796.3	17761.8	29769.7	29122.4	25323.4	31129.9	42326.2	28889.8	33872	30976.8	22401.8
E7EX17;P23588	E7EX17;P23588	EIF4B	Isoform of P23588, Eukaryotic translation initiation factor 4B;Eukaryotic translation initiation factor 4B	E7EX17;P23588	E7EX17_HUMAN;IF4B_HUMAN	40020.9	34806	48932	44547.1	290543	38315.2	41122	46183.5	40998.7	41063.7	44994.1	41039.4	45696.9	91550.5
E7EX40;Q6WKZ4;Q6WKZ4-1;Q6WKZ4-3;Q7L804;Q7L804-2	E7EX40;Q6WKZ4;Q6WKZ4-1;Q6WKZ4-3;Q7L804;Q7L804-2	RAB11FIP1;RAB11FIP1;RAB11FIP1;RAB11FIP1;RAB11FIP2;RAB11FIP2	Isoform of Q6WKZ4, Rab11 family-interacting protein 1;Rab11 family-interacting protein 1;Isoform of Q6WKZ4, Isoform 3 of Rab11 family-interacting protein 1;Isoform of Q6WKZ4, Isoform 2 of Rab11 family-interacting protein 1;Rab11 family-interacting protein 2;Isoform of Q7L804, Isoform 2 of Rab11 family-interacting protein 2	E7EX40;Q6WKZ4;Q6WKZ4-1;Q6WKZ4-3;Q7L804;Q7L804-2	E7EX40_HUMAN;RFIP1_HUMAN;RFIP1_HUMAN;RFIP1_HUMAN;RFIP2_HUMAN;RFIP2_HUMAN	5418.91	7464.16	Filtered	Filtered	5853.39	4564.22	5406.67	9467.25	10846.9	Filtered	Filtered	5967.07	13114.1	13315.5
E7EX44;Q05682-3;Q05682-5	E7EX44;Q05682-3;Q05682-5	CALD1	Isoform of Q05682, Caldesmon;Isoform of Q05682, Isoform 3 of Caldesmon;Isoform of Q05682, Isoform 5 of Caldesmon	E7EX44;Q05682-3;Q05682-5	E7EX44_HUMAN;CALD1_HUMAN;CALD1_HUMAN	29859.4	23284.3	11424.1	21251	3562.6	30767.6	Filtered	24297.8	53002.6	27705.8	35830.7	29613.5	91854.1	Filtered
E7EX60;E9PEP6;O14786;O14786-2;O14786-3;Q5JWQ4;Q5T7F0	E7EX60;E9PEP6;O14786;O14786-2;O14786-3;Q5JWQ4;Q5T7F0	NRP1	Isoform of O14786, Neuropilin-1;Isoform of O14786, Neuropilin-1;Neuropilin-1;Isoform of O14786, Isoform 2 of Neuropilin-1;Isoform of O14786, Isoform 3 of Neuropilin-1;Isoform of O14786, Neuropilin-1;Isoform of O14786, Neuropilin-1	E7EX60;E9PEP6;O14786;O14786-2;O14786-3;Q5JWQ4;Q5T7F0	E7EX60_HUMAN;E9PEP6_HUMAN;NRP1_HUMAN;NRP1_HUMAN;NRP1_HUMAN;Q5JWQ4_HUMAN;Q5T7F0_HUMAN	19176.3	11228	7006.06	6322.31	12351.4	6994.65	12312	9185.38	3520.63	6819.1	17540.9	9751.14	15700.4	14584.9
E9PAV3;E9PAV3-2;F8VZJ2;F8W0W4;H0YHX9;Q13765	E9PAV3;E9PAV3-2;F8VZJ2;F8W0W4;H0YHX9;Q13765	NACA	Nascent polypeptide-associated complex subunit alpha, muscle-specific form;Isoform of E9PAV3, Isoform 2 of Nascent polypeptide-associated complex subunit alpha, muscle-specific form;Isoform of E9PAV3, Nascent polypeptide-associated complex subunit alpha;Isoform of E9PAV3, Nascent polypeptide-associated complex subunit alpha (Fragment);Isoform of E9PAV3, Nascent polypeptide-associated complex subu…	E9PAV3;E9PAV3-2;F8VZJ2;F8W0W4;H0YHX9;Q13765	NACAM_HUMAN;NACAM_HUMAN;F8VZJ2_HUMAN;F8W0W4_HUMAN;H0YHX9_HUMAN;NACA_HUMAN	63804.7	65245.7	51207.5	45863.3	84811.3	57165.9	74905.9	56692.6	61925.8	66166.2	51834.8	61241.8	59106.6	105121
E9PB39;H0YAN8;O15013;O15013-4;O15013-5;O15013-6;O15013-7;Q5VXI4;Q9HCE6;Q9HCE6-2;Q9HCE6-3;Q9HCE6-5	E9PB39;H0YAN8;O15013;O15013-4;O15013-5;O15013-6;O15013-7;Q5VXI4;Q9HCE6;Q9HCE6-2;Q9HCE6-3;Q9HCE6-5	ARHGEF10;ARHGEF10;ARHGEF10;ARHGEF10;ARHGEF10;ARHGEF10;ARHGEF10;ARHGEF10L;ARHGEF10L;ARHGEF10L;ARHGEF10L;ARHGEF10L	Isoform of O15013, Rho guanine nucleotide exchange factor 10;Isoform of O15013, Rho guanine nucleotide exchange factor 10 (Fragment);Rho guanine nucleotide exchange factor 10;Isoform of O15013, Isoform 4 of Rho guanine nucleotide exchange factor 10;Isoform of O15013, Isoform 5 of Rho guanine nucleotide exchange factor 10;Isoform of O15013, Isoform 2 of Rho guanine nucleotide exchange factor 10;Is…	E9PB39;H0YAN8;O15013;O15013-4;O15013-5;O15013-6;O15013-7;Q5VXI4;Q9HCE6;Q9HCE6-2;Q9HCE6-3;Q9HCE6-5	E9PB39_HUMAN;H0YAN8_HUMAN;ARHGA_HUMAN;ARHGA_HUMAN;ARHGA_HUMAN;ARHGA_HUMAN;ARHGA_HUMAN;Q5VXI4_HUMAN;ARGAL_HUMAN;ARGAL_HUMAN;ARGAL_HUMAN;ARGAL_HUMAN	5919.93	5872.64	4323.9	6359	16176.6	9478.2	9979	10982.2	5609.12	9218.3	12291.5	7819.73	9558.48	14565.6
E9PB51;Q9BQ04;Q9BWF3;Q9BWF3-4	E9PB51;Q9BQ04;Q9BWF3;Q9BWF3-4	RBM4;RBM4B;RBM4;RBM4	Isoform of Q9BWF3, RNA-binding protein 4 (Fragment);RNA-binding protein 4B;RNA-binding protein 4;Isoform of Q9BWF3, Isoform 4 of RNA-binding protein 4	E9PB51;Q9BQ04;Q9BWF3;Q9BWF3-4	E9PB51_HUMAN;RBM4B_HUMAN;RBM4_HUMAN;RBM4_HUMAN	34311.3	32139.5	38822.4	75464.9	50116.7	39532.6	54249.2	43685.1	87132.4	47067.1	89858.1	68885.2	52255.9	35357.6
E9PB61;Q86V81	E9PB61;Q86V81	ALYREF	Isoform of Q86V81, THO complex subunit 4;THO complex subunit 4	E9PB61;Q86V81	E9PB61_HUMAN;THOC4_HUMAN	95820.4	63891.9	60049.6	58598	75656.2	56166.5	86590.6	53156.3	56053.1	66652.5	70460.8	54805	66661.8	56889.8
E9PB90;P52789	E9PB90;P52789	HK2	Isoform of P52789, Hexokinase;Hexokinase-2	E9PB90;P52789	E9PB90_HUMAN;HXK2_HUMAN	Filtered	Filtered	Filtered	Filtered	Filtered	Filtered	Filtered	Filtered	9157.93	52792.6	Filtered	7303	22332.4	Filtered
E9PBC5;H0YAC1;P03952	E9PBC5;H0YAC1;P03952	KLKB1	Isoform of P03952, Plasma kallikrein;Isoform of P03952, Plasma kallikrein (Fragment);Plasma kallikrein	E9PBC5;H0YAC1;P03952	E9PBC5_HUMAN;H0YAC1_HUMAN;KLKB1_HUMAN	22146.1	58117.1	65727	31789.7	53994.5	40970.7	106022	36121.7	12022.1	22355.3	54645.7	20198.7	9820.41	14623.2
E9PBI2;Q02156	E9PBI2;Q02156	PRKCE	Isoform of Q02156, Protein kinase C epsilon type;Protein kinase C epsilon type	E9PBI2;Q02156	E9PBI2_HUMAN;KPCE_HUMAN	4373.13	1688.66	6807.45	4174.62	11557.6	2593.53	Filtered	6193.72	3796.89	2471.8	17561.3	2578.13	3498.11	Filtered
E9PC15;Q53H12	E9PC15;Q53H12	AGK	Isoform of Q53H12, Acylglycerol kinase, mitochondrial;Acylglycerol kinase, mitochondrial	E9PC15;Q53H12	E9PC15_HUMAN;AGK_HUMAN	53378.8	71643.5	50413.4	50021.7	60606.6	53783.2	60011.9	51361	69183.5	42888.9	35006.5	59378.6	41204.9	66611
E9PC74;Q13144	E9PC74;Q13144	EIF2B5	Isoform of Q13144, Translation initiation factor eIF-2B subunit epsilon;Translation initiation factor eIF-2B subunit epsilon	E9PC74;Q13144	E9PC74_HUMAN;EI2BE_HUMAN	39688	35272.5	25219.5	33673.9	29147.5	32006.3	28698	35195.8	33338.5	36697.6	30072.2	35211.9	28465.8	38097.5
E9PCB6;H0YAF7;H0YAK4;Q9BYT8	E9PCB6;H0YAF7;H0YAK4;Q9BYT8	NLN	Isoform of Q9BYT8, Neurolysin, mitochondrial;Isoform of Q9BYT8, Neurolysin, mitochondrial (Fragment);Isoform of Q9BYT8, Neurolysin, mitochondrial (Fragment);Neurolysin, mitochondrial	E9PCB6;H0YAF7;H0YAK4;Q9BYT8	E9PCB6_HUMAN;H0YAF7_HUMAN;H0YAK4_HUMAN;NEUL_HUMAN	9375.72	10234.9	7392.19	14076.9	23113.7	11170.1	12929	13717.3	15573.9	13135.4	21327.2	12477.2	75094.7	18943.8
E9PCD7;H0YA68;Q9Y2E5;Q9Y2E5-2	E9PCD7;H0YA68;Q9Y2E5;Q9Y2E5-2	MAN2B2	Isoform of Q9Y2E5, Alpha-mannosidase;Isoform of Q9Y2E5, Alpha-mannosidase (Fragment);Epididymis-specific alpha-mannosidase;Isoform of Q9Y2E5, Isoform 2 of Epididymis-specific alpha-mannosidase	E9PCD7;H0YA68;Q9Y2E5;Q9Y2E5-2	E9PCD7_HUMAN;H0YA68_HUMAN;MA2B2_HUMAN;MA2B2_HUMAN	14133.8	26428.6	8375.15	26691.3	48657.6	10490.3	9503.37	26586.2	22386.9	14446.7	41011.2	17302.8	23385.7	52147.3
E9PCT3;P51636;P51636-2	E9PCT3;P51636;P51636-2	CAV2	Isoform of P51636, Caveolin;Caveolin-2;Isoform of P51636, Isoform Beta of Caveolin-2	E9PCT3;P51636;P51636-2	E9PCT3_HUMAN;CAV2_HUMAN;CAV2_HUMAN	14866.5	14443.5	Filtered	Filtered	22033.8	Filtered	Filtered	Filtered	11969.6	35137.1	7845.48	13051.6	31851.7	Filtered
E9PCY5;Q02880;Q02880-2	E9PCY5;Q02880;Q02880-2	TOP2B	Isoform of Q02880, DNA topoisomerase 2 (Fragment);DNA topoisomerase 2-beta;Isoform of Q02880, Isoform Beta-1 of DNA topoisomerase 2-beta	E9PCY5;Q02880;Q02880-2	E9PCY5_HUMAN;TOP2B_HUMAN;TOP2B_HUMAN	14358.5	18849.6	6840.9	17006.3	18548.3	12334.3	14156.8	15778.3	9668.24	18141.5	14318.3	15717.2	16038.9	23138.9
E9PD35;P35916;P35916-1	E9PD35;P35916;P35916-1	FLT4	Isoform of P35916, Receptor protein-tyrosine kinase;Vascular endothelial growth factor receptor 3;Isoform of P35916, Isoform 2 of Vascular endothelial growth factor receptor 3	E9PD35;P35916;P35916-1	E9PD35_HUMAN;VGFR3_HUMAN;VGFR3_HUMAN	70605.8	104962	85248.2	62004.3	108163	83772.5	81171.3	87423.7	84415	70229	77786	68795.3	82779.2	95095.7
E9PD68;Q14194;Q14194-2	E9PD68;Q14194;Q14194-2	CRMP1	Isoform of Q14194, Dihydropyrimidinase-related protein 1;Dihydropyrimidinase-related protein 1;Isoform of Q14194, Isoform LCRMP-1 of Dihydropyrimidinase-related protein 1	E9PD68;Q14194;Q14194-2	E9PD68_HUMAN;DPYL1_HUMAN;DPYL1_HUMAN	11287.6	8282.85	38368.2	47675.5	78481.2	11992.6	20546.9	40050	25890.1	11187	164139	14567.6	47424.3	24301.8
E9PDF6;O43795;O43795-2	E9PDF6;O43795;O43795-2	MYO1B	Isoform of O43795, Unconventional myosin-Ib;Unconventional myosin-Ib;Isoform of O43795, Isoform 2 of Unconventional myosin-Ib	E9PDF6;O43795;O43795-2	E9PDF6_HUMAN;MYO1B_HUMAN;MYO1B_HUMAN	5502.37	22245.2	18513.3	17927.5	22026.4	12992.3	12136.3	20576.9	14530.3	19902.4	29743.5	10335.9	34191.2	25058.4
E9PDL8;Q9HB55;Q9HB55-2;Q9HB55-6	E9PDL8;Q9HB55;Q9HB55-2;Q9HB55-6	CYP3A43	Isoform of Q9HB55, Cytochrome P450 3A43;Cytochrome P450 3A43;Isoform of Q9HB55, Isoform 2 of Cytochrome P450 3A43;Isoform of Q9HB55, Isoform 7 of Cytochrome P450 3A43	E9PDL8;Q9HB55;Q9HB55-2;Q9HB55-6	E9PDL8_HUMAN;CP343_HUMAN;CP343_HUMAN;CP343_HUMAN	204380	242238	128922	135818	301450	75883.4	256584	154081	157586	184406	174169	147640	67181.8	465154
E9PDR0;P05166	E9PDR0;P05166	PCCB	Isoform of P05166, Propionyl-CoA carboxylase beta chain, mitochondrial;Propionyl-CoA carboxylase beta chain, mitochondrial	E9PDR0;P05166	E9PDR0_HUMAN;PCCB_HUMAN	697263	812668	613477	521798	572830	503688	637042	487187	633067	608706	287872	525430	356747	670916
E9PE17;I3L0E3;Q9Y2R5	E9PE17;I3L0E3;Q9Y2R5	MRPS17;hCG_1984214;MRPS17	Isoform of Q9Y2R5, 28S ribosomal protein S17, mitochondrial (Fragment);HCG1984214, isoform CRA_a;28S ribosomal protein S17, mitochondrial	E9PE17;I3L0E3;Q9Y2R5	E9PE17_HUMAN;I3L0E3_HUMAN;RT17_HUMAN	70396.4	54257.7	51300.3	68414.4	33623.1	66724.3	50829.3	76869.5	79380.7	79310.4	57761.8	61639.7	71086.7	54827.4
E9PE20;P49458;P49458-2	E9PE20;P49458;P49458-2	SRP9	Isoform of P49458, Signal recognition particle 9 kDa protein;Signal recognition particle 9 kDa protein;Isoform of P49458, Isoform 2 of Signal recognition particle 9 kDa protein	E9PE20;P49458;P49458-2	E9PE20_HUMAN;SRP09_HUMAN;SRP09_HUMAN	59973.7	72753	105043	123820	45665.8	100800	63868.2	60053.6	88057.6	84512.4	136308	68229.1	79900.8	60302.3
E9PEB5;Q96AE4;Q96AE4-2	E9PEB5;Q96AE4;Q96AE4-2	FUBP1	Isoform of Q96AE4, Far upstream element-binding protein 1;Far upstream element-binding protein 1;Isoform of Q96AE4, Isoform 2 of Far upstream element-binding protein 1	E9PEB5;Q96AE4;Q96AE4-2	E9PEB5_HUMAN;FUBP1_HUMAN;FUBP1_HUMAN	154924	161567	182004	195701	154644	196843	142113	160932	196281	176235	225326	169258	223794	148483
E9PEM5;P50851;P50851-2	E9PEM5;P50851;P50851-2	LRBA	Isoform of P50851, Lipopolysaccharide-responsive and beige-like anchor protein;Lipopolysaccharide-responsive and beige-like anchor protein;Isoform of P50851, Isoform 2 of Lipopolysaccharide-responsive and beige-like anchor protein	E9PEM5;P50851;P50851-2	E9PEM5_HUMAN;LRBA_HUMAN;LRBA_HUMAN	23828	19249.6	23873.7	29203.8	10380.1	23907	15596	23009	21721	26983.8	27227.6	22215.2	34579.2	15118
E9PER6;O15530;O15530-2;O15530-3;O15530-5;Q6A1A2	E9PER6;O15530;O15530-2;O15530-3;O15530-5;Q6A1A2	PDPK1;PDPK1;PDPK1;PDPK1;PDPK1;PDPK2P	Isoform of O15530, 3-phosphoinositide-dependent protein kinase 1;3-phosphoinositide-dependent protein kinase 1;Isoform of O15530, Isoform 2 of 3-phosphoinositide-dependent protein kinase 1;Isoform of O15530, Isoform 3 of 3-phosphoinositide-dependent protein kinase 1;Isoform of O15530, Isoform 5 of 3-phosphoinositide-dependent protein kinase 1;Putative 3-phosphoinositide-dependent protein kinase 2	E9PER6;O15530;O15530-2;O15530-3;O15530-5;Q6A1A2	E9PER6_HUMAN;PDPK1_HUMAN;PDPK1_HUMAN;PDPK1_HUMAN;PDPK1_HUMAN;PDPK2_HUMAN	9421.91	5763.52	7203.22	Filtered	5592.15	6031.13	10015.8	8138.54	8422.73	3686.78	8239.91	5765.76	8075.12	8570.34
E9PEW8	E9PEW8	HBD	Isoform of P02042, Hemoglobin subunit delta (Fragment)	E9PEW8	E9PEW8_HUMAN	14972.2	57584.1	81868.6	52180.8	159148	19483.8	37513.9	38036.6	Filtered	32363.9	9650.72	37126.8	16913.8	101625
E9PEX6;P09622	E9PEX6;P09622	DLD	Isoform of P09622, Dihydrolipoyl dehydrogenase;Dihydrolipoyl dehydrogenase, mitochondrial	E9PEX6;P09622	E9PEX6_HUMAN;DLDH_HUMAN	727728	855108	836408	683714	694843	563658	789319	808879	812651	589668	424478	486923	465250	692423
E9PF10;O75694;O75694-2	E9PF10;O75694;O75694-2	NUP155	Isoform of O75694, Nuclear pore complex protein Nup155;Nuclear pore complex protein Nup155;Isoform of O75694, Isoform 2 of Nuclear pore complex protein Nup155	E9PF10;O75694;O75694-2	E9PF10_HUMAN;NU155_HUMAN;NU155_HUMAN	12628.9	17669.4	17680.6	24071.1	19423.8	23917.7	16726.7	21812	22193.7	25386.7	26621.1	22507.2	26542.8	22945.3
E9PF16;Q96CM8;Q96CM8-2;Q96CM8-3	E9PF16;Q96CM8;Q96CM8-2;Q96CM8-3	ACSF2	Isoform of Q96CM8, Acyl-CoA synthetase family member 2, mitochondrial;Acyl-CoA synthetase family member 2, mitochondrial;Isoform of Q96CM8, Isoform 2 of Acyl-CoA synthetase family member 2, mitochondrial;Isoform of Q96CM8, Isoform 3 of Acyl-CoA synthetase family member 2, mitochondrial	E9PF16;Q96CM8;Q96CM8-2;Q96CM8-3	E9PF16_HUMAN;ACSF2_HUMAN;ACSF2_HUMAN;ACSF2_HUMAN	207913	308137	248496	224668	213017	234781	244401	255128	283719	261407	151518	244769	126411	245702
E9PF19;Q9Y4P3	E9PF19;Q9Y4P3	TBL2	Isoform of Q9Y4P3, Transducin beta-like protein 2;Transducin beta-like protein 2	E9PF19;Q9Y4P3	E9PF19_HUMAN;TBL2_HUMAN	49484.3	54921	26005.9	36607.1	50834.7	45709.9	37852.6	40016.6	58614.4	56386.6	35321.6	53763.3	32794.9	28760.3
E9PFP8;J3QT27;P57721;P57721-2;P57721-3;P57721-4;P57721-5	E9PFP8;J3QT27;P57721;P57721-2;P57721-3;P57721-4;P57721-5	PCBP3	Isoform of P57721, Poly(rC)-binding protein 3;Isoform of P57721, Poly(rC)-binding protein 3 (Fragment);Poly(rC)-binding protein 3;Isoform of P57721, Isoform 2 of Poly(rC)-binding protein 3;Isoform of P57721, Isoform 3 of Poly(rC)-binding protein 3;Isoform of P57721, Isoform 4 of Poly(rC)-binding protein 3;Isoform of P57721, Isoform 5 of Poly(rC)-binding protein 3	E9PFP8;J3QT27;P57721;P57721-2;P57721-3;P57721-4;P57721-5	E9PFP8_HUMAN;J3QT27_HUMAN;PCBP3_HUMAN;PCBP3_HUMAN;PCBP3_HUMAN;PCBP3_HUMAN;PCBP3_HUMAN	Filtered	Filtered	7062.68	8496.68	25553.6	Filtered	Filtered	Filtered	Filtered	Filtered	30890.8	Filtered	5354.98	Filtered
E9PFR3;Q14738;Q14738-2;Q14738-3	E9PFR3;Q14738;Q14738-2;Q14738-3	PPP2R5D	Isoform of Q14738, Serine/threonine-protein phosphatase 2A 56 kDa regulatory subunit delta isoform;Serine/threonine-protein phosphatase 2A 56 kDa regulatory subunit delta isoform;Isoform of Q14738, Isoform Delta-2 of Serine/threonine-protein phosphatase 2A 56 kDa regulatory subunit delta isoform;Isoform of Q14738, Isoform Delta-3 of Serine/threonine-protein phosphatase 2A 56 kDa regulatory subuni…	E9PFR3;Q14738;Q14738-2;Q14738-3	E9PFR3_HUMAN;2A5D_HUMAN;2A5D_HUMAN;2A5D_HUMAN	29633.2	28113.1	20643.8	33180	33019	31134.9	26228	39772.5	25387.8	33008.9	32073.4	40264.1	25610.4	35525.1
E9PG46;Q2M2I8;Q2M2I8-2	E9PG46;Q2M2I8;Q2M2I8-2	AAK1	Isoform of Q2M2I8, AP2-associated protein kinase 1;AP2-associated protein kinase 1;Isoform of Q2M2I8, Isoform 2 of AP2-associated protein kinase 1	E9PG46;Q2M2I8;Q2M2I8-2	E9PG46_HUMAN;AAK1_HUMAN;AAK1_HUMAN	50958.3	70446.6	59153.1	59565.1	80782	68500	67133.2	69096.7	65941.2	66658.7	82181.1	58987.5	76483.8	72343.5
E9PGC8;P78559;P78559-2	E9PGC8;P78559;P78559-2	MAP1A	Isoform of P78559, Microtubule-associated protein 1A;Microtubule-associated protein 1A;Isoform of P78559, Isoform 2 of Microtubule-associated protein 1A	E9PGC8;P78559;P78559-2	E9PGC8_HUMAN;MAP1A_HUMAN;MAP1A_HUMAN	18694.9	12160.4	16967.9	16561.4	24923.6	7935.44	6394.99	18858	18845.1	1062.24	34179.4	15936.8	14585.9	11797.5
E9PGF5	E9PGF5	TNS1	Isoform of Q9HBL0, Tensin-1	E9PGF5	E9PGF5_HUMAN	200494	137862	245185	220931	212390	202072	146108	281956	190219	275352	313740	286775	234416	200692
E9PGT6;Q99627;Q99627-2	E9PGT6;Q99627;Q99627-2	COPS8	Isoform of Q99627, COP9 signalosome complex subunit 8;COP9 signalosome complex subunit 8;Isoform of Q99627, Isoform 2 of COP9 signalosome complex subunit 8	E9PGT6;Q99627;Q99627-2	E9PGT6_HUMAN;CSN8_HUMAN;CSN8_HUMAN	44368.8	64784.6	71636.8	88549	88360.4	77015	63264.4	66937.4	77578.4	84585.9	113349	66947.2	77106.7	98937.5
E9PH64;Q9Y6M9	E9PH64;Q9Y6M9	NDUFB9	Isoform of Q9Y6M9, NADH dehydrogenase [ubiquinone] 1 beta subcomplex subunit 9;NADH dehydrogenase [ubiquinone] 1 beta subcomplex subunit 9	E9PH64;Q9Y6M9	E9PH64_HUMAN;NDUB9_HUMAN	131171	56883.4	57412.9	109130	67471.7	102373	58823.6	59201.2	134016	98055.3	96453.8	79031.5	66600.7	45604.7
E9PH82;Q8NCA5;Q8NCA5-2	E9PH82;Q8NCA5;Q8NCA5-2	FAM98A	Isoform of Q8NCA5, Protein FAM98A;Protein FAM98A;Isoform of Q8NCA5, Isoform 2 of Protein FAM98A	E9PH82;Q8NCA5;Q8NCA5-2	E9PH82_HUMAN;FA98A_HUMAN;FA98A_HUMAN	7431.59	25479.9	18207.5	15532.8	22210.9	18141.5	16281.2	15445	15734.4	12508.9	12591.9	20114.5	21334.8	15872.7
E9PHA6;P43246;P43246-2;V9H019	E9PHA6;P43246;P43246-2;V9H019	MSH2	Isoform of P43246, DNA mismatch repair protein Msh2;DNA mismatch repair protein Msh2;Isoform of P43246, Isoform 2 of DNA mismatch repair protein Msh2;Isoform of P43246, DNA mismatch repair protein Msh2	E9PHA6;P43246;P43246-2;V9H019	E9PHA6_HUMAN;MSH2_HUMAN;MSH2_HUMAN;V9H019_HUMAN	14691.7	14597.2	13652.8	12562.6	23307.7	14610.2	17520.6	14184	13244	16335.4	17352.3	11297.4	14235.1	22367.8
E9PHG5;Q6UW02;Q6UW02-2	E9PHG5;Q6UW02;Q6UW02-2	CYP20A1	Isoform of Q6UW02, Cytochrome P450 20A1;Cytochrome P450 20A1;Isoform of Q6UW02, Isoform 2 of Cytochrome P450 20A1	E9PHG5;Q6UW02;Q6UW02-2	E9PHG5_HUMAN;CP20A_HUMAN;CP20A_HUMAN	28722	34290.7	23814.5	22787.8	17700.6	25860.9	25602.6	28330.2	33502.9	26957.9	22152	28308.6	15810.7	27349.9
E9PHH3;H7C1K4;P18827	E9PHH3;H7C1K4;P18827	SDC1	Isoform of P18827, Syndecan-1;Isoform of P18827, Syndecan-1 (Fragment);Syndecan-1	E9PHH3;H7C1K4;P18827	E9PHH3_HUMAN;H7C1K4_HUMAN;SDC1_HUMAN	42023.8	Filtered	Filtered	22915.7	50641.1	13372.9	38844.3	25399.2	91174.1	21688.1	39612.3	48661.4	151704	32393.7
E9PHK0;P05452	E9PHK0;P05452	CLEC3B	Isoform of P05452, Tetranectin;Tetranectin	E9PHK0;P05452	E9PHK0_HUMAN;TETN_HUMAN	26460	10721.3	14853.3	17741.5	15485.7	24357.6	18586.6	27206.2	34924.3	35360.6	38743.7	15622.2	19948.7	17243.9
E9PHM2;Q15031	E9PHM2;Q15031	LARS2	Isoform of Q15031, Probable leucine--tRNA ligase, mitochondrial;Probable leucine--tRNA ligase, mitochondrial	E9PHM2;Q15031	E9PHM2_HUMAN;SYLM_HUMAN	33631.2	45976	37045.9	31229.9	33931.8	32311.1	30929.2	34596.3	42547.7	36609.3	31188.3	35576.4	28021	37575.3
E9PHR9;Q9NRQ2;Q9NRQ2-2	E9PHR9;Q9NRQ2;Q9NRQ2-2	PLSCR4	Isoform of Q9NRQ2, Phospholipid scramblase 4;Phospholipid scramblase 4;Isoform of Q9NRQ2, Isoform 2 of Phospholipid scramblase 4	E9PHR9;Q9NRQ2;Q9NRQ2-2	E9PHR9_HUMAN;PLS4_HUMAN;PLS4_HUMAN	Filtered	377355	Filtered	86808.2	219915	203703	Filtered	Filtered	232722	Filtered	Filtered	Filtered	276296	Filtered
E9PHS0;F8WDS9;O43813	E9PHS0;F8WDS9;O43813	LANCL1	Isoform of O43813, LanC-like protein 1 (Fragment);Isoform of O43813, LanC-like protein 1;LanC-like protein 1	E9PHS0;F8WDS9;O43813	E9PHS0_HUMAN;F8WDS9_HUMAN;LANC1_HUMAN	114415	130346	157573	133228	163928	145051	114524	156127	160519	144213	227135	116022	141376	133120
E9PHT6;H0YA26;Q9NVE7	E9PHT6;H0YA26;Q9NVE7	PANK4	Isoform of Q9NVE7, Pantothenate kinase 4;Isoform of Q9NVE7, Pantothenate kinase 4 (Fragment);Pantothenate kinase 4	E9PHT6;H0YA26;Q9NVE7	E9PHT6_HUMAN;H0YA26_HUMAN;PANK4_HUMAN	17821.2	21127.3	17501.4	19452.8	29335.8	16946.6	22975.7	27312.6	16318.7	26999.3	30060.1	12911.5	27095.5	34274.1
E9PHY0;P11117	E9PHY0;P11117	ACP2	Isoform of P11117, Lysosomal acid phosphatase;Lysosomal acid phosphatase	E9PHY0;P11117	E9PHY0_HUMAN;PPAL_HUMAN	168793	156738	101272	151181	181584	133049	177881	129584	172734	139459	111448	102611	110207	262085
E9PHY8;Q8NDA8	E9PHY8;Q8NDA8	MROH1	Isoform of Q8NDA8, Maestro heat-like repeat-containing protein family member 1;Maestro heat-like repeat-containing protein family member 1	E9PHY8;Q8NDA8	E9PHY8_HUMAN;MROH1_HUMAN	15227	16014.1	31028.7	20538.2	10948.3	17995	14534.2	18198.8	13543.6	14015.8	16109.4	12354.5	12498.1	17476.8
E9PI87;Q9BUP3;Q9BUP3-3	E9PI87;Q9BUP3;Q9BUP3-3	HTATIP2	Isoform of Q9BUP3, Oxidoreductase HTATIP2;Oxidoreductase HTATIP2;Isoform of Q9BUP3, Isoform 3 of Oxidoreductase HTATIP2	E9PI87;Q9BUP3;Q9BUP3-3	E9PI87_HUMAN;HTAI2_HUMAN;HTAI2_HUMAN	100389	172464	53141.5	76888.9	43370	74837.3	127152	74926.2	87980.4	54181.8	31023	59865.8	77909.3	114474
E9PIB2;G3V1A6;P57764	E9PIB2;G3V1A6;P57764	GSDMD	Isoform of P57764, Gasdermin-D (Fragment);Isoform of P57764, Gasdermin domain containing 1, isoform CRA_d;Gasdermin-D	E9PIB2;G3V1A6;P57764	E9PIB2_HUMAN;G3V1A6_HUMAN;GSDMD_HUMAN	53844.9	100123	84144.7	79673.9	91944.3	95879.9	107253	90187.4	82001.7	132526	160451	101923	157411	124606
E9PIF4;Q99519	E9PIF4;Q99519	NEU1	Isoform of Q99519, Sialidase-1;Sialidase-1	E9PIF4;Q99519	E9PIF4_HUMAN;NEUR1_HUMAN	67787.7	68254.6	101116	92211.8	38838.5	79873.2	43022.5	80724.6	148078	67879	81181.6	86410.6	71333.8	48865.1
E9PIM6;E9PNQ8;J3QRJ3;P04216	E9PIM6;E9PNQ8;J3QRJ3;P04216	THY1	Isoform of P04216, Thy-1 membrane glycoprotein (Fragment);Isoform of P04216, Thy-1 membrane glycoprotein (Fragment);Isoform of P04216, Thy-1 membrane glycoprotein;Thy-1 membrane glycoprotein	E9PIM6;E9PNQ8;J3QRJ3;P04216	E9PIM6_HUMAN;E9PNQ8_HUMAN;J3QRJ3_HUMAN;THY1_HUMAN	52909.6	29885.6	29469.7	54431.6	100205	83927	28638.7	66657	58620.2	46118.1	116794	42022.1	217898	27522.8
E9PIR3;Q9Y5J9	E9PIR3;Q9Y5J9	TIMM8B	Isoform of Q9Y5J9, Mitochondrial import inner membrane translocase subunit Tim8 B;Mitochondrial import inner membrane translocase subunit Tim8 B	E9PIR3;Q9Y5J9	E9PIR3_HUMAN;TIM8B_HUMAN	49750	43244.7	60386	64913.8	42706.8	48297	52469.3	50062.9	79623.1	66227.5	74094.2	56898.6	66911.9	54051
E9PIZ4;E9PPQ5;E9PSD5;Q9UHD1;Q9UHD1-2	E9PIZ4;E9PPQ5;E9PSD5;Q9UHD1;Q9UHD1-2	CHORDC1	Isoform of Q9UHD1, Cysteine and histidine-rich domain-containing protein 1;Isoform of Q9UHD1, Cysteine and histidine-rich domain-containing protein 1;Isoform of Q9UHD1, Cysteine and histidine-rich domain-containing protein 1;Cysteine and histidine-rich domain-containing protein 1;Isoform of Q9UHD1, Isoform 2 of Cysteine and histidine-rich domain-containing protein 1	E9PIZ4;E9PPQ5;E9PSD5;Q9UHD1;Q9UHD1-2	E9PIZ4_HUMAN;E9PPQ5_HUMAN;E9PSD5_HUMAN;CHRD1_HUMAN;CHRD1_HUMAN	2035.23	4020.83	2501.31	3225.36	3395.86	3934.82	4295.92	2797.73	2665.23	2274.42	1578.56	4163.83	2600.26	2722.63
E9PJ55;E9PMB0;E9PP52;Q9NUJ3;R4GNF5	E9PJ55;E9PMB0;E9PP52;Q9NUJ3;R4GNF5	TCP11L1	Isoform of Q9NUJ3, T-complex protein 11-like protein 1;Isoform of Q9NUJ3, T-complex protein 11-like protein 1;Isoform of Q9NUJ3, T-complex protein 11-like protein 1 (Fragment);T-complex protein 11-like protein 1;Isoform of Q9NUJ3, T-complex protein 11-like protein 1 (Fragment)	E9PJ55;E9PMB0;E9PP52;Q9NUJ3;R4GNF5	E9PJ55_HUMAN;E9PMB0_HUMAN;E9PP52_HUMAN;T11L1_HUMAN;R4GNF5_HUMAN	Filtered	Filtered	23719.8	30339.3	31279.7	16973.8	Filtered	27467.7	19375.4	15705.8	63346.5	17359.5	25222.3	Filtered
E9PJ81;E9PRQ7;Q04323;Q04323-2	E9PJ81;E9PRQ7;Q04323;Q04323-2	UBXN1	Isoform of Q04323, UBX domain-containing protein 1 (Fragment);Isoform of Q04323, UBX domain-containing protein 1;UBX domain-containing protein 1;Isoform of Q04323, Isoform 2 of UBX domain-containing protein 1	E9PJ81;E9PRQ7;Q04323;Q04323-2	E9PJ81_HUMAN;E9PRQ7_HUMAN;UBXN1_HUMAN;UBXN1_HUMAN	39928.5	41913	49756.2	53794.5	38284.9	44188.8	38351.6	48219	43962.9	50073	59086.1	42922.4	44703.4	66146.7
E9PJA7;E9PK09;E9PK91;E9PKI6;E9PQN2;Q9NYF8;Q9NYF8-2;Q9NYF8-3;Q9NYF8-4	E9PJA7;E9PK09;E9PK91;E9PKI6;E9PQN2;Q9NYF8;Q9NYF8-2;Q9NYF8-3;Q9NYF8-4	BCLAF1	Isoform of Q9NYF8, Bcl-2-associated transcription factor 1;Isoform of Q9NYF8, Bcl-2-associated transcription factor 1 (Fragment);Isoform of Q9NYF8, Bcl-2-associated transcription factor 1;Isoform of Q9NYF8, Bcl-2-associated transcription factor 1;Isoform of Q9NYF8, Bcl-2-associated transcription factor 1;Bcl-2-associated transcription factor 1;Isoform of Q9NYF8, Isoform 2 of Bcl-2-associated tran…	E9PJA7;E9PK09;E9PK91;E9PKI6;E9PQN2;Q9NYF8;Q9NYF8-2;Q9NYF8-3;Q9NYF8-4	E9PJA7_HUMAN;E9PK09_HUMAN;E9PK91_HUMAN;E9PKI6_HUMAN;E9PQN2_HUMAN;BCLF1_HUMAN;BCLF1_HUMAN;BCLF1_HUMAN;BCLF1_HUMAN	10859.3	8111.28	26752.5	30732.3	2263.63	25401.4	13378.6	29677.5	26729.8	24529.6	29115	17651	43776.6	Filtered
E9PJB2;E9PPG8;Q53FT3	E9PJB2;E9PPG8;Q53FT3	C11orf73	Isoform of Q53FT3, Protein Hikeshi;Isoform of Q53FT3, Protein Hikeshi;Protein Hikeshi	E9PJB2;E9PPG8;Q53FT3	E9PJB2_HUMAN;E9PPG8_HUMAN;HIKES_HUMAN	14585.1	16858.1	12714.1	12800.2	15541.2	13624	15710.5	18366.7	13825.4	21525.3	18913.7	20040.7	13986.8	20249.4
E9PJB8;E9PN30;Q9BQE4	E9PJB8;E9PN30;Q9BQE4	VIMP	Isoform of Q9BQE4, Selenoprotein S;Isoform of Q9BQE4, Selenoprotein S (Fragment);Selenoprotein S	E9PJB8;E9PN30;Q9BQE4	E9PJB8_HUMAN;E9PN30_HUMAN;SELS_HUMAN	Filtered	17273.1	17354.2	23642.8	Filtered	17919.6	16820.8	19654.4	28590.3	14642.5	15532.3	10734.3	16584	6127.34
E9PJF4;E9PMI6;J3KN38;P54105	E9PJF4;E9PMI6;J3KN38;P54105	CLNS1A	Isoform of P54105, Methylosome subunit pICln;Isoform of P54105, Methylosome subunit pICln;Isoform of P54105, Methylosome subunit pICln;Methylosome subunit pICln	E9PJF4;E9PMI6;J3KN38;P54105	E9PJF4_HUMAN;E9PMI6_HUMAN;J3KN38_HUMAN;ICLN_HUMAN	48800.5	56350.2	54657.3	48350.5	50775.1	44888.7	66195.8	49474.3	52976.7	46323.9	61718.2	44585.8	49033.2	88787
E9PJJ5;E9PK99;E9PMS5;E9PRT1;J3KSG1;J3QRK1;Q4G0X4;Q719H9	E9PJJ5;E9PK99;E9PMS5;E9PRT1;J3KSG1;J3QRK1;Q4G0X4;Q719H9	KCTD21;KCTD21;KCTD21;KCTD21;KCTD1;KCTD1;KCTD21;KCTD1	Isoform of Q4G0X4, BTB/POZ domain-containing protein KCTD21 (Fragment);Isoform of Q4G0X4, BTB/POZ domain-containing protein KCTD21;Isoform of Q4G0X4, BTB/POZ domain-containing protein KCTD21 (Fragment);Isoform of Q4G0X4, BTB/POZ domain-containing protein KCTD21 (Fragment);Isoform of Q719H9, BTB/POZ domain-containing protein KCTD1 (Fragment);Isoform of Q719H9, BTB/POZ domain-containing protein KCT…	E9PJJ5;E9PK99;E9PMS5;E9PRT1;J3KSG1;J3QRK1;Q4G0X4;Q719H9	E9PJJ5_HUMAN;E9PK99_HUMAN;E9PMS5_HUMAN;E9PRT1_HUMAN;J3KSG1_HUMAN;J3QRK1_HUMAN;KCD21_HUMAN;KCTD1_HUMAN	48727.9	63957.6	39593.9	41629.2	60761.7	52603.9	53857.2	50585.5	61451.3	41440.4	43773.1	44985.3	37439.8	57945.2
E9PJK2;H0YEL4;O75530;O75530-2;O75530-3	E9PJK2;H0YEL4;O75530;O75530-2;O75530-3	EED	Isoform of O75530, Polycomb protein EED;Isoform of O75530, Polycomb protein EED (Fragment);Polycomb protein EED;Isoform of O75530, Isoform 2 of Polycomb protein EED;Isoform of O75530, Isoform 3 of Polycomb protein EED	E9PJK2;H0YEL4;O75530;O75530-2;O75530-3	E9PJK2_HUMAN;H0YEL4_HUMAN;EED_HUMAN;EED_HUMAN;EED_HUMAN	117079	41563.1	125331	171304	47642.9	177490	64294	124008	70437.4	192702	210220	126154	214213	35264.8
E9PJN0;H7C5A7;O14734	E9PJN0;H7C5A7;O14734	ACOT8	Isoform of O14734, Acyl-coenzyme A thioesterase 8;Isoform of O14734, Acyl-coenzyme A thioesterase 8 (Fragment);Acyl-coenzyme A thioesterase 8	E9PJN0;H7C5A7;O14734	E9PJN0_HUMAN;H7C5A7_HUMAN;ACOT8_HUMAN	42575.2	54695.6	38569.4	42950.1	56843.9	61429.8	51599.4	44311.6	51658.5	43604.2	34884.5	47332.4	31516.5	83047.6
E9PK47;P06737;P06737-2	E9PK47;P06737;P06737-2	PYGL	Isoform of P06737, Alpha-1,4 glucan phosphorylase;Glycogen phosphorylase, liver form;Isoform of P06737, Isoform 2 of Glycogen phosphorylase, liver form	E9PK47;P06737;P06737-2	E9PK47_HUMAN;PYGL_HUMAN;PYGL_HUMAN	73901.5	91535	58662.7	85383.9	120630	88431.5	82666.8	78681.5	42013.5	121919	69271.7	63808.2	88046.1	92108.2
E9PK59;E9PS17;Q96KG9;Q96KG9-2;Q96KG9-3;Q96KG9-4	E9PK59;E9PS17;Q96KG9;Q96KG9-2;Q96KG9-3;Q96KG9-4	SCYL1	Isoform of Q96KG9, N-terminal kinase-like protein;Isoform of Q96KG9, N-terminal kinase-like protein;N-terminal kinase-like protein;Isoform of Q96KG9, Isoform 2 of N-terminal kinase-like protein;Isoform of Q96KG9, Isoform 3 of N-terminal kinase-like protein;Isoform of Q96KG9, Isoform 4 of N-terminal kinase-like protein	E9PK59;E9PS17;Q96KG9;Q96KG9-2;Q96KG9-3;Q96KG9-4	E9PK59_HUMAN;E9PS17_HUMAN;NTKL_HUMAN;NTKL_HUMAN;NTKL_HUMAN;NTKL_HUMAN	41176	36907.3	43778.6	43766.4	24929.4	41794.9	34996.2	42362.4	45394.2	46347.1	40516.5	43191.9	36572.5	21858.4
E9PKC0;E9PL74;H0YDE2;Q6IQ23;Q6IQ23-2;Q6IQ23-3	E9PKC0;E9PL74;H0YDE2;Q6IQ23;Q6IQ23-2;Q6IQ23-3	PLEKHA7	Isoform of Q6IQ23, Pleckstrin homology domain-containing family A member 7;Isoform of Q6IQ23, Pleckstrin homology domain-containing family A member 7 (Fragment);Isoform of Q6IQ23, Pleckstrin homology domain-containing family A member 7 (Fragment);Pleckstrin homology domain-containing family A member 7;Isoform of Q6IQ23, Isoform 2 of Pleckstrin homology domain-containing family A member 7;Isoform …	E9PKC0;E9PL74;H0YDE2;Q6IQ23;Q6IQ23-2;Q6IQ23-3	E9PKC0_HUMAN;E9PL74_HUMAN;H0YDE2_HUMAN;PKHA7_HUMAN;PKHA7_HUMAN;PKHA7_HUMAN	Filtered	Filtered	Filtered	875.75	588.097	Filtered	Filtered	Filtered	Filtered	Filtered	Filtered	Filtered	6678.25	Filtered
E9PKF3	E9PKF3	ACAT1	Isoform of P24752, Acetyl-CoA acetyltransferase, mitochondrial (Fragment)	E9PKF3	E9PKF3_HUMAN	71393.8	53259.2	40418.5	24274.6	36064	22396.6	34121	48373.1	33247.3	42044.6	23111.8	28079.9	17832.2	47281.6
E9PKF6;H7BXH2;Q5H9R7;Q5H9R7-2;Q5H9R7-3;Q5H9R7-4;Q5H9R7-5;Q5H9R7-6	E9PKF6;H7BXH2;Q5H9R7;Q5H9R7-2;Q5H9R7-3;Q5H9R7-4;Q5H9R7-5;Q5H9R7-6	PPP6R3	Isoform of Q5H9R7, Serine/threonine-protein phosphatase 6 regulatory subunit 3;Isoform of Q5H9R7, Serine/threonine-protein phosphatase 6 regulatory subunit 3;Serine/threonine-protein phosphatase 6 regulatory subunit 3;Isoform of Q5H9R7, Isoform 2 of Serine/threonine-protein phosphatase 6 regulatory subunit 3;Isoform of Q5H9R7, Isoform 3 of Serine/threonine-protein phosphatase 6 regulatory subunit…	E9PKF6;H7BXH2;Q5H9R7;Q5H9R7-2;Q5H9R7-3;Q5H9R7-4;Q5H9R7-5;Q5H9R7-6	E9PKF6_HUMAN;H7BXH2_HUMAN;PP6R3_HUMAN;PP6R3_HUMAN;PP6R3_HUMAN;PP6R3_HUMAN;PP6R3_HUMAN;PP6R3_HUMAN	14551.5	Filtered	Filtered	9904.15	8530.02	12857.9	Filtered	10150	12535.5	6399.48	Filtered	8063.34	7709.17	6970.45
E9PKG1;H7C2I1;Q99873;Q99873-2;Q99873-3;Q99873-4	E9PKG1;H7C2I1;Q99873;Q99873-2;Q99873-3;Q99873-4	PRMT1	Isoform of Q99873, Protein arginine N-methyltransferase 1;Isoform of Q99873, Protein arginine N-methyltransferase 1;Protein arginine N-methyltransferase 1;Isoform of Q99873, Isoform 2 of Protein arginine N-methyltransferase 1;Isoform of Q99873, Isoform 3 of Protein arginine N-methyltransferase 1;Isoform of Q99873, Isoform 4 of Protein arginine N-methyltransferase 1	E9PKG1;H7C2I1;Q99873;Q99873-2;Q99873-3;Q99873-4	E9PKG1_HUMAN;H7C2I1_HUMAN;ANM1_HUMAN;ANM1_HUMAN;ANM1_HUMAN;ANM1_HUMAN	496050	446737	245496	225543	311681	270791	303458	220396	269052	274933	174611	228429	187680	185059
E9PKP7;P17480;P17480-2	E9PKP7;P17480;P17480-2	UBTF	Isoform of P17480, Nucleolar transcription factor 1;Nucleolar transcription factor 1;Isoform of P17480, Isoform UBF2 of Nucleolar transcription factor 1	E9PKP7;P17480;P17480-2	E9PKP7_HUMAN;UBF1_HUMAN;UBF1_HUMAN	47370.5	28377.2	34850.3	44115.7	21247.6	42959.5	20639.4	40733	40240.2	55975.7	45888.2	29025	44228.6	22837.2
E9PKT9;O96033	E9PKT9;O96033	MOCS2	Isoform of O96007, Molybdopterin synthase sulfur carrier subunit;Isoform of O96007, Molybdopterin synthase sulfur carrier subunit	E9PKT9;O96033	E9PKT9_HUMAN;MOC2A_HUMAN	35437.4	45090.9	62119.4	55838.1	32876.6	80424.1	38496.4	Filtered	83491.7	49460.4	99751.1	51042.8	100966	28509.8
E9PKV2;Q9NRX2	E9PKV2;Q9NRX2	MRPL17	Isoform of Q9NRX2, 39S ribosomal protein L17, mitochondrial (Fragment);39S ribosomal protein L17, mitochondrial	E9PKV2;Q9NRX2	E9PKV2_HUMAN;RM17_HUMAN	40747.8	36067.8	50065.6	63676.8	23531.1	47986.6	21933.1	42898.4	59035.4	48152.6	51207.9	42472.9	52629.7	7780.59
E9PL57	E9PL57	NEDD8-MDP1	Protein NEDD8-MDP1 (Fragment)	E9PL57	E9PL57_HUMAN	132009	137803	196786	171821	124022	164910	133549	213023	189757	163331	270470	190218	195686	141389
E9PL71	E9PL71	EEF1D	Isoform of P29692, Elongation factor 1-delta (Fragment)	E9PL71	E9PL71_HUMAN	Filtered	Filtered	12866.2	8687.93	Filtered	6596.95	Filtered	9621.07	10321.8	Filtered	8282.99	14595.6	7415.11	Filtered
E9PLD2;Q9H019;Q9H019-3	E9PLD2;Q9H019;Q9H019-3	MTFR1L	Isoform of Q9H019, Mitochondrial fission regulator 1-like;Mitochondrial fission regulator 1-like;Isoform of Q9H019, Isoform 3 of Mitochondrial fission regulator 1-like	E9PLD2;Q9H019;Q9H019-3	E9PLD2_HUMAN;MFR1L_HUMAN;MFR1L_HUMAN	77063.1	27376.4	23772.6	24032.6	20693.8	27032.3	23427	33564	34290.9	24961.9	35572.2	21406.6	21369.3	30839.2
E9PLE4;E9PS47;Q9BVG9	E9PLE4;E9PS47;Q9BVG9	PTDSS2	Isoform of Q9BVG9, Phosphatidylserine synthase 2;Isoform of Q9BVG9, Phosphatidylserine synthase 2;Phosphatidylserine synthase 2	E9PLE4;E9PS47;Q9BVG9	E9PLE4_HUMAN;E9PS47_HUMAN;PTSS2_HUMAN	17701.6	34157.4	26054.5	23350.7	19736	20452	31743.1	29241.2	31742.5	21189.6	26121.2	20797.2	20801.4	37344.7
E9PLK3;P55786	E9PLK3;P55786	NPEPPS	Isoform of P55786, Puromycin-sensitive aminopeptidase;Puromycin-sensitive aminopeptidase	E9PLK3;P55786	E9PLK3_HUMAN;PSA_HUMAN	317627	343842	310014	321212	347699	341536	346502	378591	389682	291840	357347	279044	378648	313718
E9PLL0;E9PQA6;Q96EY5;Q96EY5-2;Q96EY5-3	E9PLL0;E9PQA6;Q96EY5;Q96EY5-2;Q96EY5-3	MVB12A	Isoform of Q96EY5, Multivesicular body subunit 12A (Fragment);Isoform of Q96EY5, Multivesicular body subunit 12A;Multivesicular body subunit 12A;Isoform of Q96EY5, Isoform 2 of Multivesicular body subunit 12A;Isoform of Q96EY5, Isoform 3 of Multivesicular body subunit 12A	E9PLL0;E9PQA6;Q96EY5;Q96EY5-2;Q96EY5-3	E9PLL0_HUMAN;E9PQA6_HUMAN;MB12A_HUMAN;MB12A_HUMAN;MB12A_HUMAN	33463.6	20576.8	Filtered	20836.6	Filtered	29388	33756.1	22069.2	19216.2	13168.6	11343.2	23371.3	27876.2	18703.5
E9PLL6;P46776	E9PLL6;P46776	RPL27A	Isoform of P46776, 60S ribosomal protein L27a;60S ribosomal protein L27a	E9PLL6;P46776	E9PLL6_HUMAN;RL27A_HUMAN	660569	917492	646518	608715	920793	781995	673421	668122	751597	774106	638850	755467	732707	824578
E9PM69;P17980;R4GNH3	E9PM69;P17980;R4GNH3	PSMC3	Isoform of P17980, 26S protease regulatory subunit 6A;26S protease regulatory subunit 6A;Isoform of P17980, 26S protease regulatory subunit 6A	E9PM69;P17980;R4GNH3	E9PM69_HUMAN;PRS6A_HUMAN;R4GNH3_HUMAN	204554	189705	187359	223034	263088	202279	246998	217438	209973	224969	267011	207370	199428	310523
E9PM75;Q9NTG7	E9PM75;Q9NTG7	SIRT3	Isoform of Q9NTG7, NAD-dependent protein deacetylase sirtuin-3, mitochondrial;NAD-dependent protein deacetylase sirtuin-3, mitochondrial	E9PM75;Q9NTG7	E9PM75_HUMAN;SIR3_HUMAN	15418.7	20935.2	18750.2	19685.1	13803.7	15025.9	14471.3	18713.2	22951.4	20053.1	19527.9	11899.9	22296.6	17450.8
E9PM92;E9PRZ9;O00193	E9PM92;E9PRZ9;O00193	C11orf58;C11orf58;SMAP	Isoform of O00193, Small acidic protein;Isoform of O00193, Small acidic protein (Fragment);Small acidic protein	E9PM92;E9PRZ9;O00193	E9PM92_HUMAN;E9PRZ9_HUMAN;SMAP_HUMAN	21236	Filtered	16995.6	17881.8	7485.12	19425.2	7221.63	13791.8	20499.7	8343.6	21380.9	Filtered	15025	Filtered
E9PMB9;Q16798	E9PMB9;Q16798	ME3	Isoform of Q16798, Malic enzyme (Fragment);NADP-dependent malic enzyme, mitochondrial	E9PMB9;Q16798	E9PMB9_HUMAN;MAON_HUMAN	23820.3	18853.4	Filtered	Filtered	18514.6	17107.7	12638.4	18496	10747.4	16886.8	29031	10522.4	23077.4	Filtered
E9PMV2	E9PMV2	HLA-DQA1	Isoform of P01909, HLA class II histocompatibility antigen, DQ alpha 1 chain (Fragment)	E9PMV2	E9PMV2_HUMAN	Filtered	Filtered	Filtered	Filtered	147480	28736	Filtered	Filtered	76612.5	25436.5	Filtered	25753.6	49361.7	Filtered
E9PN51;E9PPW7;F8W9K7;O00217	E9PN51;E9PPW7;F8W9K7;O00217	NDUFS8	Isoform of O00217, NADH dehydrogenase [ubiquinone] iron-sulfur protein 8, mitochondrial (Fragment);Isoform of O00217, NADH dehydrogenase [ubiquinone] iron-sulfur protein 8, mitochondrial (Fragment);Isoform of O00217, NADH dehydrogenase [ubiquinone] iron-sulfur protein 8, mitochondrial (Fragment);NADH dehydrogenase [ubiquinone] iron-sulfur protein 8, mitochondrial	E9PN51;E9PPW7;F8W9K7;O00217	E9PN51_HUMAN;E9PPW7_HUMAN;F8W9K7_HUMAN;NDUS8_HUMAN	157004	127488	130819	195566	72340.4	162361	110187	117123	187452	150238	178394	141021	105894	95416.2
E9PNK6;E9PPQ1;J3KNE7;Q16890;Q16890-2;Q16890-3;Q16890-4;Q16890-5	E9PNK6;E9PPQ1;J3KNE7;Q16890;Q16890-2;Q16890-3;Q16890-4;Q16890-5	TPD52L1	Isoform of Q16890, Tumor protein D53;Isoform of Q16890, Tumor protein D53;Isoform of Q16890, Tumor protein D53;Tumor protein D53;Isoform of Q16890, Isoform 2 of Tumor protein D53;Isoform of Q16890, Isoform 3 of Tumor protein D53;Isoform of Q16890, Isoform 4 of Tumor protein D53;Isoform of Q16890, Isoform 5 of Tumor protein D53	E9PNK6;E9PPQ1;J3KNE7;Q16890;Q16890-2;Q16890-3;Q16890-4;Q16890-5	E9PNK6_HUMAN;E9PPQ1_HUMAN;J3KNE7_HUMAN;TPD53_HUMAN;TPD53_HUMAN;TPD53_HUMAN;TPD53_HUMAN;TPD53_HUMAN	108801	77075.5	58393.6	73985.8	38935.3	107277	61822.4	73660.9	56830.4	85250.6	57838.1	66966.9	38992.8	55160.3
E9PNN3;Q03393	E9PNN3;Q03393	PTS	Isoform of Q03393, 6-pyruvoyl tetrahydrobiopterin synthase;6-pyruvoyl tetrahydrobiopterin synthase	E9PNN3;Q03393	E9PNN3_HUMAN;PTPS_HUMAN	Filtered	10275.9	11821.7	14067.2	13905	11073.7	11456.4	5166.54	39862.5	10584.4	22993.8	16783.8	11515.4	11554.6
E9PNR8;Q9NWT6	E9PNR8;Q9NWT6	HIF1AN	Isoform of Q9NWT6, Hypoxia-inducible factor 1-alpha inhibitor;Hypoxia-inducible factor 1-alpha inhibitor	E9PNR8;Q9NWT6	E9PNR8_HUMAN;HIF1N_HUMAN	Filtered	37389.2	16217.1	34161.8	31105.3	24512.6	28340.2	31737.4	34111.9	21464.5	47096.8	23325.4	30172.6	34973.6
E9PP81;E9PRA1;H0YCC7;Q17R31;Q17R31-2;Q17R31-3;Q17R31-5	E9PP81;E9PRA1;H0YCC7;Q17R31;Q17R31-2;Q17R31-3;Q17R31-5	TATDN3	Isoform of Q17R31, Putative deoxyribonuclease TATDN3;Isoform of Q17R31, Putative deoxyribonuclease TATDN3 (Fragment);Isoform of Q17R31, Putative deoxyribonuclease TATDN3 (Fragment);Putative deoxyribonuclease TATDN3;Isoform of Q17R31, Isoform 2 of Putative deoxyribonuclease TATDN3;Isoform of Q17R31, Isoform 3 of Putative deoxyribonuclease TATDN3;Isoform of Q17R31, Isoform 5 of Putative deoxyribonu…	E9PP81;E9PRA1;H0YCC7;Q17R31;Q17R31-2;Q17R31-3;Q17R31-5	E9PP81_HUMAN;E9PRA1_HUMAN;H0YCC7_HUMAN;TATD3_HUMAN;TATD3_HUMAN;TATD3_HUMAN;TATD3_HUMAN	Filtered	25797.7	19982.1	Filtered	Filtered	17355.5	31144.8	Filtered	18135.8	15004.9	15004.4	Filtered	9308.28	Filtered
E9PP99;Q969I3;Q969I3-2	E9PP99;Q969I3;Q969I3-2	GLYATL1	Isoform of Q969I3, Glycine N-acyltransferase-like protein 1 (Fragment);Glycine N-acyltransferase-like protein 1;Isoform of Q969I3, Isoform 2 of Glycine N-acyltransferase-like protein 1	E9PP99;Q969I3;Q969I3-2	E9PP99_HUMAN;GLYL1_HUMAN;GLYL1_HUMAN	588025	527581	403937	215634	13511.7	171912	266534	275866	287388	177717	Filtered	217285	39651.2	438907
E9PPI9;Q9NPD3	E9PPI9;Q9NPD3	EXOSC4	Isoform of Q9NPD3, Exosome complex component RRP41;Exosome complex component RRP41	E9PPI9;Q9NPD3	E9PPI9_HUMAN;EXOS4_HUMAN	26310.8	33290.5	41186.3	35975.5	40345	39896.1	40600.1	36344.7	38845.4	56266.3	50124.7	35260.8	37987.9	51419.3
E9PPM8;Q9Y315	E9PPM8;Q9Y315	DERA	Isoform of Q9Y315, Deoxyribose-phosphate aldolase;Deoxyribose-phosphate aldolase	E9PPM8;Q9Y315	E9PPM8_HUMAN;DEOC_HUMAN	60070.3	50972.7	61909.1	51935.4	58942	53276.7	71451.5	52737.4	57721.6	58127.3	49674.9	52452.3	53987.4	88225.8
E9PQ68;O95169;O95169-2;O95169-3	E9PQ68;O95169;O95169-2;O95169-3	;NDUFB8;NDUFB8;NDUFB8	Isoform of O95169, Uncharacterized protein;NADH dehydrogenase [ubiquinone] 1 beta subcomplex subunit 8, mitochondrial;Isoform of O95169, Isoform 2 of NADH dehydrogenase [ubiquinone] 1 beta subcomplex subunit 8, mitochondrial;Isoform of O95169, Isoform 3 of NADH dehydrogenase [ubiquinone] 1 beta subcomplex subunit 8, mitochondrial	E9PQ68;O95169;O95169-2;O95169-3	E9PQ68_HUMAN;NDUB8_HUMAN;NDUB8_HUMAN;NDUB8_HUMAN	68617.5	40413.7	45034.5	65875.5	19877.9	46715.6	34359.6	35670.1	53090.1	50861	49977.2	38683.3	34312.6	53335.6
E9PQM0;Q8WUK0;Q8WUK0-2;Q8WUK0-3	E9PQM0;Q8WUK0;Q8WUK0-2;Q8WUK0-3	PTPMT1	Isoform of Q8WUK0, Phosphatidylglycerophosphatase and protein-tyrosine phosphatase 1;Phosphatidylglycerophosphatase and protein-tyrosine phosphatase 1;Isoform of Q8WUK0, Isoform 2 of Phosphatidylglycerophosphatase and protein-tyrosine phosphatase 1;Isoform of Q8WUK0, Isoform 3 of Phosphatidylglycerophosphatase and protein-tyrosine phosphatase 1	E9PQM0;Q8WUK0;Q8WUK0-2;Q8WUK0-3	E9PQM0_HUMAN;PTPM1_HUMAN;PTPM1_HUMAN;PTPM1_HUMAN	38504.3	32431.8	27795.1	26846.6	13997.5	20594.9	21566.9	29566.2	33705.4	25679.4	32098.6	22129.7	15455.3	8144.28
E9PQY2;Q9NQP4	E9PQY2;Q9NQP4	PFDN4	Isoform of Q9NQP4, Prefoldin subunit 4;Prefoldin subunit 4	E9PQY2;Q9NQP4	E9PQY2_HUMAN;PFD4_HUMAN	65190.9	56820.4	65818.9	53909.4	84115	61970.7	48541.5	57712.2	49112.5	64877	73890.1	75933.7	78455.5	107754
[truncated: 3,165 more rows]

## Sheet: BloodVessels
PG.ProteinGroups	PG.ProteinAccessions	PG.Genes	PG.ProteinDescriptions	PG.UniProtIds	PG.ProteinNames	[1] 20200824_EXPL0_LiSc_SA_Evo05_DIA_Covid_bloodvessel_A2_Covid.raw.PG.Quantity	[2] 20200824_EXPL0_LiSc_SA_Evo05_DIA_Covid_bloodvessel_A3_Covid.raw.PG.Quantity	[3] 20200824_EXPL0_LiSc_SA_Evo05_DIA_Covid_bloodvessel_A4_Ctrl.raw.PG.Quantity	[4] 20200824_EXPL0_LiSc_SA_Evo05_DIA_Covid_bloodvessel_A11_Ctrl.raw.PG.Quantity	[5] 20200824_EXPL0_LiSc_SA_Evo05_DIA_Covid_bloodvessel_B8_Ctrl.raw.PG.Quantity	[6] 20200824_EXPL0_LiSc_SA_Evo05_DIA_Covid_bloodvessel_C5_Covid.raw.PG.Quantity	[7] 20200824_EXPL0_LiSc_SA_Evo05_DIA_Covid_bloodvessel_C7_Covid.raw.PG.Quantity	[8] 20200824_EXPL0_LiSc_SA_Evo05_DIA_Covid_bloodvessel_D3_Ctrl.raw.PG.Quantity	[9] 20200824_EXPL0_LiSc_SA_Evo05_DIA_Covid_bloodvessel_D5_Covid.raw.PG.Quantity	[10] 20200824_EXPL0_LiSc_SA_Evo05_DIA_Covid_bloodvessel_D9_Covid.raw.PG.Quantity	[11] 20200824_EXPL0_LiSc_SA_Evo05_DIA_Covid_bloodvessel_D10_Ctrl.raw.PG.Quantity	[12] 20200824_EXPL0_LiSc_SA_Evo05_DIA_Covid_bloodvessel_E2_Ctrl.raw.PG.Quantity	[13] 20200824_EXPL0_LiSc_SA_Evo05_DIA_Covid_bloodvessel_E3_Covid.raw.PG.Quantity	[14] 20200824_EXPL0_LiSc_SA_Evo05_DIA_Covid_bloodvessel_E5_Covid.raw.PG.Quantity	[15] 20200824_EXPL0_LiSc_SA_Evo05_DIA_Covid_bloodvessel_E8_Ctrl.raw.PG.Quantity	[16] 20200824_EXPL0_LiSc_SA_Evo05_DIA_Covid_bloodvessel_E9_Ctrl.raw.PG.Quantity	[17] 20200824_EXPL0_LiSc_SA_Evo05_DIA_Covid_bloodvessel_E10_Covid.raw.PG.Quantity	[18] 20200824_EXPL0_LiSc_SA_Evo05_DIA_Covid_bloodvessel_E11_Covid.raw.PG.Quantity	[19] 20200824_EXPL0_LiSc_SA_Evo05_DIA_Covid_bloodvessel_F7_Ctrl.raw.PG.Quantity	[20] 20200824_EXPL0_LiSc_SA_Evo05_DIA_Covid_bloodvessel_F9_Covid.raw.PG.Quantity	[21] 20200824_EXPL0_LiSc_SA_Evo05_DIA_Covid_bloodvessel_F10_Covid.raw.PG.Quantity	[22] 20200824_EXPL0_LiSc_SA_Evo05_DIA_Covid_bloodvessel_G3_Ctrl.raw.PG.Quantity	[23] 20200824_EXPL0_LiSc_SA_Evo05_DIA_Covid_bloodvessel_H3_Covid.raw.PG.Quantity	[24] 20200824_EXPL0_LiSc_SA_Evo05_DIA_Covid_bloodvessel_H6_Covid.raw.PG.Quantity	[25] 20200824_EXPL0_LiSc_SA_Evo05_DIA_Covid_bloodvessel_H8_Covid.raw.PG.Quantity	[26] 20200824_EXPL0_LiSc_SA_Evo05_DIA_Covid_bloodvessel_H9_Covid.raw.PG.Quantity
[truncated: 2,306 more rows]

[truncated: 10 more sheets: Brain, Aorta_and_VesselWalls, Heart, Kidney, Liver, Lungs (directDIA), Lungs (DDA Library), Lungs (Phosphorylation), Lymph Nodes, Spleen]
