# Supplementary material for: Quantitative multiorgan proteomics of fatal COVID‐19 uncovers tissue‐specific effects beyond inflammation
Source: EMBO Mol Med. 2023 Jul 31;15(9):e17459. doi: 10.15252/emmm.202317459 (PMC10493576; doi:10.15252/emmm.202317459)
Supplement: Supplementary file 17 — Dataset EV2 [file EMMM-15-e17459-s009.xls]

## Sheet: Overview
	Dataset EV2: Basic clinical patient characteristics of control cases
	Tab	Name of Tab	Content
	A	Clinical charact. controls	Information on medical history and current status of patients
	Explanation of column names
	Tab	Name	Explanation
	Clinical charact. controls	Position	Position of the sample on a 96-well plate
	Clinical charact. controls	MS_Run_No	Order of sequential MS runs
	Clinical charact. controls	Tissue	Tissue of sample
	Clinical charact. controls	Disease	COVID-19 or control
	Clinical charact. controls	Type	Specification of sample; Brain regions or pathologies of the lungs
	Clinical charact. controls	autopsy	Sample derived from autopsy [yes, y] or biopsy [no, n]
	Clinical charact. controls	age [years]	Age of patient
	Clinical charact. controls	sex	Gender of patient [m, male; f, female]
	Clinical charact. controls	smoking history	History of smoking habits noted in medical records [y, yes; n, no]
	Clinical charact. controls	ICU treatment	Treatment at intensive care unit [y, yes; n, no]
	Clinical charact. controls	cardiovascular comorbidities	History of any cardiovascular comorbidities [y, yes; n, no]
	Clinical charact. controls	atrial flutter/fibrillation	History of atrial flutter/fibrillation [y, yes; n, no]
	Clinical charact. controls	hypertension	History of hypertension [y, yes; n, no]
	Clinical charact. controls	coronary artery disease	History of coronary artery disease [y, yes; n, no]
	Clinical charact. controls	cardiomyopathy	History of cardiomyopathy [y, yes; n, no]
	Clinical charact. controls	arteriosclerosis	History of arteriosclerosis [y, yes; n, no]
	Clinical charact. controls	diabetes	History of diabetes [y, yes; n, no]
	Clinical charact. controls	hyperlipidemia/hypercholesterinemia	History of hyperlipidemia/hypercholesterinemia [y, yes; n, no]
	Clinical charact. controls	obesity [BMI]	Obesity [BMI]
	Clinical charact. controls	BMI [kg/m2]	BMI [kg/m2]
	Clinical charact. controls	body height [cm]	body height [cm]
	Clinical charact. controls	body weight [kg]	body weight [kg]
	Clinical charact. controls	chronic respiratory disease	History of chronic respiratory disease [y, yes; n, no]
	Clinical charact. controls	chronic renal disease	History of chronic renal disease [y, yes; n, no]
	Clinical charact. controls	active malignancy	active malignancy [y, yes; n, no]
	Clinical charact. controls	inflammation[last CRP >10 mg/l]	inflammation [last CRP >10 mg/l] [y, yes; n, no]
	Clinical charact. controls	last CRP [mg/l]	last CRP [mg/l]
			NA = information not available

## Sheet: Clinical charact. controls
Position	MS_Run_No	Tissue	Disease	Type	autopsy	age [years]	sex	smoking history	ICU treatment	cardiovascular comorbidities	atrial flutter/fibrillation	hypertension	coronary artery disease	cardiomyopathy	arteriosclerosis	diabetes	hyperlipidemia/hypercholesterinemia	obesity [BMI]	BMI [kg/m2]	body height [cm]	body weight [kg]	chronic respiratory disease	chronic renal disease	active malignancy	inflammation[last CRP >10 mg/l]	last CRP [mg/l]
A1	1	Adrenal	Control		n	54	m	n	n	n	n	n	n	n	n	n	n	y	27.4445	188	97	n	n	y	n	2.3
C3	14	Adrenal	Control		n	45	m	n	n	n	n	n	n	n	n	n	n	n	26.3656	172	78	n	n	n	y	119
C5	16	Adrenal	Control		n	72	f	n	y	n	n	n	n	n	n	n	n	n	19.8347	165	54	n	n	y	NA	NA
D2	18	Adrenal	Control		n	59	m	y	y	y	n	y	y	n	n	n	n	y	29.7578	170	86	n	n	y	n	6.4
E1	22	Adrenal	Control		n	49	f	n	n	n	n	n	n	n	n	n	n	y	39.5554	159	100	n	n	n	n	4.2
E2	23	Adrenal	Control		n	26	m	n	n	n	n	n	n	n	n	n	n	y	30.7934	182	102	n	n	y	n	0.6
F1	27	Adrenal	Control		n	37	f	n	y	n	n	n	n	n	n	n	n	y	27.6817	170	80	n	n	n	n	5.8
F2	28	Adrenal	Control		n	31	f	n	y	y	n	y	n	n	n	n	n	n	21.1702	149	47	n	n	y	y	18.6
F4	30	Adrenal	Control		n	54	f	n	y	n	n	n	n	n	n	n	n	n	19.7055	164	53	n	n	y	y	168
G5	36	Adrenal	Control		n	52	m	n	n	n	n	n	n	n	n	n	n	n	25.1474	186	87	n	n	y	y	48.1
A11	10	BloodVessel	Control		n	58	f	n	n	n	n	n	n	n	n	n	n	n	22.719	157	56	n	n	y	n	7.4
A4	3	BloodVessel	Control		n	57	m	n	n	n	n	n	n	n	n	n	n	n	22.8374	170	66	n	n	y	y	52.3
B8	17	BloodVessel	Control		n	62	m	n	n	y	y	n	y	n	y	n	n	n	27.1605	180	88	n	n	y	n	5.9
D10	39	BloodVessel	Control		n	80	m	y	n	y	y	n	n	n	n	n	n	n	27.0416	172	80	n	n	y	n	2.4
D3	32	BloodVessel	Control		n	62	m	n	n	n	n	n	n	n	n	n	n	y	27.1669	187	95	n	n	y	y	10.2
E2	41	BloodVessel	Control		n	72	f	n	n	n	n	n	n	n	n	n	n	n	25	160	64	n	n	y	n	5.4
E8	47	BloodVessel	Control		n	41	f	n	n	n	n	n	n	n	n	n	n	y	27.1809	165	74	n	n	n	n	0.7
E9	48	BloodVessel	Control		n	72	f	n	n	n	n	n	n	n	n	n	n	y	35.8177	162	94	n	n	y	n	3.2
F7	56	BloodVessel	Control		n	55	f	n	n	y	n	n	y	n	n	n	n	y	28.0277	170	81	n	n	n	n	1.5
G3	61	BloodVessel	Control		n	37	f	n	y	n	n	n	n	n	n	n	n	y	27.6817	170	80	n	n	n	n	5.8
A5	5	Brain	Control	Basal Ganglia	y	65	f	n	n	y	n	y	n	n	y	n	n	n	17.9931	170	52	n	n	n	NA	NA
B3	9	Brain	Control	Basal Ganglia	y	54	m	n	y	y	n	n	n	y	n	n	n	y	30.4561	196	117	n	n	n	n	0.7
C1	13	Brain	Control	Basal Ganglia	y	45	m	n	n	n	n	n	n	n	n	n	n	n	29.3878	175	90	n	n	y	y	376.3
F2	32	Brain	Control	Basal Ganglia	y	67	f	n	y	y	y	y	n	n	y	n	n	y	25.3906	160	65	y	n	n	y	199.1
F3	33	Brain	Control	Basal Ganglia	y	82	m	n	y	y	y	y	y	y	n	y	n	n	22.5827	163	60	y	y	n	y	206.5
G2	38	Brain	Control	Basal Ganglia	y	74	m	y	n	y	n	y	y	n	n	y	n	n	24.8016	168	70	n	n	y	y	261.9
G6	42	Brain	Control	Basal Ganglia	y	83	m	n	n	y	n	y	y	n	y	n	n	n	24.7555	182	82	n	n	y	y	57.1
H1	43	Brain	Control	Basal Ganglia	y	77	f	n	n	y	n	n	n	n	y	n	n	n	21.0077	169	60	n	n	y	n	3.5
H3	45	Brain	Control	Basal Ganglia	y	66	m	n	n	y	n	n	n	n	y	n	n	y	36.4195	173	109	n	n	y	y	30.7
A1	1	Brain	Control	Medulla Oblongata	y	82	m	n	y	y	y	y	y	y	y	y	n	n	22.5827	163	60	y	y	n	y	206.5
A3	3	Brain	Control	Medulla Oblongata	y	45	m	n	n	n	n	n	n	n	n	n	n	n	29.3878	175	90	n	n	y	y	376.3
B4	10	Brain	Control	Medulla Oblongata	y	67	f	n	y	y	y	y	n	n	y	n	n	y	25.3906	160	65	n	n	n	y	199.1
B6	12	Brain	Control	Medulla Oblongata	y	54	m	n	y	y	n	n	n	y	n	n	n	y	30.4561	196	117	n	n	n	n	0.7
C2	14	Brain	Control	Medulla Oblongata	y	66	m	n	n	n	n	n	n	n	y	n	n	y	36.4195	173	109	n	n	y	y	30.7
C6	18	Brain	Control	Medulla Oblongata	y	83	m	n	n	y	n	y	y	n	y	n	n	n	24.7555	182	82	n	n	y	y	57.1
E1	25	Brain	Control	Medulla Oblongata	y	74	m	y	n	y	n	y	y	n	n	y	n	n	24.8016	168	70	n	n	y	y	261.9
E4	28	Brain	Control	Medulla Oblongata	y	77	f	n	n	y	n	n	n	n	y	n	n	n	21.0077	169	60	n	n	y	n	3.5
G1	37	Brain	Control	Medulla Oblongata	y	65	f	n	n	y	n	y	n	n	n	n	n	n	17.9931	170	52	n	n	n	NA	NA
B7	17	Heart	Control		y	45	m	n	n	n	n	n	n	n	n	n	n	n	29.3878	175	90	n	n	y	y	376.3
C10	30	Heart	Control		y	78	f	n	n	y	n	n	n	y	n	y	n	y	31.1419	170	90	n	n	n	y	24.1
C3	23	Heart	Control		y	75	m	n	n	y	y	y	n	n	n	y	n	n	25.8806	178	82	n	y	n	y	62.8
C9	29	Heart	Control		y	82	m	n	y	y	y	y	y	y	y	y	n	n	22.5827	163	60	y	y	n	y	206.5
D2	32	Heart	Control		y	64	m		y	n	n	y	n	n	y	n	n	n	29.0657	170	84	n	n	n	y	37.1
E10	50	Heart	Control		y	83	m	n	n	y	n	y	y	y	y	n	n	n	24.7555	182	82	n	n	y	y	57.1
E2	42	Heart	Control		y	56	m	y	y	n	n	n	y	n	y	n	n	n	58.4368	185	200	y	n	n	n	3.4
F1	51	Heart	Control		y	81	m	y	y	y	n	y	n	n	n	y	n	y	33.3333	180	108	y	y	n	n	11
G5	64	Heart	Control		y	71	f	n	n	n	n	n	n	n	n	n	n	n	23.5304	157	58	n	n	y	y	32.4
H1	69	Heart	Control		y	83	m	n	n	y	n	y	y	n	y	n	n	n	24.7555	182	82	n	n	y	y	57.1
H5	73	Heart	Control		y	55	f	y	n	y	n	n	y	n	y	y	n	n	21.6713	165	59	n	n	n	y	146.3
B1	11	Kidney	Control		y	82	m	n	n	y	y	y	y	y	y	y	n	n	22.5827	163	60		y	n	y	206.5
B2	12	Kidney	Control		y	45	m	n	n	n	n	n	n	n	n	n	n	n	29.3878	175	90	n	n	y	y	376.3
B4	14	Kidney	Control		y	78	f	n	n	y	n	n	n	y	n	y	n	y	31.1419	170	90	n	n	n	y	24.1
C1	21	Kidney	Control		n	60	m	n	n	n	n	n	n	n	n	n	n	n	30.0712	173	90	n	n	y	n	3.2
D9	39	Kidney	Control		y	59	f	n	n	y	n	n	n	n	y	n	n	y	36.5126	157	90	n	n	n	n	5.7
E1	41	Kidney	Control		y	64	m		y	y	n	y	y	n	y	n	n	n	29.0657	170	84	n	n	n	y	37.1
G3	62	Kidney	Control		y	71	f	n	n	n	n	n	n	n	n	n	n	n	23.5304	157	58	n	n	y	y	32.4
G4	63	Kidney	Control		n	37	f	n	y	n	n	n	n	n	n	n	n	y	27.6817	170	80	n	n	n	n	5.8
G7	66	Kidney	Control		n	41	f	n	n	n	n	n	n	n	n	n	n	y	27.1809	165	74	n	n	n	n	0.7
H2	70	Kidney	Control		y	83	m	n	n	y	n	y	y		y	n	n	n	24.7555	182	82	n	n	y	y	57.1
A6	6	Liver	Control		n	50	m	n	y	n	n	n	n	n	n	n	n	n	24.4141	192	90	n	n	y	n	0.6
D8	38	Liver	Control		y	71	f	n	n	n	n	n	n	n	n	n	n	n	23.5304	157	58	n	n	y	y	32.4
E3	43	Liver	Control		y	81	m	y	y	y	n	y	n	n	n	y	n	y	33.3333	180	108	y	y	n	n	11
E7	47	Liver	Control		y	82	m	n	y	y	y	y	y	y	y	y	n	n	22.5827	163	60	y	y	n	y	206.5
E8	48	Liver	Control		y	64	m		y	n	n	y	n	n	y	n	n	n	29.0657	170	84	n	n	n	y	37.1
F2	52	Liver	Control		y	45	m	n	n	n	n	n	n	n	n	n	n	n	29.3878	175	90	n	n	y	y	376.3
F6	56	Liver	Control		n	78	m	n	y	n	n	n	n	n	n	n	n	n	24.8016	168	70	n	n	y	y	70.5
F7	57	Liver	Control		n	73	m		y	y	n	n	y	n	n	y	n	n	24.7721	174	75	n	n	y	y	69.2
H7	75	Liver	Control		y	78	f	n	n	y	n	n	n	y	n	y	n	y	31.1419	170	90	n	n	n	y	24.1
H9	77	Liver	Control		y	83	m	n	n	y	n	y	y	n	y	n	n	n	24.7555	182	82	n	n	y	y	57.1
B8	16	Lung	Control	Influenza Control	y	71	m	n	n	y	n	n	n	n	n	n	n	n	16.0156	160	41	n	n	n	y	71.1
C3	19	Lung	Control	Influenza Control	y	82	m	n	y	y	n	y	n	y	n	y	n	y	32.966	181	108	n	y	n	y	39.1
D6	30	Lung	Control	Influenza Control	y	66	m	n	n	y	y	n	n	n	y	n	n	n	26.2976	170	76	n	n	n	y	142.2
E5	37	Lung	Control	Influenza Control	y	75	f	n	n	n	n	n	n	n	n	n	n	n	23.1111	150	52	n	n	n	y	50.7
F1	41	Lung	Control	Influenza Control	y	70	m	n	y	n	n	y	n	n	n	y	n	y	20.5499	168	58	y	n	n	y	64.5
B2	10	Lung	Control	Non-Covid DAD control	y	46	m	n	y	y	n	y	n	n	n	n	y	n	20.9877	180	68	y	n	n	y	202.1
B3	11	Lung	Control	Non-Covid DAD control	y	46	m	n	y	y	n	y	n	n	n	n	y	n	20.9877	180	68	y	n	n	y	202.1
B5	13	Lung	Control	Non-Covid DAD control	y	66	f	n	y	y	n	y	n	n	n	n	n	y	29.5858	156	72	n	n	n	y	344.7
C5	21	Lung	Control	Non-Covid DAD control	y	46	m	n	y	y	n	y	n	n	n	n	y	n	20.9877	180	68	y	n	n	y	202.1
D7	31	Lung	Control	Non-Covid DAD control	n	68	m	y	y	y	y	y	n	n	n	n	n	n	24.4898	175	75	n	n	n	y	185.7
E1	33	Lung	Control	Non-Covid DAD control	y	59	f	n	n	y	n	n	n	n	y	n	n	y	31.8878	168	90	n	n	n	NA	NA
E7	39	Lung	Control	Non-Covid DAD control	y	46	m	n	y	y	n	y	n	n	n	n	y	n	20.9877	180	68	y	n	n	y	202.1
F2	42	Lung	Control	Non-Covid DAD control	y	59	f	n	n	y	n	n	n	n	y	n	n	y	31.8878	168	90	n	n	n	NA	NA
F4	44	Lung	Control	Non-Covid DAD control	n	71	m	n	n	n	n	n	y	y	n	n	n	n	25.7657	166	71	y	n	n	NA	NA
H1	57	Lung	Control	Non-Covid DAD control	n	19	m	n	n	y	n	y	n	y	n	n	n	n	14.6516	181	48	y	n	n	y	14
A1	1	Lung	Control	Non-pathological control	n	58	f	n	n	n	n	n	n	n	n	n	n	n	22.719	157	56	n	n	y	n	7.4
D2	26	Lung	Control	Non-pathological control	n	42	f	NA	n	n	n	n	n	n	n	n	n	n	20.5499	168	58	n	n	y	NA	NA
F6	46	Lung	Control	Non-pathological control	n	45	f	NA	NA	NA	NA	NA	NA	NA	NA		n		NA	NA	NA	NA	NA	NA	NA	NA
H5	61	Lung	Control	Non-pathological control	n	35	f	n	n	n	n	n	n	n	NA	n	n	n	20.3125	160	52	n	n	n	NA	NA
H6	62	Lung	Control	Non-pathological control	n	81	m	NA	NA	NA	NA	NA	NA	NA	NA	NA	n	NA	NA	NA	NA	NA	n	y	NA	NA
B1	9	Lung	Control	OF pneumonia control	n	64	f	y	n	y	n	n	n	n	n	n	n	n	22.8624	162	60	n	n	n	y	15.2
F7	47	Lung	Control	OF pneumonia control	n	69	m	y	n	y	n	y	n	n	n	y	y	n	22.4088	178	71	n	n	n	y	31.1
G1	49	Lung	Control	OF pneumonia control	n	75	m	y	n	y	n	y	n	n	n	n	n	n	24.9337	178	79	n	n	n	y	85
G3	51	Lung	Control	OF pneumonia control	n	80	m	n	n	n	n	n	n	n	n	n	n	n	25.9516	170	75	n	n	y	y	42.8
H3	59	Lung	Control	OF pneumonia control	y	50	f	y	y	y	y	n	n	n	n	n	n	n	15.917	170	46	y	n	n	y	154.8
A3	3	Lung	Control	UIP control	n	72	m	y	n	y	n	y	n	n	n	n	n	y	32.2118	169	92	y	n	y	n	6.5
A5	5	Lung	Control	UIP control	n	66	m	y	y	y	y	n	n	n	n	n	n	n	23.4375	160	60	y	n	n	y	72.3
A6	6	Lung	Control	UIP control	n	79	m	n	n	y	n	y	n	n	n	n	n	n	26.1966	172	77.5	y	n	y	NA	NA
B4	12	Lung	Control	UIP control	n	76	m	y	n	y	n	y	n	n	n	y	n	y	28.3447	168	80	n	y	n	y	144.1
A5	4	LymphNode	Control		n	53	f	y	n	n	n	n	n	n	n	n	n	n	NA	NA	63	n	n	y	y	65.2
A9	8	LymphNode	Control		n	62	m	y	n	y	n	y	y	n	n	n	n	NA	NA	NA	NA	n	n	y	y	49.2
B2	11	LymphNode	Control		n	57	m	n	n	n	n	n	n	n	n	n	n	n	22.8374	170	66	n	n	y	y	39.3
B5	14	LymphNode	Control		n	72	f	n	n	n	n	n	n	n	n	n	n	n	25	160	64	n	n	y	n	5.4
C8	27	LymphNode	Control		n	72	m	n	n	y	n	y	n	n	y	y	y	y	29.0318	166	80	n	n	y	y	128.9
D4	33	LymphNode	Control		n	80	m	y	n	y	y	n	n	n	n	n	n	n	27.0416	172	80	n	n	y	n	2.4
E7	46	LymphNode	Control		n	58	f	n	n	n	n	n	n	n	n	n	n	n	22.719	157	56	n	n	y	n	7.4
G4	62	LymphNode	Control		n	62	m	n	n	y	y	n	n	n	n	n	n	n	27.1605	180	88	n	n	y	n	5.9
H5	72	LymphNode	Control		n	72	f	n	n	n	n	n	n	n	n	n	n	y	35.8177	162	94	n	n	y	n	3.2
H7	74	LymphNode	Control		n	55	f	n	n	y	n	n	y	n	n	n	n	y	28.0277	170	81	y	n	n	n	1.5
A10	9	Spleen	Control		y	83	m	n	n	y	n	y	n	n	n	n	n	n	24.7555	182	82	n	n	y	y	57.1
B6	15	Spleen	Control		n	21	m	n	n	n	n	n	n	n	n	n	n	n	22.4175	197	87	n	n	n	n	1.2
C2	21	Spleen	Control		y	82	m	n	y	y	y	n	y	y	n	y	n	n	22.5827	163	60	n	y	n	y	206.5
C9	28	Spleen	Control		y	78	f	n	n	y	n	y	n	y	NA	y	n	y	31.1419	170	90	n	n	y	y	24.1
E4	43	Spleen	Control		n	11	f	n	n	n	n	n	n	n	n	n	n	n	16.6352	115	22	n	n	n	y	64.2
E6	45	Spleen	Control		y	64	m		y	y	n	n	n	n	y	n	n	n	29.0657	170	84	n	n	n	y	37.1
F2	51	Spleen	Control		y	45	m	n	n	n	n	n	n	n	n	n	n	n	29.3878	175	90	y	n	y	y	376.3
G7	65	Spleen	Control		n	50	m	n	y	n	n	n	n	n	n	n	n	n	21.9138	185	75	n	n	n	y	215.4
G8	66	Spleen	Control		y	81	m	y	y	y	n	y	n	n	n	y	n	y	33.9506	180	110	y	y	n	y	11
H4	71	Spleen	Control		y	71	f	n	n	n	n	n	n	n	n	n	n	n	23.5304	157	58	n	n	y	y	32.4
A2	2	VesselWalls	Control		n	72	m	n	y	y	y	n	n	n	n	n	n	y	30.0712	173	90	n	n	n	n	7.2
A3	3	VesselWalls	Control		n	67	m	n	y	y	n	y	n	n	n	n	n	y	27.3588	171	80	n	n	n	n	0.9
A6	6	VesselWalls	Control		n	60	m	y	y	n	n	n	n	n	n	n	n	n	20.0474	173	60	n	n	n	n	0.7
B1	7	VesselWalls	Control		n	75	f	n	y	y	n	y	n	y	n	n	n	y	30.4218	172	90	n	n	n	y	12.8
B2	8	VesselWalls	Control		n	63	m	y	y	y	n	y	y	n	y	y	n	y	30.7958	170	89	n	n	n	n	1
C4	15	VesselWalls	Control		n	60	m	n	y	y	n	y	y	n	n	n	n	y	38.7397	176	120	y	y	n	n	9
E5	26	VesselWalls	Control		n	60	f	n	y	y	n	y	y	n	n	n	y	n	24.5089	169	70	y	n	n	n	0.8
F5	31	VesselWalls	Control		n	54	m		y	y	n	y	n	n	n	n	n	n	24.6537	190	89	n	n	n	n	0.5
G3	34	VesselWalls	Control		n	70	m	n	y	y	y	n	n	n	n	n	n	n	21.6049	180	70	n	n	n	n	0.7
H4	40	VesselWalls	Control		n	55	m	n	y	y	n	y	n	y	n	n	n	y	29.0367	178	92	n	y	n	n	3.8
