# Supplementary material for: Quantitative multiorgan proteomics of fatal COVID‐19 uncovers tissue‐specific effects beyond inflammation
Source: EMBO Mol Med. 2023 Jul 31;15(9):e17459. doi: 10.15252/emmm.202317459 (PMC10493576; doi:10.15252/emmm.202317459)
Supplement: Supplementary file 21 — Dataset EV6 [file EMMM-15-e17459-s013.xls]

## Sheet: Overview
	Dataset EV6: Differential protein expression of healthy and control samples in each organ
	Tab	Name of Tab
	A	Differential Protein Expression
	B	GSEA enrichment across organs
	Explanation of column names
	Tab	Name	Explanation
	Differential Protein Expression	ID	Merged ID of UniProt ID and gene name
	Differential Protein Expression	fc (log2)	log 2 fold change
	Differential Protein Expression	-log10(q-value)	negative logarithm (log10) of q-value
	Differential Protein Expression	-log(p-value)	negative logarithm (log10) of p-value
	Differential Protein Expression	Panels.Detail	Description of panel
	Differential Protein Expression	Plasma	Part of common plasma proteome
	Differential Protein Expression	IGs	Immunoglobulins identified in this study
	Differential Protein Expression	Enriched.group	Group of comparison in which a protein is upregulated
	Differential Protein Expression	Gene.symbol	Gene name associated to the protein retrieved from the FASTA file
	Differential Protein Expression	UniProt.ID	UniProt ID of protein retrieved from the FASTA file
	Differential Protein Expression	Organ	Organ site of protein identification
	Differential Protein Expression	comparison	Comparison between two groups of the cohort
	GSEA enrichment of lung diseases	description	Description of enriched term
	GSEA enrichment of lung diseases	enrichmentScore	enrichment score of GSEA enrichment
	GSEA enrichment of lung diseases	normalizedEnrichmentScore	normalized enrichment score of GSEA enrichment
	GSEA enrichment of lung diseases	pValue	p-value of GSEA enrichment
	GSEA enrichment of lung diseases	FDR	FDR of GSEA enrichment
	GSEA enrichment of lung diseases	size	Total number of genes summarized by term
	GSEA enrichment of lung diseases	userId	Gene names associated to an identifed term
	GSEA enrichment of lung diseases	database	Database used for GSEA enrichment
	GSEA enrichment of lung diseases	Organ	Organ used for enrichment
	GSEA enrichment of lung diseases	Analysis	Differentiating enrichment in the entire dataset (Systemic) and with the non-inflammatory subset only
	GSEA enrichment of lung diseases	Enriched group	Group of comparison in which a protein is upregulated

## Sheet: Differential Protein Expression
ID	fc (log2)	-log10(q-value)	-log(p-value)	Panels.Detail	Plasma	IGs	Enriched.group	Gene.symbol	UniProt.ID	Organ
IGLV1-47_A0A075B6I8	1.67711	1.7509	2.55136	empty	No	Yes	COVID-19	IGLV1-47	A0A075B6I8	Adrenal
IGLV3-25_A0A075B6J4	1.94778	2.2275	3.49015	empty	No	Yes	COVID-19	IGLV3-25	A0A075B6J4	Adrenal
TAF15_A0A075B7D9	-1.70331	1.4834	2.03825	empty	Yes	No	Control	TAF15	A0A075B7D9	Adrenal
KHSRP_A0A087WTP3	-0.767114	2.44558	3.97073	empty	Yes	No	Control	KHSRP	A0A087WTP3	Adrenal
TMEM230_A0A087WTT2	-2.2046	1.95175	2.92009	empty	No	No	Control	TMEM230	A0A087WTT2	Adrenal
IGHV3-49_A0A087WU91	2.08094	2.01355	3.0308	empty	No	No	COVID-19	IGHV3-49	A0A087WU91	Adrenal
HNRNPDL_A0A087WUK2	-0.887319	2.34395	3.82705	empty	Yes	No	Control	HNRNPDL	A0A087WUK2	Adrenal
TKFC_A0A087WUL0	-0.674138	1.56279	2.19153	empty	No	No	Control	TKFC	A0A087WUL0	Adrenal
SLIRP_A0A087WUN7	-1.23351	2.06382	3.13452	empty	No	No	Control	SLIRP	A0A087WUN7	Adrenal
APOOL_A0A087WUX8	-0.870468	1.36057	1.84167	empty	No	No	Control	APOOL	A0A087WUX8	Adrenal
MRPS34_A0A087WUZ8	-0.736286	2.0061	3.02103	empty	No	No	Control	MRPS34	A0A087WUZ8	Adrenal
_A0A087WV05	-1.18967	1.38325	1.87162	empty	No	No	Control		A0A087WV05	Adrenal
TTR_A0A087WV45	-2.5909	2.09414	3.19424	Plasma	Yes	No	Control	TTR	A0A087WV45	Adrenal
PDLIM2_A0A087WVI1	-1.2761	2.31261	3.74035	empty	No	No	Control	PDLIM2	A0A087WVI1	Adrenal
IGLL5_A0A087WWC9	1.11547	1.49552	2.06317	empty	Yes	No	COVID-19	IGLL5	A0A087WWC9	Adrenal
PTPRG_A0A087WWP7	-0.91989	1.53251	2.13391	empty	Yes	No	Control	PTPRG	A0A087WWP7	Adrenal
SCAMP1_A0A087WXB0	-2.37949	2.34395	3.82937	empty	No	No	Control	SCAMP1	A0A087WXB0	Adrenal
COL5A1_A0A087WXW9	0.943828	1.51667	2.1017	empty	No	No	COVID-19	COL5A1	A0A087WXW9	Adrenal
IGHG1_A0A087WYC5	2.44046	1.83544	2.71149	Plasma	Yes	Yes	COVID-19	IGHG1	A0A087WYC5	Adrenal
HNRNPAB_A0A087WZV1	-1.51062	2.2275	3.49914	empty	Yes	No	Control	HNRNPAB	A0A087WZV1	Adrenal
OAS2_A0A087X0V5	1.96563	1.69679	2.4377	empty	No	No	COVID-19	OAS2	A0A087X0V5	Adrenal
NDUFA5_A0A087X1G1	0.645899	1.45222	1.98705	empty	No	No	COVID-19	NDUFA5	A0A087X1G1	Adrenal
RBP1_A0A0A0MQT0	-0.595581	1.57646	2.21255	empty	No	No	Control	RBP1	A0A0A0MQT0	Adrenal
RER1_A0A0A0MR06	-1.17485	1.82423	2.68887	empty	No	No	Control	RER1	A0A0A0MR06	Adrenal
PKN2_A0A0A0MRN8	0.608868	1.86261	2.76476	empty	No	No	COVID-19	PKN2	A0A0A0MRN8	Adrenal
SNRPC_A0A0A0MRR7	-2.19032	1.6959	2.43561	empty	No	No	Control	SNRPC	A0A0A0MRR7	Adrenal
C1QB_A0A0A0MSV6	1.232	2.4732	4.08797	empty	Yes	No	COVID-19	C1QB	A0A0A0MSV6	Adrenal
LIPA_A0A0A0MT32	1.0312	1.62766	2.30027	empty	No	No	COVID-19	LIPA	A0A0A0MT32	Adrenal
IGKV6D-21_A0A0A0MT36	1.78361	1.38731	1.88191	empty	No	No	COVID-19	IGKV6D-21	A0A0A0MT36	Adrenal
FAM150B_A0A0B4J1W8	1.48261	2.26938	3.56805	empty	No	No	COVID-19	FAM150B	A0A0B4J1W8	Adrenal
IGHV3-74_A0A0B4J1X5	0.82953	1.32654	1.78622	empty	No	Yes	COVID-19	IGHV3-74	A0A0B4J1X5	Adrenal
HTRA2_A0A0C4DG44	0.64506	2.17123	3.36343	empty	No	No	COVID-19	HTRA2	A0A0C4DG44	Adrenal
THOC2_A0A0C4DG98	-0.753685	1.58307	2.22367	empty	No	No	Control	THOC2	A0A0C4DG98	Adrenal
CEPT1_A0A0C4DGS9	-0.676666	1.31455	1.7595	empty	No	No	Control	CEPT1	A0A0C4DGS9	Adrenal
CUL1_A0A0C4DGX4	-0.675624	2.28229	3.64888	empty	No	No	Control	CUL1	A0A0C4DGX4	Adrenal
SEC16A_A0A0C4DH09	-1.0938	1.94298	2.89657	empty	No	No	Control	SEC16A	A0A0C4DH09	Adrenal
IGHV5-51_A0A0C4DH38	0.914432	1.31211	1.75389	empty	No	No	COVID-19	IGHV5-51	A0A0C4DH38	Adrenal
COBLL1_A0A0D9SG04	-1.35174	1.9039	2.83403	empty	No	No	Control	COBLL1	A0A0D9SG04	Adrenal
GBA_A0A0G2JLB3	0.594779	1.62766	2.29878	empty	No	No	COVID-19	GBA	A0A0G2JLB3	Adrenal
HN1L_A6NGP5	-0.883542	1.52735	2.12007	empty	No	No	Control	HN1L	A6NGP5	Adrenal
RENBP_A6NKZ2	0.798702	1.46097	2.00045	empty	No	No	COVID-19	RENBP	A6NKZ2	Adrenal
CD81_A6NMH8	-1.12013	1.63047	2.30843	empty	No	No	Control	CD81	A6NMH8	Adrenal
SUMO3_A8MU27	-1.05923	2.67237	4.7844	empty	Yes	No	Control	SUMO3	A8MU27	Adrenal
FABP1_A8MW49	3.82419	1.80797	2.6461	empty	No	No	COVID-19	FABP1	A8MW49	Adrenal
MATR3_A8MXP9	-0.934705	2.59199	4.57791	empty	No	No	Control	MATR3	A8MXP9	Adrenal
MB_B0QYF8	3.92057	1.71879	2.48717	empty	Yes	No	COVID-19	MB	B0QYF8	Adrenal
APOC3_B0YIW2	-3.1882	3.17904	5.72085	Coagulation_Down	Yes	No	Control	APOC3	B0YIW2	Adrenal
FBLN1_B1AHL2	-0.931105	1.95175	2.91531	empty	Yes	No	Control	FBLN1	B1AHL2	Adrenal
SLC9A1_B1ALD5	-0.62191	1.51667	2.10087	empty	No	No	Control	SLC9A1	B1ALD5	Adrenal
POSTN_B1ALD9	-1.16922	1.39282	1.8898	empty	Yes	No	Control	POSTN	B1ALD9	Adrenal
CLN3_B4DFF3	0.786517	1.40469	1.91182	empty	No	No	COVID-19	CLN3	B4DFF3	Adrenal
_B4DLN1	-0.692242	1.74784	2.53641	empty	No	No	Control		B4DLN1	Adrenal
DERL1_B4E1G1	-0.83819	1.64794	2.35557	empty	No	No	Control	DERL1	B4E1G1	Adrenal
RANBP3_B7Z7F3	-0.669658	2.50293	4.31135	empty	No	No	Control	RANBP3	B7Z7F3	Adrenal
ITIH4_B7ZKJ8	1.01761	1.52735	2.12044	Plasma	Yes	No	COVID-19	ITIH4	B7ZKJ8	Adrenal
SUMO1_B8ZZ67	-1.08395	1.89396	2.8189	empty	No	No	Control	SUMO1	B8ZZ67	Adrenal
MZT2B_B8ZZ87	-0.640682	1.45539	1.99173	empty	No	No	Control	MZT2B	B8ZZ87	Adrenal
EIF2A_C9IZE1	-0.68589	2.47847	4.11172	empty	No	No	Control	EIF2A	C9IZE1	Adrenal
NAA50_C9J5D1	-0.59409	1.98034	2.98368	empty	No	No	Control	NAA50	C9J5D1	Adrenal
EBP_C9J719	-1.79707	1.80307	2.63968	empty	No	No	Control	EBP	C9J719	Adrenal
_C9JAW5	-1.02207	2.59199	4.56577	empty	No	No	Control		C9JAW5	Adrenal
SPCS1_C9JBL1	-1.37455	1.9039	2.83973	empty	No	No	Control	SPCS1	C9JBL1	Adrenal
MRPS33_C9JBY7	-0.7241	1.39892	1.89836	empty	No	No	Control	MRPS33	C9JBY7	Adrenal
PELP1_C9JFV4	-0.9297	1.74579	2.53055	empty	No	No	Control	PELP1	C9JFV4	Adrenal
TYMP_C9JGI3	1.13872	1.54876	2.16198	empty	No	No	COVID-19	TYMP	C9JGI3	Adrenal
CD163_C9JHR8	1.71223	1.81529	2.65836	empty	Yes	No	COVID-19	CD163	C9JHR8	Adrenal
MEST_C9JSW2	0.925526	1.7344	2.51058	empty	No	No	COVID-19	MEST	C9JSW2	Adrenal
AHSG_C9JV77	-1.42686	1.47765	2.03093	empty	Yes	No	Control	AHSG	C9JV77	Adrenal
NRCAM_C9JYY6	-0.977978	1.66611	2.38693	empty	No	No	Control	NRCAM	C9JYY6	Adrenal
UBE2H_C9JZG9	0.668199	2.15823	3.33038	empty	No	No	COVID-19	UBE2H	C9JZG9	Adrenal
TMEM33_D6RAA6	-0.835979	1.46338	2.00811	empty	No	No	Control	TMEM33	D6RAA6	Adrenal
NDUFS6_D6RBT3	-1.79158	1.60284	2.25441	empty	No	No	Control	NDUFS6	D6RBT3	Adrenal
SIL1_D6REA1	0.857274	1.55806	2.18382	empty	No	No	COVID-19	SIL1	D6REA1	Adrenal
OPA1_E5KLJ5	-0.64482	1.56551	2.19782	empty	No	No	Control	OPA1	E5KLJ5	Adrenal
ATOX1_E5RGN3	-1.19476	1.81529	2.65645	empty	No	No	Control	ATOX1	E5RGN3	Adrenal
YIPF5_E5RGR9	-0.862315	2.26938	3.57452	empty	No	No	Control	YIPF5	E5RGR9	Adrenal
ENY2_E5RHX8	-0.781243	2.04306	3.08391	empty	No	No	Control	ENY2	E5RHX8	Adrenal
TNS1_E7EMG1	-1.45988	2.14977	3.30618	empty	No	No	Control	TNS1	E7EMG1	Adrenal
SNCA_E7EPV7	-2.19063	1.59932	2.24794	empty	No	No	Control	SNCA	E7EPV7	Adrenal
MRPS25_E7EPW2	-0.752243	1.38337	1.87329	empty	No	No	Control	MRPS25	E7EPW2	Adrenal
ELN_E7EQH8	1.635	1.61954	2.28071	empty	No	No	COVID-19	ELN	E7EQH8	Adrenal
TCOF1_E7ETY2	-1.16875	1.70434	2.45989	empty	No	No	Control	TCOF1	E7ETY2	Adrenal
MAP4_E7EVA0	-1.28256	2.26938	3.56665	empty	No	No	Control	MAP4	E7EVA0	Adrenal
CYP3A43_E9PDL8	1.1721	1.83097	2.69884	empty	No	No	COVID-19	CYP3A43	E9PDL8	Adrenal
LRBA_E9PEM5	-0.786135	2.27072	3.61248	empty	No	No	Control	LRBA	E9PEM5	Adrenal
NDUFB9_E9PH64	-0.661018	1.32216	1.77994	empty	No	No	Control	NDUFB9	E9PH64	Adrenal
NEU1_E9PIF4	-0.812706	1.87116	2.78515	empty	No	No	Control	NEU1	E9PIF4	Adrenal
BCLAF1_E9PJA7	-2.00285	1.85483	2.75289	empty	No	No	Control	BCLAF1	E9PJA7	Adrenal
EED_E9PJK2	-1.6608	2.48865	4.20021	empty	No	No	Control	EED	E9PJK2	Adrenal
UBTF_E9PKP7	-0.861741	2.48451	4.16638	empty	No	No	Control	UBTF	E9PKP7	Adrenal
MOCS2_E9PKT9	-0.866029	1.46382	2.00932	empty	No	No	Control	MOCS2	E9PKT9	Adrenal
MRPL17_E9PKV2	-1.3412	2.06776	3.14892	empty	No	No	Control	MRPL17	E9PKV2	Adrenal
NDUFS8_E9PN51	-0.59519	1.56279	2.19105	empty	No	No	Control	NDUFS8	E9PN51	Adrenal
PTMS_F5GXR3	-1.5461	2.15823	3.3315	empty	No	No	Control	PTMS	F5GXR3	Adrenal
SPARC_F5GY03	-0.79479	1.50895	2.08896	empty	No	No	Control	SPARC	F5GY03	Adrenal
MFGE8_F5GZN3	0.748712	1.86895	2.78114	empty	No	No	COVID-19	MFGE8	F5GZN3	Adrenal
NECAP1_F5H2U7	-1.29403	1.9039	2.83421	empty	No	No	Control	NECAP1	F5H2U7	Adrenal
GOLT1B_F5H6U7	-1.51469	2.03148	3.06032	empty	No	No	Control	GOLT1B	F5H6U7	Adrenal
XRCC1_F5H8D7	-0.788282	2.21969	3.47037	empty	No	No	Control	XRCC1	F5H8D7	Adrenal
POLDIP3_F6VRR5	-1.31563	1.40108	1.90334	empty	No	No	Control	POLDIP3	F6VRR5	Adrenal
TMBIM6_F8VPI1	-0.996528	1.35973	1.83732	empty	No	No	Control	TMBIM6	F8VPI1	Adrenal
C12orf10_F8VQQ3	-0.833335	1.92554	2.86817	empty	No	No	Control	C12orf10	F8VQQ3	Adrenal
PPP1CC_F8VYE8	-0.609916	1.70434	2.46346	empty	Yes	No	Control	PPP1CC	F8VYE8	Adrenal
_F8W031	0.60568	1.81529	2.65662	empty	No	No	COVID-19		F8W031	Adrenal
NDRG3_F8WBF9	-0.969403	1.74784	2.54187	empty	No	No	Control	NDRG3	F8WBF9	Adrenal
API5_G3V1C3	1.36743	1.59951	2.24911	empty	No	No	COVID-19	API5	G3V1C3	Adrenal
LGMN_G3V2T4	-2.75429	1.49681	2.06926	empty	No	No	Control	LGMN	G3V2T4	Adrenal
_G3V599	-1.33437	1.7018	2.44995	empty	No	No	Control		G3V599	Adrenal
CLPTM1L_G5E9Z2	-0.788329	1.41383	1.92665	empty	No	No	Control	CLPTM1L	G5E9Z2	Adrenal
ZYX_H0Y2Y8	-1.44661	2.26938	3.59131	empty	No	No	Control	ZYX	H0Y2Y8	Adrenal
SGPL1_H0Y3V8	-0.85718	2.2216	3.48017	empty	No	No	Control	SGPL1	H0Y3V8	Adrenal
SLC23A2_H0Y544	-1.18839	1.63043	2.30735	empty	No	No	Control	SLC23A2	H0Y544	Adrenal
HNRNPD_H0Y8G5	-0.943132	2.48865	4.18992	empty	Yes	No	Control	HNRNPD	H0Y8G5	Adrenal
CRIP2_H0YFA4	-1.37462	2.26938	3.56538	empty	No	No	Control	CRIP2	H0YFA4	Adrenal
SRSF9_H0YIB4	-1.06146	1.74579	2.52731	empty	No	No	Control	SRSF9	H0YIB4	Adrenal
_H0YIV9	-1.38832	2.04571	3.09375	empty	No	No	Control		H0YIV9	Adrenal
NOL3_H3BM67	-1.40055	2.10697	3.23344	empty	No	No	Control	NOL3	H3BM67	Adrenal
ARPP19_H3BMD8	-1.04842	3.17904	5.90107	empty	No	No	Control	ARPP19	H3BMD8	Adrenal
RNPS1_H3BMM9	-0.759672	1.31455	1.75948	empty	No	No	Control	RNPS1	H3BMM9	Adrenal
FUS_H3BPE7	-0.814687	2.48865	4.20727	empty	Yes	No	Control	FUS	H3BPE7	Adrenal
PFDN5_H3BPF6	-1.44871	2.40505	3.9229	empty	No	No	Control	PFDN5	H3BPF6	Adrenal
YIPF4_H7C0D5	-0.910707	1.43163	1.95974	empty	No	No	Control	YIPF4	H7C0D5	Adrenal
TMEM245_H7C0G1	-1.47774	2.0061	3.0188	empty	No	No	Control	TMEM245	H7C0G1	Adrenal
APOO_H7C1U8	-0.995207	2.20974	3.44884	empty	No	No	Control	APOO	H7C1U8	Adrenal
_H7C4K7	-0.882699	1.88819	2.80945	empty	No	No	Control		H7C4K7	Adrenal
IAH1_H7C5G1	-0.587673	1.31455	1.76208	empty	No	No	Control	IAH1	H7C5G1	Adrenal
PHB2_J3KPX7	0.610666	2.45837	3.99095	empty	No	No	COVID-19	PHB2	J3KPX7	Adrenal
DCXR_J3KS22	0.625006	1.95175	2.91621	empty	No	No	COVID-19	DCXR	J3KS22	Adrenal
RSL1D1_J3QSV6	-0.714192	1.55764	2.18247	empty	No	No	Control	RSL1D1	J3QSV6	Adrenal
TTC19_K7EJA1	-0.67427	1.31455	1.75933	empty	No	No	Control	TTC19	K7EJA1	Adrenal
DAZAP1_K7EK33	-0.592863	1.65868	2.37605	empty	No	No	Control	DAZAP1	K7EK33	Adrenal
EIF1_K7EM18	-0.803024	2.60243	4.61969	empty	Yes	No	Control	EIF1	K7EM18	Adrenal
RTN2_K7EMR7	-1.82803	1.58307	2.22273	empty	No	No	Control	RTN2	K7EMR7	Adrenal
_K7ENI6	0.952446	1.65331	2.36953	empty	No	No	COVID-19		K7ENI6	Adrenal
RBM42_K7EP90	-0.607944	2.45837	4.03035	empty	No	No	Control	RBM42	K7EP90	Adrenal
APOC1_K7ERI9	-1.10306	1.6149	2.27291	empty	Yes	No	Control	APOC1	K7ERI9	Adrenal
EMP3_M0QXN1	-0.666695	1.33112	1.79143	empty	No	No	Control	EMP3	M0QXN1	Adrenal
NDUFA7_M0R0N0	-1.30606	2.48451	4.12731	empty	No	No	Control	NDUFA7	M0R0N0	Adrenal
DFFA_O00273	-0.850944	1.42796	1.95048	empty	No	No	Control	DFFA	O00273	Adrenal
MATN2_O00339	-1.78346	2.55123	4.40861	empty	No	No	Control	MATN2	O00339	Adrenal
RTCA_O00442	0.78496	1.5717	2.2059	empty	No	No	COVID-19	RTCA	O00442	Adrenal
NDUFA4_O00483	-1.20044	1.62766	2.29835	empty	No	No	Control	NDUFA4	O00483	Adrenal
BIN1_O00499	-0.7307	1.61631	2.27583	empty	No	No	Control	BIN1	O00499	Adrenal
PDCD5_O14737	-1.18448	2.27102	3.6323	empty	No	No	Control	PDCD5	O14737	Adrenal
TPP1_O14773	0.80644	1.30554	1.74602	empty	No	No	COVID-19	TPP1	O14773	Adrenal
PPP1R12A_O14974	-0.949028	2.49647	4.26296	empty	No	No	Control	PPP1R12A	O14974	Adrenal
SCAMP2_O15127	-1.08423	3.17904	5.4029	empty	No	No	Control	SCAMP2	O15127	Adrenal
DYNC1LI2_O43237	-0.744915	1.61449	2.26803	empty	No	No	Control	DYNC1LI2	O43237	Adrenal
CALU_O43852	1.02444	2.20646	3.44176	empty	Yes	No	COVID-19	CALU	O43852	Adrenal
SMARCA5_O60264	-1.22882	1.43366	1.96325	empty	No	No	Control	SMARCA5	O60264	Adrenal
PLIN3_O60664	-1.0802	1.7018	2.44853	empty	Yes	No	Control	PLIN3	O60664	Adrenal
SNX2_O60749	-0.816771	1.97253	2.9589	empty	No	No	Control	SNX2	O60749	Adrenal
TOM1_O60784	-0.759985	1.77851	2.59397	empty	No	No	Control	TOM1	O60784	Adrenal
NDUFB1_O75438	-1.27743	2.56131	4.4771	empty	No	No	Control	NDUFB1	O75438	Adrenal
PSIP1_O75475	-1.79726	2.55279	4.43382	empty	No	No	Control	PSIP1	O75475	Adrenal
EIF3G_O75821	-0.849529	2.31261	3.73111	empty	Yes	No	Control	EIF3G	O75821	Adrenal
ARL6IP5_O75915	-0.764298	1.81693	2.6697	empty	No	No	Control	ARL6IP5	O75915	Adrenal
SORBS2_O94875-7	-1.86705	2.15037	3.31603	empty	No	No	Control	SORBS2	O94875-7	Adrenal
GLS_O94925-3	0.98685	1.68159	2.4094	empty	No	No	COVID-19	GLS	O94925-3	Adrenal
LYPLA2_O95372	-0.799156	2.16676	3.35367	empty	No	No	Control	LYPLA2	O95372	Adrenal
APOM_O95445	-1.82707	2.50293	4.3029	empty	Yes	No	Control	APOM	O95445	Adrenal
H6PD_O95479	0.672326	1.81693	2.6671	empty	Yes	No	COVID-19	H6PD	O95479	Adrenal
DDX58_O95786	1.84869	1.81693	2.66578	empty	No	No	COVID-19	DDX58	O95786	Adrenal
F2_P00734	-1.13824	1.40131	1.90774	Coagulation_Down	Yes	No	Control	F2	P00734	Adrenal
PLG_P00747	-0.866537	1.81693	2.66676	empty	Yes	No	Control	PLG	P00747	Adrenal
MT-ATP6_P00846	-0.707842	1.33832	1.80035	empty	No	No	Control	MT-ATP6	P00846	Adrenal
SERPINA1_P01009	1.02648	1.46097	2.00104	Plasma	Yes	No	COVID-19	SERPINA1	P01009	Adrenal
SERPINA3_P01011	2.22238	2.50293	4.29646	Plasma	Yes	No	COVID-19	SERPINA3	P01011	Adrenal
AGT_P01019	0.774122	1.38712	1.8805	empty	Yes	No	COVID-19	AGT	P01019	Adrenal
C5_P01031	1.02724	1.49681	2.06608	empty	Yes	No	COVID-19	C5	P01031	Adrenal
CSTA_P01040	0.922418	1.48456	2.04758	empty	Yes	No	COVID-19	CSTA	P01040	Adrenal
_P01621	1.68663	1.62941	2.30424	empty	No	Yes	COVID-19		P01621	Adrenal
_P01769	1.49833	1.31455	1.76125	empty	No	Yes	COVID-19		P01769	Adrenal
IGHA1_P01876	1.15631	1.31455	1.76148	Plasma	Yes	Yes	COVID-19	IGHA1	P01876	Adrenal
KRT14_P02533	1.39128	1.41257	1.92467	empty	No	No	COVID-19	KRT14	P02533	Adrenal
KRT6A_P02538	1.25442	1.43093	1.9583	empty	No	No	COVID-19	KRT6A	P02538	Adrenal
LMNA_P02545-2	-0.845969	1.9039	2.84119	empty	Yes	No	Control	LMNA	P02545-2	Adrenal
APOA1_P02647	-2.35892	2.45837	4.01063	Plasma	Yes	No	Control	APOA1	P02647	Adrenal
APOA2_P02652	-1.71116	2.28229	3.65093	Plasma	Yes	No	Control	APOA2	P02652	Adrenal
CRP_P02741	3.05286	1.64594	2.34755	empty	Yes	No	COVID-19	CRP	P02741	Adrenal
C1QA_P02745	1.09809	2.11607	3.25071	empty	Yes	No	COVID-19	C1QA	P02745	Adrenal
C1QC_P02747	0.858953	1.76725	2.5747	empty	Yes	No	COVID-19	C1QC	P02747	Adrenal
C9_P02748	2.17067	2.21969	3.47211	empty	Yes	No	COVID-19	C9	P02748	Adrenal
AMBP_P02760	0.777233	1.56279	2.19288	empty	Yes	No	COVID-19	AMBP	P02760	Adrenal
TTR_P02766	-2.23125	2.2275	3.49825	Plasma	Yes	No	Control	TTR	P02766	Adrenal
PPBP_P02775	-1.61091	1.34485	1.81219	Platelet	Yes	No	Control	PPBP	P02775	Adrenal
FTL_P02792	2.90749	2.18843	3.40888	empty	Yes	No	COVID-19	FTL	P02792	Adrenal
MT-ND2_P03891	-0.995537	2.09045	3.1878	empty	No	No	Control	MT-ND2	P03891	Adrenal
VTN_P04004	1.173	1.78145	2.59889	empty	Yes	No	COVID-19	VTN	P04004	Adrenal
FUCA1_P04066	0.945323	1.94465	2.90078	empty	Yes	No	COVID-19	FUCA1	P04066	Adrenal
CSTB_P04080	-0.608583	2.04165	3.07521	empty	Yes	No	Control	CSTB	P04080	Adrenal
KRT6B_P04259	1.89019	2.09603	3.20039	empty	No	No	COVID-19	KRT6B	P04259	Adrenal
KRT1_P04264	1.72886	1.55113	2.16589	empty	No	No	COVID-19	KRT1	P04264	Adrenal
HSPB1_P04792	0.930464	1.40691	1.91546	empty	Yes	No	COVID-19	HSPB1	P04792	Adrenal
ARG1_P05089	2.12408	1.94465	2.90035	empty	No	No	COVID-19	ARG1	P05089	Adrenal
ISG15_P05161	2.28604	1.52774	2.12391	empty	No	No	COVID-19	ISG15	P05161	Adrenal
ALPL_P05186	1.50533	1.54319	2.15195	empty	No	No	COVID-19	ALPL	P05186	Adrenal
CTSB_P07858	0.774506	1.83146	2.70378	empty	Yes	No	COVID-19	CTSB	P07858	Adrenal
HSP90AA1_P07900	0.626911	1.74784	2.5388	empty	Yes	No	COVID-19	HSP90AA1	P07900	Adrenal
UQCRH_P07919	0.861181	1.51949	2.10708	empty	No	No	COVID-19	UQCRH	P07919	Adrenal
MGP_P08493	1.27741	3.17904	5.83852	empty	No	No	COVID-19	MGP	P08493	Adrenal
KRT19_P08727	1.19019	1.32177	1.77893	empty	No	No	COVID-19	KRT19	P08727	Adrenal
GSTP1_P09211	-0.868462	2.45837	4.04401	empty	No	No	Control	GSTP1	P09211	Adrenal
HMGB1_P09429	-1.12834	2.18342	3.39863	empty	Yes	No	Control	HMGB1	P09429	Adrenal
RBP1_P09455	-0.834031	2.09603	3.2003	empty	No	No	Control	RBP1	P09455	Adrenal
IFIT1_P09914	1.59399	1.38372	1.8749	empty	No	No	COVID-19	IFIT1	P09914	Adrenal
HIST1H1E_P10412	-0.626335	2.21811	3.4649	empty	Yes	No	Control	HIST1H1E	P10412	Adrenal
HSPA5_P11021	0.759954	1.86757	2.77557	empty	Yes	No	COVID-19	HSPA5	P11021	Adrenal
MAP2_P11137	1.51497	1.83659	2.71592	empty	No	No	COVID-19	MAP2	P11137	Adrenal
G6PD_P11413	0.655766	2.30475	3.70867	empty	Yes	No	COVID-19	G6PD	P11413	Adrenal
IGF2R_P11717	0.675436	1.8439	2.73336	empty	Yes	No	COVID-19	IGF2R	P11717	Adrenal
SLC25A6_P12236	-0.852602	1.53832	2.14236	empty	No	No	Control	SLC25A6	P12236	Adrenal
LAMP2_P13473	0.609817	1.7018	2.44706	empty	Yes	No	COVID-19	LAMP2	P13473	Adrenal
KRT10_P13645	1.75133	1.74579	2.52598	empty	No	No	COVID-19	KRT10	P13645	Adrenal
KRT5_P13647	1.34102	1.63381	2.31492	empty	No	No	COVID-19	KRT5	P13647	Adrenal
PDIA4_P13667	0.606129	1.68644	2.41896	empty	Yes	No	COVID-19	PDIA4	P13667	Adrenal
LCP1_P13796	0.809325	1.3413	1.80608	empty	Yes	No	COVID-19	LCP1	P13796	Adrenal
LBP_P18428	2.43864	2.38769	3.89836	empty	Yes	No	COVID-19	LBP	P18428	Adrenal
PTPRA_P18433	-0.968908	1.69041	2.42642	empty	No	No	Control	PTPRA	P18433	Adrenal
CDH2_P19022	-0.638564	1.7022	2.45414	empty	Yes	No	Control	CDH2	P19022	Adrenal
CYP11B2_P19099	0.677287	1.46909	2.01908	empty	No	No	COVID-19	CYP11B2	P19099	Adrenal
VCAM1_P19320	0.871769	1.64794	2.35084	empty	Yes	No	COVID-19	VCAM1	P19320	Adrenal
CSRP1_P21291	-1.21351	1.97253	2.96317	empty	Yes	No	Control	CSRP1	P21291	Adrenal
SCP2_P22307	-0.713458	1.41933	1.9343	empty	Yes	No	Control	SCP2	P22307	Adrenal
CFL1_P23528	-0.70728	2.01419	3.03374	Platelet	Yes	No	Control	CFL1	P23528	Adrenal
HMGB2_P26583	-0.955589	1.83659	2.71849	empty	No	No	Control	HMGB2	P26583	Adrenal
PTBP1_P26599	-0.662617	2.16603	3.34476	empty	Yes	No	Control	PTBP1	P26599	Adrenal
YWHAQ_P27348	-0.640501	1.93111	2.88272	empty	Yes	No	Control	YWHAQ	P27348	Adrenal
COL8A1_P27658	1.55523	1.88572	2.80515	empty	No	No	COVID-19	COL8A1	P27658	Adrenal
LAP3_P28838	0.992664	2.94963	5.09951	empty	No	No	COVID-19	LAP3	P28838	Adrenal
SERPINA4_P29622	-1.06879	1.38708	1.87962	empty	Yes	No	Control	SERPINA4	P29622	Adrenal
ALDH4A1_P30038	0.677127	1.57128	2.20453	empty	Yes	No	COVID-19	ALDH4A1	P30038	Adrenal
PRDX3_P30048	0.737701	1.55453	2.17626	empty	No	No	COVID-19	PRDX3	P30048	Adrenal
HLA-B_P30486	0.73057	1.42117	1.93758	empty	Yes	No	COVID-19	HLA-B	P30486	Adrenal
YWHAB_P31946	-0.668406	2.28229	3.67509	empty	Yes	No	Control	YWHAB	P31946	Adrenal
TIMP3_P35625	2.05767	1.49271	2.05874	empty	No	No	COVID-19	TIMP3	P35625	Adrenal
KRT2_P35908	1.48259	1.5202	2.10868	empty	No	No	COVID-19	KRT2	P35908	Adrenal
GGT5_P36269	-0.702082	2.16617	3.34823	empty	No	No	Control	GGT5	P36269	Adrenal
ARL2_P36404	0.779067	1.42392	1.94457	empty	No	No	COVID-19	ARL2	P36404	Adrenal
ATP6V1E1_P36543	0.657069	1.32145	1.77798	empty	No	No	COVID-19	ATP6V1E1	P36543	Adrenal
TAGLN2_P37802	-0.905496	2.0577	3.11315	Platelet	Yes	No	Control	TAGLN2	P37802	Adrenal
NAMPT_P43490	0.941541	2.06678	3.14361	empty	No	No	COVID-19	NAMPT	P43490	Adrenal
RPL29_P47914	-0.700746	1.34325	1.8093	empty	Yes	No	Control	RPL29	P47914	Adrenal
SARS_P49591	-0.77282	1.80066	2.63518	empty	No	No	Control	SARS	P49591	Adrenal
ACADVL_P49748	0.611859	1.89351	2.8166	empty	No	No	COVID-19	ACADVL	P49748	Adrenal
NT5C2_P49902	0.61344	2.48451	4.15716	empty	No	No	COVID-19	NT5C2	P49902	Adrenal
GMPS_P49915	-0.650502	1.67513	2.40177	empty	No	No	Control	GMPS	P49915	Adrenal
GNAQ_P50148	-0.63321	1.46794	2.01653	empty	No	No	Control	GNAQ	P50148	Adrenal
CRIP1_P50238	-0.728059	1.61193	2.26448	empty	No	No	Control	CRIP1	P50238	Adrenal
PLCD1_P51178	1.7473	2.27072	3.62037	empty	No	No	COVID-19	PLCD1	P51178	Adrenal
HSD17B4_P51659	0.735682	1.70406	2.45724	empty	No	No	COVID-19	HSD17B4	P51659	Adrenal
SGSH_P51688	0.87387	1.3413	1.80631	empty	No	No	COVID-19	SGSH	P51688	Adrenal
HDGF_P51858	-0.840521	1.71879	2.48932	empty	Yes	No	Control	HDGF	P51858	Adrenal
ARHGDIB_P52566	-0.776331	1.78801	2.60835	empty	No	No	Control	ARHGDIB	P52566	Adrenal
SLC25A1_P53007	-0.789277	1.38329	1.87244	empty	No	No	Control	SLC25A1	P53007	Adrenal
ARFIP1_P53367	-0.767118	2.32797	3.77584	empty	No	No	Control	ARFIP1	P53367	Adrenal
CTSC_P53634	0.766644	1.30303	1.7399	empty	Yes	No	COVID-19	CTSC	P53634	Adrenal
RAD23B_P54727	-0.734317	2.67237	4.76426	empty	No	No	Control	RAD23B	P54727	Adrenal
FCGRT_P55899	0.867246	1.46382	2.00969	empty	No	No	COVID-19	FCGRT	P55899	Adrenal
INHBE_P58166	1.86746	1.91458	2.85456	empty	No	No	COVID-19	INHBE	P58166	Adrenal
SEC61B_P60468	-1.13522	1.8467	2.73787	empty	No	No	Control	SEC61B	P60468	Adrenal
UBE2M_P61081	-0.645599	1.74784	2.53952	empty	No	No	Control	UBE2M	P61081	Adrenal
UBE2N_P61088	-0.671287	1.83747	2.72296	empty	Yes	No	Control	UBE2N	P61088	Adrenal
UFM1_P61960	-0.897678	1.64548	2.34599	empty	No	No	Control	UFM1	P61960	Adrenal
NUTF2_P61970	-0.672156	1.78807	2.60986	empty	No	No	Control	NUTF2	P61970	Adrenal
TMSB4X_P62328	-1.15841	2.27102	3.62751	Platelet	Yes	No	Control	TMSB4X	P62328	Adrenal
VSNL1_P62760	-2.03681	2.2275	3.49551	empty	No	No	Control	VSNL1	P62760	Adrenal
TMSB10_P63313	-1.06413	1.3239	1.78234	empty	Yes	No	Control	TMSB10	P63313	Adrenal
YBX1_P67809	-0.628725	1.6837	2.41504	empty	Yes	No	Control	YBX1	P67809	Adrenal
SRPX_P78539	2.00959	1.50557	2.08224	empty	No	No	COVID-19	SRPX	P78539	Adrenal
HMGN5_P82970	-2.04012	2.33277	3.8027	empty	No	No	Control	HMGN5	P82970	Adrenal
SARNP_P82979	-1.03208	1.49681	2.07015	empty	No	No	Control	SARNP	P82979	Adrenal
ERH_P84090	-0.71233	1.80066	2.6298	empty	Yes	No	Control	ERH	P84090	Adrenal
MXRA7_P84157	-2.34773	3.17904	5.41126	empty	No	No	Control	MXRA7	P84157	Adrenal
MXRA7_P84157-2	-0.989326	1.80066	2.63034	empty	No	No	Control	MXRA7	P84157-2	Adrenal
RBM3_P98179	-2.81952	2.31996	3.75864	empty	No	No	Control	RBM3	P98179	Adrenal
FKBP3_Q00688	-1.07576	1.97015	2.9481	empty	No	No	Control	FKBP3	Q00688	Adrenal
REEP5_Q00765	-1.68976	1.48456	2.04737	empty	Yes	No	Control	REEP5	Q00765	Adrenal
DSG1_Q02413	1.65643	1.45779	1.99489	empty	Yes	No	COVID-19	DSG1	Q02413	Adrenal
PLP2_Q04941	-0.793112	1.54696	2.15901	empty	Yes	No	Control	PLP2	Q04941	Adrenal
CALD1_Q05682	-0.707903	1.46382	2.01023	empty	Yes	No	Control	CALD1	Q05682	Adrenal
FAM160A1_Q05DH4	1.22754	1.68267	2.41221	empty	No	No	COVID-19	FAM160A1	Q05DH4	Adrenal
C1QBP_Q07021	0.693636	1.98135	2.99172	empty	No	No	COVID-19	C1QBP	Q07021	Adrenal
DPT_Q07507	1.2028	1.63774	2.32307	empty	No	No	COVID-19	DPT	Q07507	Adrenal
LRP1_Q07954	0.699243	1.58307	2.22107	empty	Yes	No	COVID-19	LRP1	Q07954	Adrenal
FCHO2_Q0JRZ9	-1.25466	2.17414	3.37155	empty	No	No	Control	FCHO2	Q0JRZ9	Adrenal
FLII_Q13045	1.22289	2.26938	3.57573	empty	No	No	COVID-19	FLII	Q13045	Adrenal
STK3_Q13188	2.07512	1.92554	2.87021	empty	No	No	COVID-19	STK3	Q13188	Adrenal
SF3B2_Q13435	-1.02286	3.17904	5.83907	empty	No	No	Control	SF3B2	Q13435	Adrenal
FKBP5_Q13451	0.776953	2.17907	3.38517	empty	No	No	COVID-19	FKBP5	Q13451	Adrenal
DCTN2_Q13561	-0.59071	1.61954	2.28046	empty	No	No	Control	DCTN2	Q13561	Adrenal
NAE1_Q13564	-0.662195	2.04911	3.0996	empty	No	No	Control	NAE1	Q13564	Adrenal
CUL3_Q13618	-0.611064	1.63774	2.32202	empty	No	No	Control	CUL3	Q13618	Adrenal
ITPR3_Q14573	-1.57148	1.69041	2.4269	empty	No	No	Control	ITPR3	Q14573	Adrenal
MVP_Q14764	0.871365	2.10281	3.22563	empty	No	No	COVID-19	MVP	Q14764	Adrenal
LASP1_Q14847	-0.832376	2.04247	3.0808	empty	Yes	No	Control	LASP1	Q14847	Adrenal
GPNMB_Q14956	1.37186	1.5202	2.1106	empty	Yes	No	COVID-19	GPNMB	Q14956	Adrenal
PDIA6_Q15084	0.940477	2.57635	4.52994	empty	Yes	No	COVID-19	PDIA6	Q15084	Adrenal
RCN1_Q15293	0.688443	2.28229	3.67108	empty	Yes	No	COVID-19	RCN1	Q15293	Adrenal
CNN3_Q15417	-0.936729	2.1934	3.42122	empty	No	No	Control	CNN3	Q15417	Adrenal
SAFB_Q15424	-1.33901	3.17904	5.39586	empty	No	No	Control	SAFB	Q15424	Adrenal
TRIP6_Q15654	-0.888834	1.83659	2.7143	empty	No	No	Control	TRIP6	Q15654	Adrenal
ELAVL1_Q15717	-0.603051	1.54039	2.1472	empty	No	No	Control	ELAVL1	Q15717	Adrenal
NEDD8_Q15843	-1.76972	2.14977	3.29965	empty	No	No	Control	NEDD8	Q15843	Adrenal
ETFDH_Q16134	0.610633	1.4013	1.90702	empty	No	No	COVID-19	ETFDH	Q16134	Adrenal
LTC4S_Q16873	-1.08798	1.46909	2.01846	empty	No	No	Control	LTC4S	Q16873	Adrenal
RABL6_Q3YEC7	-0.646664	1.85556	2.75537	empty	No	No	Control	RABL6	Q3YEC7	Adrenal
TIMM50_Q3ZCQ8	-0.681451	2.47672	4.10062	empty	No	No	Control	TIMM50	Q3ZCQ8	Adrenal
PLCH1_Q4KWH8	0.952199	1.47048	2.02141	empty	No	No	COVID-19	PLCH1	Q4KWH8	Adrenal
HSD17B12_Q53GQ0	-0.704422	1.7894	2.61411	empty	No	No	Control	HSD17B12	Q53GQ0	Adrenal
OCIAD2_Q56VL3	-2.17945	1.64149	2.33827	empty	No	No	Control	OCIAD2	Q56VL3	Adrenal
HSP90AB4P_Q58FF6	1.47613	1.82274	2.68418	empty	No	No	COVID-19	HSP90AB4P	Q58FF6	Adrenal
FLG2_Q5D862	1.54859	1.86757	2.7773	empty	Yes	No	COVID-19	FLG2	Q5D862	Adrenal
TOR1AIP1_Q5JTV8	-0.714221	2.45837	4.00401	empty	No	No	Control	TOR1AIP1	Q5JTV8	Adrenal
PSMF1_Q5QPM7	-0.880612	2.28229	3.65895	empty	No	No	Control	PSMF1	Q5QPM7	Adrenal
HP1BP3_Q5SSJ5	-0.874466	2.10697	3.23366	empty	No	No	Control	HP1BP3	Q5SSJ5	Adrenal
CAB39L_Q5TAW7	-1.67058	1.40958	1.91935	empty	No	No	Control	CAB39L	Q5TAW7	Adrenal
DDI2_Q5TDH0	-0.965113	1.81626	2.66355	empty	No	No	Control	DDI2	Q5TDH0	Adrenal
BROX_Q5VW32	-1.1436	1.53145	2.12938	empty	No	No	Control	BROX	Q5VW32	Adrenal
RHBDD2_Q6NTF9	-1.09987	1.82009	2.67834	empty	No	No	Control	RHBDD2	Q6NTF9	Adrenal
MOXD1_Q6UVY6	-1.42281	2.02691	3.05107	empty	No	No	Control	MOXD1	Q6UVY6	Adrenal
UGT2A3_Q6UWM9	-1.50141	1.7542	2.55619	empty	No	No	Control	UGT2A3	Q6UWM9	Adrenal
THSD4_Q6ZMP0	-0.77178	1.46097	2.00327	empty	No	No	Control	THSD4	Q6ZMP0	Adrenal
MYH14_Q7Z406	1.44239	1.74579	2.52957	empty	No	No	COVID-19	MYH14	Q7Z406	Adrenal
MAVS_Q7Z434	-1.1479	2.07396	3.16452	empty	No	No	Control	MAVS	Q7Z434	Adrenal
HDGFRP2_Q7Z4V5	-0.637534	1.92554	2.87276	empty	No	No	Control	HDGFRP2	Q7Z4V5	Adrenal
HUWE1_Q7Z6Z7	-0.760471	2.06316	3.12364	empty	No	No	Control	HUWE1	Q7Z6Z7	Adrenal
KRT77_Q7Z794	1.39273	2.2275	3.49008	empty	No	No	COVID-19	KRT77	Q7Z794	Adrenal
NLRX1_Q86UT6	-1.00171	1.38325	1.87104	empty	No	No	Control	NLRX1	Q86UT6	Adrenal
LUZP1_Q86V48	0.71235	1.83747	2.72185	empty	No	No	COVID-19	LUZP1	Q86V48	Adrenal
CAND1_Q86VP6	-0.623544	1.61954	2.28006	empty	No	No	Control	CAND1	Q86VP6	Adrenal
HRNR_Q86YZ3	1.02934	2.13951	3.28629	empty	Yes	No	COVID-19	HRNR	Q86YZ3	Adrenal
NRM_Q8IXM6	-1.05452	1.31455	1.75868	empty	No	No	Control	NRM	Q8IXM6	Adrenal
PARP9_Q8IXQ6	0.962307	1.37723	1.86033	empty	No	No	COVID-19	PARP9	Q8IXQ6	Adrenal
KRTCAP2_Q8N6L1	-0.989936	1.55453	2.17635	empty	No	No	Control	KRTCAP2	Q8N6L1	Adrenal
POMGNT2_Q8NAT1	0.88021	2.15037	3.31284	empty	No	No	COVID-19	POMGNT2	Q8NAT1	Adrenal
COLGALT1_Q8NBJ5	1.09788	1.92554	2.86762	empty	No	No	COVID-19	COLGALT1	Q8NBJ5	Adrenal
RDH13_Q8NBN7	-1.04587	1.42894	1.95304	empty	No	No	Control	RDH13	Q8NBN7	Adrenal
SERBP1_Q8NC51-3	-1.02062	2.18342	3.39458	empty	Yes	No	Control	SERBP1	Q8NC51-3	Adrenal
MAPK1IP1L_Q8NDC0	-0.702545	3.17904	5.51167	empty	No	No	Control	MAPK1IP1L	Q8NDC0	Adrenal
TSTD1_Q8NFU3	-0.909583	1.4846	2.04902	empty	No	No	Control	TSTD1	Q8NFU3	Adrenal
PLBD2_Q8NHP8	0.966526	1.51908	2.10582	empty	No	No	COVID-19	PLBD2	Q8NHP8	Adrenal
ADCK3_Q8NI60	0.639785	1.53789	2.14105	empty	No	No	COVID-19	ADCK3	Q8NI60	Adrenal
NT5C_Q8TCD5	-0.659342	1.58476	2.23046	empty	No	No	Control	NT5C	Q8TCD5	Adrenal
PNPT1_Q8TCS8	0.688598	2.48865	4.22175	empty	No	No	COVID-19	PNPT1	Q8TCS8	Adrenal
PCNP_Q8WW12	-1.63997	1.74784	2.53623	empty	No	No	Control	PCNP	Q8WW12	Adrenal
GBF1_Q92538	-0.609402	1.48345	2.03957	empty	No	No	Control	GBF1	Q92538	Adrenal
AP3S1_Q92572	-0.82302	1.31533	1.76624	empty	No	No	Control	AP3S1	Q92572	Adrenal
LPGAT1_Q92604	-0.639733	1.50689	2.0844	empty	No	No	Control	LPGAT1	Q92604	Adrenal
MRPS31_Q92665	-1.27517	3.12569	5.30776	empty	No	No	Control	MRPS31	Q92665	Adrenal
GGH_Q92820	1.03847	1.74784	2.53856	empty	Yes	No	COVID-19	GGH	Q92820	Adrenal
LPP_Q93052	-0.746518	1.55453	2.17224	empty	No	No	Control	LPP	Q93052	Adrenal
TCEAL3_Q969E4	-1.26512	1.5398	2.14561	empty	No	No	Control	TCEAL3	Q969E4	Adrenal
SYAP1_Q96A49	-0.963735	2.04165	3.07584	empty	No	No	Control	SYAP1	Q96A49	Adrenal
AKT1S1_Q96B36	-1.36822	3.62312	6.91913	empty	No	No	Control	AKT1S1	Q96B36	Adrenal
RBMXL1_Q96E39	-0.76485	2.06382	3.13621	empty	No	No	Control	RBMXL1	Q96E39	Adrenal
MRPL53_Q96EL3	-1.68059	1.35973	1.83813	empty	No	No	Control	MRPL53	Q96EL3	Adrenal
DNAJA3_Q96EY1	0.773306	2.32797	3.77272	empty	No	No	COVID-19	DNAJA3	Q96EY1	Adrenal
ERO1L_Q96HE7	0.64277	1.74452	2.52333	empty	No	No	COVID-19	ERO1L	Q96HE7	Adrenal
FUBP3_Q96I24	-0.910551	2.48451	4.13072	empty	No	No	Control	FUBP3	Q96I24	Adrenal
PAWR_Q96IZ0	-0.932428	2.27072	3.61356	empty	No	No	Control	PAWR	Q96IZ0	Adrenal
USP47_Q96K76	1.09757	1.65312	2.36612	empty	No	No	COVID-19	USP47	Q96K76	Adrenal
RBM14_Q96PK6	-0.656885	2.48451	4.13	empty	No	No	Control	RBM14	Q96PK6	Adrenal
CDC5L_Q99459	-1.15996	3.17904	5.42461	empty	No	No	Control	CDC5L	Q99459	Adrenal
CHP1_Q99653	0.667341	2.04306	3.0838	empty	No	No	COVID-19	CHP1	Q99653	Adrenal
MGST2_Q99735	0.771166	2.49647	4.24841	empty	No	No	COVID-19	MGST2	Q99735	Adrenal
SLC29A1_Q99808	-1.97922	1.72214	2.49571	empty	No	No	Control	SLC29A1	Q99808	Adrenal
PI4K2A_Q9BTU6	0.797608	2.32797	3.78093	empty	No	No	COVID-19	PI4K2A	Q9BTU6	Adrenal
NTMT1_Q9BV86	0.653186	1.46097	1.99908	empty	No	No	COVID-19	NTMT1	Q9BV86	Adrenal
HINT2_Q9BX68	-0.970462	1.53832	2.14271	empty	No	No	Control	HINT2	Q9BX68	Adrenal
SIGLEC1_Q9BZZ2	1.44973	1.77731	2.59045	empty	No	No	COVID-19	SIGLEC1	Q9BZZ2	Adrenal
DPY30_Q9C005	-0.989084	1.81529	2.65762	empty	No	No	Control	DPY30	Q9C005	Adrenal
TNKS1BP1_Q9C0C2	-0.79805	3.17904	5.57654	empty	No	No	Control	TNKS1BP1	Q9C0C2	Adrenal
PAIP1_Q9H074	1.32719	2.09603	3.20384	empty	No	No	COVID-19	PAIP1	Q9H074	Adrenal
PNN_Q9H307	-0.832877	1.77033	2.5795	empty	No	No	Control	PNN	Q9H307	Adrenal
CPVL_Q9H3G5	1.67887	1.7542	2.55605	empty	No	No	COVID-19	CPVL	Q9H3G5	Adrenal
TOR1AIP2_Q9H496	-1.1902	1.46215	2.00611	empty	No	No	Control	TOR1AIP2	Q9H496	Adrenal
OPA3_Q9H6K4	-0.658255	1.35818	1.83223	empty	No	No	Control	OPA3	Q9H6K4	Adrenal
SIAE_Q9HAT2	0.791566	1.30264	1.73891	empty	No	No	COVID-19	SIAE	Q9HAT2	Adrenal
CACYBP_Q9HB71	0.626804	2.45837	3.99327	empty	Yes	No	COVID-19	CACYBP	Q9HB71	Adrenal
PARVB_Q9HBI1	-0.585177	1.64076	2.33468	Platelet	No	No	Control	PARVB	Q9HBI1	Adrenal
PLGRKT_Q9HBL7	1.15826	2.30475	3.71266	empty	No	No	COVID-19	PLGRKT	Q9HBL7	Adrenal
MRPL47_Q9HD33	-0.845477	2.09603	3.20687	empty	No	No	Control	MRPL47	Q9HD33	Adrenal
RTN4_Q9NQC3-2	-1.37681	2.25163	3.54332	empty	No	No	Control	RTN4	Q9NQC3-2	Adrenal
HINT3_Q9NQE9	-0.885841	1.63047	2.3104	empty	No	No	Control	HINT3	Q9NQE9	Adrenal
DDX21_Q9NR30	-0.74515	1.30303	1.74029	empty	Yes	No	Control	DDX21	Q9NR30	Adrenal
FAM49B_Q9NUQ9	-0.665296	1.64794	2.35232	empty	No	No	Control	FAM49B	Q9NUQ9	Adrenal
ARMC1_Q9NVT9	-1.19307	1.78145	2.59936	empty	No	No	Control	ARMC1	Q9NVT9	Adrenal
C1orf123_Q9NWV4	-0.778665	1.97015	2.94809	empty	No	No	Control	C1orf123	Q9NWV4	Adrenal
NDUFB11_Q9NX14	-0.863145	2.45837	4.047	empty	No	No	Control	NDUFB11	Q9NX14	Adrenal
THUMPD1_Q9NXG2	-0.704751	1.79861	2.62627	empty	No	No	Control	THUMPD1	Q9NXG2	Adrenal
COA4_Q9NYJ1	-2.03532	3.17904	5.5975	empty	No	No	Control	COA4	Q9NYJ1	Adrenal
TECR_Q9NZ01	-0.811298	1.45418	1.98976	empty	No	No	Control	TECR	Q9NZ01	Adrenal
NDUFA13_Q9P0J0	-0.610874	1.62217	2.28897	empty	No	No	Control	NDUFA13	Q9P0J0	Adrenal
SUCLA2_Q9P2R7	0.584969	1.95315	2.92693	empty	No	No	COVID-19	SUCLA2	Q9P2R7	Adrenal
DPM3_Q9P2X0	-0.840651	1.36034	1.84077	empty	No	No	Control	DPM3	Q9P2X0	Adrenal
DNAJB9_Q9UBS3	2.39852	1.52735	2.12164	empty	No	No	COVID-19	DNAJB9	Q9UBS3	Adrenal
DNAJB11_Q9UBS4	0.666524	2.17414	3.37456	empty	No	No	COVID-19	DNAJB11	Q9UBS4	Adrenal
NDUFA12_Q9UI09	-0.785375	1.46097	1.99976	empty	No	No	Control	NDUFA12	Q9UI09	Adrenal
TAGLN3_Q9UI15	-1.27115	1.69041	2.42415	empty	No	No	Control	TAGLN3	Q9UI15	Adrenal
DBNL_Q9UJU6	-0.588533	2.56344	4.49772	empty	No	No	Control	DBNL	Q9UJU6	Adrenal
STOML2_Q9UJZ1	0.609446	1.47764	2.02993	empty	No	No	COVID-19	STOML2	Q9UJZ1	Adrenal
BAG5_Q9UL15	-0.62168	1.63047	2.30848	empty	No	No	Control	BAG5	Q9UL15	Adrenal
NSFL1C_Q9UNZ2	-0.930919	1.63815	2.3262	empty	No	No	Control	NSFL1C	Q9UNZ2	Adrenal
SMC3_Q9UQE7	-1.36127	2.04397	3.08956	empty	No	No	Control	SMC3	Q9UQE7	Adrenal
BCS1L_Q9Y276	0.627969	1.58307	2.22154	empty	No	No	COVID-19	BCS1L	Q9Y276	Adrenal
VSIG4_Q9Y279	1.58396	1.48412	2.04376	empty	No	No	COVID-19	VSIG4	Q9Y279	Adrenal
CFL2_Q9Y281	-0.725401	1.64794	2.35356	empty	No	No	Control	CFL2	Q9Y281	Adrenal
SLC27A6_Q9Y2P4	-1.63947	1.34488	1.81287	empty	No	No	Control	SLC27A6	Q9Y2P4	Adrenal
THRAP3_Q9Y2W1	-0.758636	1.30811	1.7492	empty	No	No	Control	THRAP3	Q9Y2W1	Adrenal
WBP11_Q9Y2W2	-1.52721	1.55453	2.17345	empty	No	No	Control	WBP11	Q9Y2W2	Adrenal
CAB39_Q9Y376	-0.834194	2.06678	3.14268	empty	No	No	Control	CAB39	Q9Y376	Adrenal
TMED5_Q9Y3A6	0.643495	1.72098	2.49324	empty	No	No	COVID-19	TMED5	Q9Y3A6	Adrenal
CD2AP_Q9Y5K6	-1.27929	2.48865	4.18259	empty	No	No	Control	CD2AP	Q9Y5K6	Adrenal
SNX5_Q9Y5X3	-0.619755	1.39752	1.89626	empty	No	No	Control	SNX5	Q9Y5X3	Adrenal
CHCHD2_Q9Y6H1	-0.706881	2.09603	3.20579	empty	No	No	Control	CHCHD2	Q9Y6H1	Adrenal
IGLV3-27_A0A075B6J3	1.08526	1.39308	1.50083	empty	No	Yes	COVID-19	IGLV3-27	A0A075B6J3	BloodVessels
C11orf54_A0A087WT99	1.4088	2.39852	2.94421	empty	No	No	COVID-19	C11orf54	A0A087WT99	BloodVessels
ITIH2_A0A087WTE1	-2.04784	3.57018	4.68201	Plasma	Yes	No	Control	ITIH2	A0A087WTE1	BloodVessels
RANBP17_A0A087WTZ2	-1.36144	2.65124	3.29186	empty	No	No	Control	RANBP17	A0A087WTZ2	BloodVessels
GYPA_A0A087WU29	-2.5468	3.57517	4.71114	empty	No	No	Control	GYPA	A0A087WU29	BloodVessels
TKFC_A0A087WUL0	-0.83667	2.13521	2.57469	empty	No	No	Control	TKFC	A0A087WUL0	BloodVessels
PSMD13_A0A087WUL9	-1.01731	3.05469	3.88042	empty	No	No	Control	PSMD13	A0A087WUL9	BloodVessels
GSTA3_A0A087WXM2	2.78523	1.63464	1.84007	empty	No	No	COVID-19	GSTA3	A0A087WXM2	BloodVessels
COL5A1_A0A087WXW9	1.15695	2.26758	2.75641	empty	No	No	COVID-19	COL5A1	A0A087WXW9	BloodVessels
OPTN_A0A087WY28	-0.60525	2.26652	2.75343	empty	No	No	Control	OPTN	A0A087WY28	BloodVessels
PTGES3_A0A087WYT3	-0.745169	2.63383	3.25696	empty	No	No	Control	PTGES3	A0A087WYT3	BloodVessels
PARVB_A0A087WZB5	-1.73266	2.74213	3.42	Platelet	No	No	Control	PARVB	A0A087WZB5	BloodVessels
SPTA1_A0A087WZE4	-2.50749	4.09155	5.58125	RBC	No	No	Control	SPTA1	A0A087WZE4	BloodVessels
RNASET2_A0A087WZM2	2.32024	3.75016	4.96037	empty	Yes	No	COVID-19	RNASET2	A0A087WZM2	BloodVessels
RHAG_A0A087WZZ4	-3.15799	2.62536	3.24032	empty	No	No	Control	RHAG	A0A087WZZ4	BloodVessels
SETSIP_A0A087X027	0.589022	1.65114	1.87506	empty	Yes	No	COVID-19	SETSIP	A0A087X027	BloodVessels
COL6A1_A0A087X0S5	-0.813863	1.81201	2.11094	empty	Yes	No	Control	COL6A1	A0A087X0S5	BloodVessels
ACOT2_A0A087X0W7	0.858137	1.60273	1.79071	empty	No	No	COVID-19	ACOT2	A0A087X0W7	BloodVessels
NDUFA5_A0A087X1G1	0.941215	2.46358	3.03641	empty	No	No	COVID-19	NDUFA5	A0A087X1G1	BloodVessels
LYPLA1_A0A087X1K9	0.833244	1.66911	1.89966	empty	No	No	COVID-19	LYPLA1	A0A087X1K9	BloodVessels
HMCN2_A0A096LP30	-2.2965	2.37434	2.91608	empty	Yes	No	Control	HMCN2	A0A096LP30	BloodVessels
HNRNPUL1_A0A0A0MRA5	0.839712	3.04176	3.86146	empty	No	No	COVID-19	HNRNPUL1	A0A0A0MRA5	BloodVessels
PCMT1_A0A0A0MRJ6	-0.640432	1.90114	2.24074	empty	Yes	No	Control	PCMT1	A0A0A0MRJ6	BloodVessels
HADH_A0A0A0MSE2	0.811646	1.85835	2.18332	empty	No	No	COVID-19	HADH	A0A0A0MSE2	BloodVessels
PITPNB_A0A0A0MSW4	-0.623133	2.0701	2.49607	empty	No	No	Control	PITPNB	A0A0A0MSW4	BloodVessels
AKR1C1_A0A0A0MT30	1.31156	2.83283	3.56348	empty	No	No	COVID-19	AKR1C1	A0A0A0MT30	BloodVessels
IVD_A0A0A0MT83	2.34715	2.4679	3.04413	empty	No	No	COVID-19	IVD	A0A0A0MT83	BloodVessels
CUL2_A0A0A0MTN0	-1.14778	2.05513	2.47	empty	No	No	Control	CUL2	A0A0A0MTN0	BloodVessels
CDH13_A0A0A0MTR1	0.757846	1.87707	2.2088	empty	Yes	No	COVID-19	CDH13	A0A0A0MTR1	BloodVessels
IGLV1-36_A0A0B4J1U3	1.65609	1.42343	1.54508	empty	No	No	COVID-19	IGLV1-36	A0A0B4J1U3	BloodVessels
IGHV2-26_A0A0B4J1V2	1.89553	1.91815	2.26575	empty	No	Yes	COVID-19	IGHV2-26	A0A0B4J1V2	BloodVessels
IGHV1-69_A0A0B4J1V5	1.69474	3.02247	3.83327	empty	No	Yes	COVID-19	IGHV1-69	A0A0B4J1V5	BloodVessels
IGLV9-49_A0A0B4J1Y8	1.51829	1.52122	1.67751	empty	No	Yes	COVID-19	IGLV9-49	A0A0B4J1Y8	BloodVessels
DAD1_A0A0B4J239	0.585043	2.06691	2.48807	empty	No	No	COVID-19	DAD1	A0A0B4J239	BloodVessels
IGKV1D-13_A0A0B4J2D9	1.33404	1.4414	1.56756	empty	No	Yes	COVID-19	IGKV1D-13	A0A0B4J2D9	BloodVessels
SOD2_A0A0C4DFU2	0.899899	1.37318	1.47229	empty	Yes	No	COVID-19	SOD2	A0A0C4DFU2	BloodVessels
EMILIN1_A0A0C4DFX3	1.05023	2.71662	3.38805	empty	No	No	COVID-19	EMILIN1	A0A0C4DFX3	BloodVessels
RPSA_A0A0C4DG17	0.864384	3.88402	5.2523	empty	Yes	No	COVID-19	RPSA	A0A0C4DG17	BloodVessels
ABLIM3_A0A0C4DGA7	0.61164	1.52072	1.67636	empty	No	No	COVID-19	ABLIM3	A0A0C4DGA7	BloodVessels
SCOC_A0A0C4DGB0	-1.17216	2.31219	2.81904	empty	No	No	Control	SCOC	A0A0C4DGB0	BloodVessels
PACSIN3_A0A0C4DGG1	-1.61966	1.4414	1.56855	empty	No	No	Control	PACSIN3	A0A0C4DGG1	BloodVessels
SHBG_A0A0C4DGN2	-1.19068	1.5118	1.6655	empty	Yes	No	Control	SHBG	A0A0C4DGN2	BloodVessels
CAPNS1_A0A0C4DGQ5	-0.694176	4.13294	5.70976	empty	No	No	Control	CAPNS1	A0A0C4DGQ5	BloodVessels
CUL1_A0A0C4DGX4	-1.70963	2.84664	3.58467	empty	No	No	Control	CUL1	A0A0C4DGX4	BloodVessels
IGHV5-51_A0A0C4DH38	-1.11924	1.66391	1.89321	empty	No	No	Control	IGHV5-51	A0A0C4DH38	BloodVessels
SPTAN1_A0A0D9SF54	-0.610902	3.38574	4.40381	empty	No	No	Control	SPTAN1	A0A0D9SF54	BloodVessels
SERPINF2_A0A0G2JPA8	-1.51485	4.042	5.49786	Plasma	Yes	No	Control	SERPINF2	A0A0G2JPA8	BloodVessels
SSC5D_A1L4H1	-1.24974	2.43262	2.99851	empty	Yes	No	Control	SSC5D	A1L4H1	BloodVessels
STMN1_A2A2D0	-1.1069	1.63193	1.83267	empty	No	No	Control	STMN1	A2A2D0	BloodVessels
FANK1_A6NH44	-2.33602	2.86774	3.62092	empty	No	No	Control	FANK1	A6NH44	BloodVessels
USP14_A6NJA2	-0.748473	2.71662	3.3893	empty	No	No	Control	USP14	A6NJA2	BloodVessels
MANF_A8K878	1.21786	2.38251	2.92582	empty	No	No	COVID-19	MANF	A8K878	BloodVessels
SNRPB_A8MT02	0.908277	4.45493	6.09357	empty	No	No	COVID-19	SNRPB	A8MT02	BloodVessels
SUMO3_A8MU27	-0.816476	2.63787	3.26339	empty	Yes	No	Control	SUMO3	A8MU27	BloodVessels
NAP1L4_A8MXH2	-0.597744	1.91225	2.25783	empty	No	No	Control	NAP1L4	A8MXH2	BloodVessels
MB_B0QYF8	2.65085	2.83463	3.56778	empty	Yes	No	COVID-19	MB	B0QYF8	BloodVessels
APOC3_B0YIW2	-2.0225	3.46381	4.5258	Coagulation_Down	Yes	No	Control	APOC3	B0YIW2	BloodVessels
RAC2_B1AH77	-2.25543	1.87683	2.20662	empty	No	No	Control	RAC2	B1AH77	BloodVessels
HMOX1_B1AHA8	1.35372	1.63612	1.84443	empty	No	No	COVID-19	HMOX1	B1AHA8	BloodVessels
CPN1_B1AP58	-1.95582	2.26586	2.75	empty	Yes	No	Control	CPN1	B1AP58	BloodVessels
MMP28_B3KV06	-1.31561	2.34912	2.86779	empty	No	No	Control	MMP28	B3KV06	BloodVessels
MFAP5_B3KW70	1.84453	1.54224	1.70772	empty	No	No	COVID-19	MFAP5	B3KW70	BloodVessels
_B4DEV8	-0.804698	1.75431	2.02294	empty	Yes	No	Control		B4DEV8	BloodVessels
CS_B4DJV2	0.745663	1.70576	1.95283	empty	Yes	No	COVID-19	CS	B4DJV2	BloodVessels
NQO1_B4DLR8	1.4398	1.39724	1.50946	empty	No	No	COVID-19	NQO1	B4DLR8	BloodVessels
PCK2_B4DW73	1.06758	1.55633	1.72922	empty	Yes	No	COVID-19	PCK2	B4DW73	BloodVessels
RPA3_B5MC59	-0.670785	2.16715	2.62447	empty	No	No	Control	RPA3	B5MC59	BloodVessels
RAN_B5MDF5	-1.06367	3.10673	3.95426	empty	Yes	No	Control	RAN	B5MDF5	BloodVessels
GUCY1B3_B7Z685	-0.813545	2.35552	2.88942	empty	No	No	Control	GUCY1B3	B7Z685	BloodVessels
ACADM_B7Z9I1	1.96182	2.60848	3.22033	empty	No	No	COVID-19	ACADM	B7Z9I1	BloodVessels
RPL23_B9ZVP7	-0.911964	1.59775	1.78364	empty	No	No	Control	RPL23	B9ZVP7	BloodVessels
HAAO_C9IY88	0.924042	2.29807	2.79913	empty	No	No	COVID-19	HAAO	C9IY88	BloodVessels
CUTA_C9IZG4	0.822633	1.72	1.97109	empty	No	No	COVID-19	CUTA	C9IZG4	BloodVessels
SRI_C9J0K6	-0.6265	1.55633	1.72742	empty	No	No	Control	SRI	C9J0K6	BloodVessels
ALDH5A1_C9J8Q5	1.96202	2.59007	3.19822	empty	No	No	COVID-19	ALDH5A1	C9J8Q5	BloodVessels
RANBP1_C9JDM3	-0.819543	1.75693	2.03078	empty	No	No	Control	RANBP1	C9JDM3	BloodVessels
CYCS_C9JFR7	0.746173	1.42343	1.54355	empty	Yes	No	COVID-19	CYCS	C9JFR7	BloodVessels
FAHD2A_C9JGM0	1.61323	1.5937	1.7768	empty	No	No	COVID-19	FAHD2A	C9JGM0	BloodVessels
APEH_C9JIF9	-1.59595	3.21841	4.12792	empty	No	No	Control	APEH	C9JIF9	BloodVessels
LSM8_C9JIZ0	1.17769	1.98582	2.36809	empty	No	No	COVID-19	LSM8	C9JIZ0	BloodVessels
MTPN_C9JL85	-0.816928	1.5586	1.73416	empty	Yes	No	Control	MTPN	C9JL85	BloodVessels
AHSG_C9JV77	-1.15573	2.0798	2.50941	empty	Yes	No	Control	AHSG	C9JV77	BloodVessels
EIF3B_C9JZG1	0.606312	1.749	2.00825	empty	No	No	COVID-19	EIF3B	C9JZG1	BloodVessels
TMEM50B_C9K0I4	-1.28274	1.48227	1.62828	empty	No	No	Control	TMEM50B	C9K0I4	BloodVessels
ABI3BP_D3YTG3	-1.41462	4.96473	7.24682	empty	Yes	No	Control	ABI3BP	D3YTG3	BloodVessels
HMGB2_D6R9A6	1.07303	1.53139	1.69376	empty	No	No	COVID-19	HMGB2	D6R9A6	BloodVessels
DBN1_D6R9W4	-0.634808	1.95078	2.31736	empty	No	No	Control	DBN1	D6R9W4	BloodVessels
NNT_D6RAI5	-0.605283	1.47705	1.62116	empty	No	No	Control	NNT	D6RAI5	BloodVessels
NPNT_D6RH31	0.879171	1.32172	1.40198	empty	No	No	COVID-19	NPNT	D6RH31	BloodVessels
sm-M20_E1CKY7	-1.01516	3.25138	4.19105	empty	No	No	Control	sm-M20	E1CKY7	BloodVessels
P3H1_E2QRI1	0.585778	1.78	2.06383	empty	No	No	COVID-19	P3H1	E2QRI1	BloodVessels
OPA1_E5KLJ5	-1.09407	2.91948	3.67734	empty	No	No	Control	OPA1	E5KLJ5	BloodVessels
ERLIN2_E5RHW4	0.714135	2.17971	2.63964	empty	No	No	COVID-19	ERLIN2	E5RHW4	BloodVessels
SKP1_E5RJR5	-1.43775	4.07228	5.5482	empty	No	No	Control	SKP1	E5RJR5	BloodVessels
CTHRC1_E5RK99	1.4751	2.79512	3.49743	empty	No	No	COVID-19	CTHRC1	E5RK99	BloodVessels
FLOT2_E7EMK3	-0.98131	2.99806	3.79443	empty	No	No	Control	FLOT2	E7EMK3	BloodVessels
NPC2_E7EMS2	1.47856	1.54335	1.71016	empty	Yes	No	COVID-19	NPC2	E7EMS2	BloodVessels
ADD1_E7ENY0	-0.832357	2.66481	3.31954	empty	No	No	Control	ADD1	E7ENY0	BloodVessels
NCK2_E7EPF5	-0.965122	1.88931	2.22692	empty	No	No	Control	NCK2	E7EPF5	BloodVessels
MMRN1_E7EPG1	-1.2402	2.28801	2.78477	Platelet	Yes	No	Control	MMRN1	E7EPG1	BloodVessels
SEPT7_E7EPK1	-0.726988	3.99743	5.41029	empty	No	No	Control	2022-09-07	E7EPK1	BloodVessels
SNCA_E7EPV7	-3.80922	1.92543	2.27606	empty	No	No	Control	SNCA	E7EPV7	BloodVessels
CAST_E7EQ12	-2.66536	3.49455	4.58913	empty	No	No	Control	CAST	E7EQ12	BloodVessels
RHCE_E7EQ47	-3.30353	4.83004	6.85687	empty	No	No	Control	RHCE	E7EQ47	BloodVessels
LTF_E7EQB2	-2.72997	4.79762	6.77868	Coagulation_UP	Yes	No	Control	LTF	E7EQB2	BloodVessels
ELN_E7EQH8	0.601599	1.30419	1.37892	empty	No	No	COVID-19	ELN	E7EQH8	BloodVessels
RPL15_E7EQV9	0.612406	2.26758	2.75588	empty	Yes	No	COVID-19	RPL15	E7EQV9	BloodVessels
HSD17B4_E7ER27	1.26051	3.35883	4.34086	empty	No	No	COVID-19	HSD17B4	E7ER27	BloodVessels
LTBP1_E7EV71	1.37392	1.6427	1.85553	empty	No	No	COVID-19	LTBP1	E7EV71	BloodVessels
MAP4_E7EVA0	-1.15029	2.35696	2.89398	empty	No	No	Control	MAP4	E7EVA0	BloodVessels
DTNB_E7EVB6	-1.66188	4.13294	5.69868	empty	No	No	Control	DTNB	E7EVB6	BloodVessels
CAV2_E9PCT3	0.608475	2.51327	3.10694	empty	No	No	COVID-19	CAV2	E9PCT3	BloodVessels
ACADS_E9PE82	1.06149	1.46994	1.6109	empty	No	No	COVID-19	ACADS	E9PE82	BloodVessels
FETUB_E9PG08	-1.31502	1.43174	1.55487	empty	Yes	No	Control	FETUB	E9PG08	BloodVessels
SUN1_E9PHI4	-0.665928	1.66281	1.89106	empty	No	No	Control	SUN1	E9PHI4	BloodVessels
CLEC3B_E9PHK0	-1.05314	2.81739	3.53838	empty	Yes	No	Control	CLEC3B	E9PHK0	BloodVessels
THY1_E9PIM6	-0.919875	1.53643	1.7006	empty	No	No	Control	THY1	E9PIM6	BloodVessels
MAPK3_E9PJF0	0.7815	3.56829	4.67429	empty	No	No	COVID-19	MAPK3	E9PJF0	BloodVessels
PYGL_E9PK47	1.05779	1.75394	2.01751	empty	Yes	No	COVID-19	PYGL	E9PK47	BloodVessels
PPP3CA_E9PK68	0.633108	3.72746	4.91613	empty	No	No	COVID-19	PPP3CA	E9PK68	BloodVessels
NDUFS8_E9PKH6	-0.724598	1.64885	1.86711	empty	No	No	Control	NDUFS8	E9PKH6	BloodVessels
TSTA3_E9PKL9	-0.786652	1.98405	2.36524	empty	No	No	Control	TSTA3	E9PKL9	BloodVessels
RPL8_E9PKZ0	0.941848	1.89669	2.23529	empty	Yes	No	COVID-19	RPL8	E9PKZ0	BloodVessels
CRYAB_E9PR44	0.834613	3.05505	3.88382	empty	No	No	COVID-19	CRYAB	E9PR44	BloodVessels
TALDO1_F2Z393	-0.736501	1.78727	2.07903	empty	Yes	No	Control	TALDO1	F2Z393	BloodVessels
MFGE8_F5GZN3	1.87928	1.76013	2.03615	empty	No	No	COVID-19	MFGE8	F5GZN3	BloodVessels
MSRB3_F5H199	-2.15152	3.14678	4.004	empty	No	No	Control	MSRB3	F5H199	BloodVessels
HMBS_F5H345	-1.32011	2.41255	2.96873	empty	No	No	Control	HMBS	F5H345	BloodVessels
TINAGL1_F6SDV2	1.06415	2.21284	2.68336	empty	No	No	COVID-19	TINAGL1	F6SDV2	BloodVessels
ARL1_F8VP63	0.987595	1.78202	2.06927	empty	No	No	COVID-19	ARL1	F8VP63	BloodVessels
AK2_F8W1A4	1.64049	3.71547	4.89035	empty	No	No	COVID-19	AK2	F8W1A4	BloodVessels
NDUFV1_G3V0I5	-0.834298	1.63464	1.839	empty	No	No	Control	NDUFV1	G3V0I5	BloodVessels
HBA2_G3V1N2	-4.07265	5.37482	7.87876	empty	Yes	No	Control	HBA2	G3V1N2	BloodVessels
RPL18_G3V203	0.645864	3.20396	4.09222	empty	Yes	No	COVID-19	RPL18	G3V203	BloodVessels
SERPINA10_G3V2W1	0.854673	1.62633	1.82493	empty	Yes	No	COVID-19	SERPINA10	G3V2W1	BloodVessels
MST1_G3XAK1	1.00803	1.71428	1.96295	empty	Yes	No	COVID-19	MST1	G3XAK1	BloodVessels
CTNNA1_G3XAM7	-1.04063	1.98068	2.36003	empty	No	No	Control	CTNNA1	G3XAM7	BloodVessels
ATAD3A_H0Y2W2	0.941981	3.16053	4.02637	empty	No	No	COVID-19	ATAD3A	H0Y2W2	BloodVessels
BPI_H0Y738	-2.31272	1.6427	1.85365	empty	No	No	Control	BPI	H0Y738	BloodVessels
SYNPO2_H0Y9Y3	-1.36317	3.48337	4.56681	empty	No	No	Control	SYNPO2	H0Y9Y3	BloodVessels
KLKB1_H0YAC1	-0.920693	1.58683	1.76787	empty	Yes	No	Control	KLKB1	H0YAC1	BloodVessels
C14orf159_H0YB09	-0.983947	1.60416	1.79284	empty	No	No	Control	C14orf159	H0YB09	BloodVessels
CRIP2_H0YFA4	-0.612266	1.45724	1.59009	empty	No	No	Control	CRIP2	H0YFA4	BloodVessels
PSMB5_H0YJM8	-0.764032	1.39955	1.51361	empty	Yes	No	Control	PSMB5	H0YJM8	BloodVessels
TPM1_H0YL52	-1.56347	3.57018	4.69027	empty	No	No	Control	TPM1	H0YL52	BloodVessels
ABAT_H3BRN4	2.73186	1.81902	2.12065	empty	No	No	COVID-19	ABAT	H3BRN4	BloodVessels
SULT1A1_H3BRY5	0.628957	1.51043	1.66299	empty	No	No	COVID-19	SULT1A1	H3BRY5	BloodVessels
GCA_H7BXD5	-0.910383	3.02297	3.83806	empty	No	No	Control	GCA	H7BXD5	BloodVessels
PDIA3_H7BZJ3	-0.780539	1.93062	2.28638	empty	Yes	No	Control	PDIA3	H7BZJ3	BloodVessels
CPVL_H7C0X5	0.68088	1.35405	1.44806	empty	No	No	COVID-19	CPVL	H7C0X5	BloodVessels
ACAA1_H7C131	1.89641	3.80571	5.07684	empty	No	No	COVID-19	ACAA1	H7C131	BloodVessels
NCKIPSD_H7C2K2	0.608716	1.45724	1.58888	empty	No	No	COVID-19	NCKIPSD	H7C2K2	BloodVessels
EMC1_H7C4E3	0.632087	1.75254	2.01262	empty	No	No	COVID-19	EMC1	H7C4E3	BloodVessels
NIT2_H7C579	0.827144	1.85382	2.17551	empty	Yes	No	COVID-19	NIT2	H7C579	BloodVessels
IAH1_H7C5G1	-0.585442	1.34649	1.43825	empty	No	No	Control	IAH1	H7C5G1	BloodVessels
ACTN1_H9KV75	1.95783	4.52606	6.22837	Platelet	No	No	COVID-19	ACTN1	H9KV75	BloodVessels
MYL4_I3L1K6	1.38425	2.78348	3.47899	empty	No	No	COVID-19	MYL4	I3L1K6	BloodVessels
CAMP_J3KNB4	-2.87482	4.96473	7.2507	empty	Yes	No	Control	CAMP	J3KNB4	BloodVessels
CCS_J3KNF4	-1.0148	1.9362	2.29608	empty	No	No	Control	CCS	J3KNF4	BloodVessels
SRSF2_J3KP15	0.590381	2.49653	3.07793	empty	No	No	COVID-19	SRSF2	J3KP15	BloodVessels
DCXR_J3KS22	1.09655	2.05513	2.46917	empty	No	No	COVID-19	DCXR	J3KS22	BloodVessels
RPL38_J3KT73	0.671445	3.59096	4.73318	empty	No	No	COVID-19	RPL38	J3KT73	BloodVessels
PER1_J3QL46	1.82602	2.26586	2.75027	empty	No	No	COVID-19	PER1	J3QL46	BloodVessels
LLGL2_J3QRV5	-1.04418	1.45724	1.58949	empty	No	No	Control	LLGL2	J3QRV5	BloodVessels
TNC_J3QSU6	1.10893	1.98862	2.37199	empty	Yes	No	COVID-19	TNC	J3QSU6	BloodVessels
PON2_J3QT77	-0.863428	1.38797	1.49281	empty	Yes	No	Control	PON2	J3QT77	BloodVessels
LMNB2_J9JID7	0.596452	2.35496	2.88308	empty	No	No	COVID-19	LMNB2	J9JID7	BloodVessels
EML2_K7EIK7	0.754863	1.92483	2.27344	empty	No	No	COVID-19	EML2	K7EIK7	BloodVessels
NUDT16L1_K7EIN2	0.980707	3.44698	4.50377	empty	No	No	COVID-19	NUDT16L1	K7EIN2	BloodVessels
RPL22_K7EJT5	0.641955	3.02075	3.82863	empty	No	No	COVID-19	RPL22	K7EJT5	BloodVessels
FARSA_K7EK06	-0.78232	3.28292	4.2307	empty	No	No	Control	FARSA	K7EK06	BloodVessels
H3F3B_K7EK07	1.54754	1.71757	1.96785	empty	Yes	No	COVID-19	H3F3B	K7EK07	BloodVessels
SRM_K7EL89	0.621287	2.69572	3.36082	empty	No	No	COVID-19	SRM	K7EL89	BloodVessels
QPCTL_K7EQG1	0.848936	1.55039	1.71988	empty	No	No	COVID-19	QPCTL	K7EQG1	BloodVessels
APOC4-APOC2_K7ER74	-2.18714	2.18216	2.6434	empty	No	No	Control	APOC4-APOC2	K7ER74	BloodVessels
TXNL1_K7ER96	-0.747574	2.83178	3.55999	empty	No	No	Control	TXNL1	K7ER96	BloodVessels
LZIC_K7ES95	-0.670018	1.88719	2.22284	empty	No	No	Control	LZIC	K7ES95	BloodVessels
_K7N7A8	-0.961081	2.66481	3.32267	empty	No	No	Control		K7N7A8	BloodVessels
TECR_M0QXM3	0.904729	3.22821	4.15237	empty	No	No	COVID-19	TECR	M0QXM3	BloodVessels
EMP3_M0QXN1	-0.992992	2.41255	2.96972	empty	No	No	Control	EMP3	M0QXN1	BloodVessels
AP2S1_M0QYZ2	0.712666	2.85359	3.59411	empty	No	No	COVID-19	AP2S1	M0QYZ2	BloodVessels
RPS5_M0QZN2	1.11182	2.17581	2.63443	empty	No	No	COVID-19	RPS5	M0QZN2	BloodVessels
TRIM28_M0R0K9	-1.0834	2.64735	3.28011	empty	Yes	No	Control	TRIM28	M0R0K9	BloodVessels
RPS16_M0R210	0.588744	2.94601	3.71757	empty	Yes	No	COVID-19	RPS16	M0R210	BloodVessels
PAFAH1B3_M0R389	-1.33903	3.09552	3.93805	empty	No	No	Control	PAFAH1B3	M0R389	BloodVessels
MATN2_O00339	-0.997368	1.82445	2.12882	empty	No	No	Control	MATN2	O00339	BloodVessels
AGRN_O00468	0.691416	1.75431	2.02154	empty	No	No	COVID-19	AGRN	O00468	BloodVessels
APOL1_O14791	-1.07368	1.7973	2.0942	empty	Yes	No	Control	APOL1	O14791	BloodVessels
PPP1R12A_O14974	-0.928163	2.62536	3.23907	empty	No	No	Control	PPP1R12A	O14974	BloodVessels
PLXNB2_O15031	-0.702494	2.03251	2.43265	empty	No	No	Control	PLXNB2	O15031	BloodVessels
LSM1_O15116	-0.721063	3.39774	4.42941	empty	No	No	Control	LSM1	O15116	BloodVessels
LAMA5_O15230	1.06091	2.11986	2.5581	empty	No	No	COVID-19	LAMA5	O15230	BloodVessels
EIF3D_O15371	0.634074	4.83004	6.93757	empty	No	No	COVID-19	EIF3D	O15371	BloodVessels
ARPC5_O15511	0.615382	1.32597	1.41272	empty	No	No	COVID-19	ARPC5	O15511	BloodVessels
DYNC1LI2_O43237	-1.68613	3.3772	4.38978	empty	No	No	Control	DYNC1LI2	O43237	BloodVessels
HSPA12A_O43301	-0.635734	1.49763	1.64618	empty	No	No	Control	HSPA12A	O43301	BloodVessels
EPB41L2_O43491	-0.668808	2.49653	3.08033	empty	No	No	Control	EPB41L2	O43491	BloodVessels
AKR1B10_O60218	1.82835	1.30419	1.37939	empty	No	No	COVID-19	AKR1B10	O60218	BloodVessels
SNX3_O60493	0.857193	2.98116	3.76083	empty	No	No	COVID-19	SNX3	O60493	BloodVessels
UGDH_O60701	0.955727	1.84668	2.15843	empty	No	No	COVID-19	UGDH	O60701	BloodVessels
CCDC22_O60826	1.08364	1.38193	1.48455	empty	No	No	COVID-19	CCDC22	O60826	BloodVessels
SH3BGRL_O75368	-0.66852	2.47838	3.05633	empty	No	No	Control	SH3BGRL	O75368	BloodVessels
VPS26A_O75436	0.639947	3.3228	4.29526	empty	No	No	COVID-19	VPS26A	O75436	BloodVessels
RP2_O75695	-0.883746	3.28292	4.2321	empty	No	No	Control	RP2	O75695	BloodVessels
PSMD10_O75832	-0.998685	2.6413	3.27211	empty	No	No	Control	PSMD10	O75832	BloodVessels
IDH1_O75874	0.681675	1.78783	2.08137	empty	Yes	No	COVID-19	IDH1	O75874	BloodVessels
ALDH1L1_O75891	0.803417	1.65968	1.88716	empty	No	No	COVID-19	ALDH1L1	O75891	BloodVessels
GLRX3_O76003	-0.666114	1.47353	1.61701	empty	Yes	No	Control	GLRX3	O76003	BloodVessels
DDAH1_O94760	0.743642	1.54224	1.70782	empty	No	No	COVID-19	DDAH1	O94760	BloodVessels
ENDOD1_O94919	-0.789204	2.66481	3.32131	empty	No	No	Control	ENDOD1	O94919	BloodVessels
RTN3_O95197	-0.993556	1.86161	2.18753	empty	No	No	Control	RTN3	O95197	BloodVessels
PGM3_O95394	0.86129	2.21327	2.6855	empty	No	No	COVID-19	PGM3	O95394	BloodVessels
APOM_O95445	-1.73693	1.78202	2.06761	empty	Yes	No	Control	APOM	O95445	BloodVessels
H6PD_O95479	0.934943	1.73438	1.98791	empty	Yes	No	COVID-19	H6PD	O95479	BloodVessels
CDS2_O95674	-1.25281	2.35496	2.88712	empty	No	No	Control	CDS2	O95674	BloodVessels
SDPR_O95810	-0.81638	1.60121	1.78779	Platelet	No	No	Control	SDPR	O95810	BloodVessels
BAG2_O95816	-0.672753	1.55633	1.72817	empty	No	No	Control	BAG2	O95816	BloodVessels
AIFM1_O95831	1.20648	1.93335	2.29117	empty	Yes	No	COVID-19	AIFM1	O95831	BloodVessels
ADH1B_P00325	1.09343	2.58625	3.19257	empty	Yes	No	COVID-19	ADH1B	P00325	BloodVessels
ADH1C_P00326	1.02672	1.90271	2.24422	empty	Yes	No	COVID-19	ADH1C	P00326	BloodVessels
LDHA_P00338	0.861929	2.91948	3.67523	empty	Yes	No	COVID-19	LDHA	P00338	BloodVessels
MT-CO2_P00403	2.27907	4.91452	7.11744	empty	Yes	No	COVID-19	MT-CO2	P00403	BloodVessels
PNP_P00491	-1.6059	3.01947	3.82444	RBC	Yes	No	Control	PNP	P00491	BloodVessels
HPRT1_P00492	-1.21694	2.96732	3.74156	empty	Yes	No	Control	HPRT1	P00492	BloodVessels
GOT2_P00505	1.52062	2.29347	2.79309	empty	Yes	No	COVID-19	GOT2	P00505	BloodVessels
AK1_P00568	-0.812124	2.77545	3.46648	empty	No	No	Control	AK1	P00568	BloodVessels
F2_P00734	-0.840208	1.7973	2.09352	Coagulation_Down	Yes	No	Control	F2	P00734	BloodVessels
PLG_P00747	-0.772177	1.44854	1.57773	empty	Yes	No	Control	PLG	P00747	BloodVessels
CA1_P00915	-2.42158	3.80571	5.07077	RBC	Yes	No	Control	CA1	P00915	BloodVessels
CA2_P00918	-2.52549	4.042	5.49159	RBC	Yes	No	Control	CA2	P00918	BloodVessels
ASS1_P00966	2.45307	2.62536	3.24108	empty	Yes	No	COVID-19	ASS1	P00966	BloodVessels
SERPINC1_P01008	-0.795157	1.70293	1.9484	Coagulation_Down	Yes	No	Control	SERPINC1	P01008	BloodVessels
SERPINA3_P01011	1.01667	1.63612	1.84549	Plasma	Yes	No	COVID-19	SERPINA3	P01011	BloodVessels
TIMP1_P01033	2.04045	3.183	4.06716	empty	Yes	No	COVID-19	TIMP1	P01033	BloodVessels
CST3_P01034	0.824576	3.2558	4.19944	Coagulation_UP	Yes	No	COVID-19	CST3	P01034	BloodVessels
_P01597	0.751379	1.70173	1.94402	empty	No	Yes	COVID-19		P01597	BloodVessels
_P01621	1.17839	2.00096	2.39277	empty	No	Yes	COVID-19		P01621	BloodVessels
_P01769	1.08808	2.78701	3.48478	empty	No	Yes	COVID-19		P01769	BloodVessels
HLA-H_P01893	-0.926581	2.46297	3.03241	empty	No	No	Control	HLA-H	P01893	BloodVessels
HBZ_P02008	-2.44648	3.13557	3.98953	empty	No	No	Control	HBZ	P02008	BloodVessels
HBD_P02042	-2.14306	4.02471	5.45176	RBC	Yes	No	Control	HBD	P02042	BloodVessels
HBE1_P02100	-3.39939	3.8335	5.13332	RBC	No	No	Control	HBE1	P02100	BloodVessels
COL4A1_P02462	0.771025	1.634	1.83687	empty	No	No	COVID-19	COL4A1	P02462	BloodVessels
APOA1_P02647	-2.22933	3.22821	4.15369	Plasma	Yes	No	Control	APOA1	P02647	BloodVessels
APOA2_P02652	-1.65345	2.00096	2.39036	Plasma	Yes	No	Control	APOA2	P02652	BloodVessels
FGB_P02675	-2.01517	3.55377	4.65402	Coagulation_Down	Yes	No	Control	FGB	P02675	BloodVessels
FGG_P02679	-1.04763	1.82714	2.13331	Coagulation_Down	Yes	No	Control	FGG	P02679	BloodVessels
SLC4A1_P02730	-3.34637	4.651	6.51813	RBC	No	No	Control	SLC4A1	P02730	BloodVessels
CRP_P02741	4.66748	7.17582	10.1569	empty	Yes	No	COVID-19	CRP	P02741	BloodVessels
C9_P02748	1.14906	1.38193	1.4839	empty	Yes	No	COVID-19	C9	P02748	BloodVessels
APOH_P02749	-0.854132	1.41072	1.52728	empty	Yes	No	Control	APOH	P02749	BloodVessels
AMBP_P02760	0.826506	1.83519	2.14324	empty	Yes	No	COVID-19	AMBP	P02760	BloodVessels
TTR_P02766	-1.92126	3.23399	4.16584	Plasma	Yes	No	Control	TTR	P02766	BloodVessels
ALB_P02768	-0.735746	1.54128	1.70611	Plasma	Yes	No	Control	ALB	P02768	BloodVessels
PPBP_P02775	-1.0048	1.77886	2.06096	Platelet	Yes	No	Control	PPBP	P02775	BloodVessels
PF4_P02776	-1.50869	1.52714	1.68604	Coagulation_UP	Yes	No	Control	PF4	P02776	BloodVessels
TF_P02787	-1.31403	2.34912	2.86875	Plasma	Yes	No	Control	TF	P02787	BloodVessels
HPX_P02790	-1.3299	1.75394	2.01734	Plasma	Yes	No	Control	HPX	P02790	BloodVessels
FTL_P02792	1.53508	1.6945	1.92981	empty	Yes	No	COVID-19	FTL	P02792	BloodVessels
MT-ND2_P03891	-1.45811	3.65742	4.81894	empty	No	No	Control	MT-ND2	P03891	BloodVessels
ANG_P03950	1.22136	1.43196	1.55569	empty	Yes	No	COVID-19	ANG	P03950	BloodVessels
VTN_P04004	1.05702	1.39724	1.50898	empty	Yes	No	COVID-19	VTN	P04004	BloodVessels
CAT_P04040	-1.96059	2.99599	3.78953	RBC	Yes	No	Control	CAT	P04040	BloodVessels
FUCA1_P04066	1.18467	2.86571	3.61633	empty	Yes	No	COVID-19	FUCA1	P04066	BloodVessels
HRG_P04196	-1.01593	1.96554	2.33808	empty	Yes	No	Control	HRG	P04196	BloodVessels
_P04207	1.66797	3.2175	4.12301	empty	No	Yes	COVID-19		P04207	BloodVessels
_P04430	-0.789216	1.38193	1.48412	empty	No	Yes	Control		P04430	BloodVessels
GNAI2_P04899	-0.622388	2.48356	3.06322	empty	No	No	Control	GNAI2	P04899	BloodVessels
ATP1B1_P05026	-0.96224	2.04198	2.4444	empty	No	No	Control	ATP1B1	P05026	BloodVessels
ARG1_P05089	2.45046	2.35496	2.88569	empty	No	No	COVID-19	ARG1	P05089	BloodVessels
ALDH2_P05091	0.947056	1.78055	2.06526	empty	Yes	No	COVID-19	ALDH2	P05091	BloodVessels
S100A8_P05109	-1.75387	3.14678	4.00702	empty	Yes	No	Control	S100A8	P05109	BloodVessels
MPO_P05164	-2.363	3.86001	5.20685	empty	No	No	Control	MPO	P05164	BloodVessels
PCCA_P05165	1.24005	1.34839	1.44071	empty	No	No	COVID-19	PCCA	P05165	BloodVessels
FABP3_P05413	1.72732	2.10704	2.54157	empty	No	No	COVID-19	FABP3	P05413	BloodVessels
SERPIND1_P05546	-1.53484	3.80571	5.07671	empty	Yes	No	Control	SERPIND1	P05546	BloodVessels
S100A9_P06702	-2.0636	3.28292	4.23056	empty	Yes	No	Control	S100A9	P06702	BloodVessels
SERPINE2_P07093	1.05256	1.50794	1.65906	empty	No	No	COVID-19	SERPINE2	P07093	BloodVessels
DBI_P07108	0.824532	2.77545	3.46862	empty	No	No	COVID-19	DBI	P07108	BloodVessels
FABP1_P07148	5.0885	3.41509	4.46166	empty	No	No	COVID-19	FABP1	P07148	BloodVessels
CTSD_P07339	0.811077	1.80175	2.09977	empty	Yes	No	COVID-19	CTSD	P07339	BloodVessels
DCN_P07585	-1.15093	2.16285	2.61628	empty	Yes	No	Control	DCN	P07585	BloodVessels
BPGM_P07738	-2.996	3.98303	5.38431	RBC	No	No	Control	BPGM	P07738	BloodVessels
CTSB_P07858	2.19453	2.66691	3.32783	empty	Yes	No	COVID-19	CTSB	P07858	BloodVessels
CTSG_P08311	-1.03243	1.65114	1.87574	empty	No	No	Control	CTSG	P08311	BloodVessels
ITGA2B_P08514	-3.11755	5.38783	8.06787	Platelet	No	No	Control	ITGA2B	P08514	BloodVessels
PLEK_P08567	-1.25984	3.01367	3.81576	Platelet	No	No	Control	PLEK	P08567	BloodVessels
CD14_P08571	0.729208	1.60818	1.79764	empty	Yes	No	COVID-19	CD14	P08571	BloodVessels
ANXA5_P08758	0.91941	4.651	6.53042	empty	Yes	No	COVID-19	ANXA5	P08758	BloodVessels
HBQ1_P09105	-1.38717	1.55825	1.73313	empty	No	No	Control	HBQ1	P09105	BloodVessels
GSTP1_P09211	-0.838131	3.76748	5.00036	empty	No	No	Control	GSTP1	P09211	BloodVessels
QDPR_P09417	1.04269	2.92169	3.68527	empty	No	No	COVID-19	QDPR	P09417	BloodVessels
FBP1_P09467	1.86859	1.85382	2.17382	empty	Yes	No	COVID-19	FBP1	P09467	BloodVessels
GNAO1_P09471	0.780595	3.09374	3.9318	empty	No	No	COVID-19	GNAO1	P09471	BloodVessels
IFIT1_P09914	1.59728	2.04383	2.44874	empty	No	No	COVID-19	IFIT1	P09914	BloodVessels
LTA4H_P09960	-0.955742	3.16053	4.02433	empty	Yes	No	Control	LTA4H	P09960	BloodVessels
HIST1H2AG_P0C0S8	-1.28748	4.09155	5.58218	empty	Yes	No	Control	HIST1H2AG	P0C0S8	BloodVessels
POTEI_P0CG38	1.84174	2.97936	3.75631	empty	No	No	COVID-19	POTEI	P0CG38	BloodVessels
SAA1_P0DJI8	1.76428	2.71325	3.38257	empty	Yes	No	COVID-19	SAA1	P0DJI8	BloodVessels
TXN_P10599	-0.943629	1.92744	2.27909	empty	Yes	No	Control	TXN	P10599	BloodVessels
C7_P10643	0.820821	1.31636	1.39433	empty	Yes	No	COVID-19	C7	P10643	BloodVessels
CLU_P10909	0.977067	1.35642	1.45319	Coagulation_Down	Yes	No	COVID-19	CLU	P10909	BloodVessels
HAPLN1_P10915	1.68065	1.55668	1.73089	empty	No	No	COVID-19	HAPLN1	P10915	BloodVessels
HSPA5_P11021	0.726238	2.02057	2.41731	empty	Yes	No	COVID-19	HSPA5	P11021	BloodVessels
LAMC1_P11047	0.753211	1.61304	1.80523	empty	Yes	No	COVID-19	LAMC1	P11047	BloodVessels
SLC2A1_P11166	-2.46354	4.651	6.51812	empty	No	No	Control	SLC2A1	P11166	BloodVessels
EPB41_P11171	-2.67607	3.84211	5.15129	RBC	No	No	Control	EPB41	P11171	BloodVessels
ITGAM_P11215	-1.15383	2.34912	2.87286	empty	No	No	Control	ITGAM	P11215	BloodVessels
SPTB_P11277	-3.25839	4.47916	6.138	RBC	No	No	Control	SPTB	P11277	BloodVessels
G6PD_P11413	0.656748	2.80609	3.51998	empty	Yes	No	COVID-19	G6PD	P11413	BloodVessels
EPX_P11678	-1.95833	1.75324	2.01473	empty	No	No	Control	EPX	P11678	BloodVessels
COL6A2_P12110	-0.686883	1.39955	1.51315	empty	Yes	No	Control	COL6A2	P12110	BloodVessels
GP1BB_P13224	-1.62432	1.38086	1.48226	empty	No	No	Control	GP1BB	P13224	BloodVessels
EEF2_P13639	0.617695	2.58345	3.18794	empty	Yes	No	COVID-19	EEF2	P13639	BloodVessels
PDIA4_P13667	0.977219	1.87017	2.19893	empty	Yes	No	COVID-19	PDIA4	P13667	BloodVessels
P4HA1_P13674	-1.54086	2.34912	2.87079	empty	No	No	Control	P4HA1	P13674	BloodVessels
ALAD_P13716	-1.74157	3.77609	5.01679	RBC	No	No	Control	ALAD	P13716	BloodVessels
ETFA_P13804	1.47084	2.2826	2.77371	empty	No	No	COVID-19	ETFA	P13804	BloodVessels
MMP9_P14780	-1.95223	3.16053	4.02472	empty	No	No	Control	MMP9	P14780	BloodVessels
HNRNPL_P14866	1.52492	2.81739	3.5399	empty	Yes	No	COVID-19	HNRNPL	P14866	BloodVessels
FABP4_P15090	2.68137	3.80571	5.08226	empty	Yes	No	COVID-19	FABP4	P15090	BloodVessels
GSPT1_P15170-2	-0.69281	1.786	2.07531	empty	Yes	No	Control	GSPT1	P15170-2	BloodVessels
ANK1_P16157	-2.82066	4.52606	6.2965	RBC	No	No	Control	ANK1	P16157	BloodVessels
POR_P16435	-0.737068	1.73385	1.98656	empty	No	No	Control	POR	P16435	BloodVessels
EPB42_P16452	-3.10257	3.33228	4.30903	empty	No	No	Control	EPB42	P16452	BloodVessels
FAH_P16930	1.44105	2.3307	2.84342	empty	Yes	No	COVID-19	FAH	P16930	BloodVessels
GOT1_P17174	1.42907	1.87683	2.20733	empty	Yes	No	COVID-19	GOT1	P17174	BloodVessels
DES_P17661	-1.85102	1.47305	1.61527	empty	No	No	Control	DES	P17661	BloodVessels
ARF4_P18085	0.645824	3.35883	4.34816	empty	No	No	COVID-19	ARF4	P18085	BloodVessels
RPL7_P18124	0.6533	3.22699	4.1459	empty	Yes	No	COVID-19	RPL7	P18124	BloodVessels
LBP_P18428	2.21837	3.80061	5.0574	empty	Yes	No	COVID-19	LBP	P18428	BloodVessels
HK1_P19367	0.911407	2.16466	2.61972	empty	No	No	COVID-19	HK1	P19367	BloodVessels
ITIH1_P19827	-0.725601	1.82187	2.12442	Plasma	Yes	No	Control	ITIH1	P19827	BloodVessels
AZU1_P20160	-2.66901	2.69158	3.35458	empty	No	No	Control	AZU1	P20160	BloodVessels
RAB6A_P20340	-0.631602	3.16053	4.03448	empty	No	No	Control	RAB6A	P20340	BloodVessels
MX1_P20591	2.96154	2.62536	3.24641	empty	No	No	COVID-19	MX1	P20591	BloodVessels
C4BPB_P20851	-2.30114	3.40962	4.45116	empty	Yes	No	Control	C4BPB	P20851	BloodVessels
CSRP1_P21291	-0.733487	1.41924	1.53818	empty	Yes	No	Control	CSRP1	P21291	BloodVessels
MAOA_P21397	0.727462	2.0687	2.49346	empty	No	No	COVID-19	MAOA	P21397	BloodVessels
ACO1_P21399	0.76697	1.70008	1.94158	empty	No	No	COVID-19	ACO1	P21399	BloodVessels
GPD1_P21695	2.57944	2.98745	3.77815	empty	No	No	COVID-19	GPD1	P21695	BloodVessels
PAICS_P22234	-0.829219	2.18579	2.64834	empty	No	No	Control	PAICS	P22234	BloodVessels
MRC1_P22897	1.53973	3.21841	4.1276	empty	Yes	No	COVID-19	MRC1	P22897	BloodVessels
CES1_P23141	1.26353	1.40248	1.51726	empty	Yes	No	COVID-19	CES1	P23141	BloodVessels
PPIB_P23284	0.766165	2.34131	2.857	empty	Yes	No	COVID-19	PPIB	P23284	BloodVessels
ATP2B4_P23634-2	-0.608269	1.85382	2.17118	empty	No	No	Control	ATP2B4	P23634-2	BloodVessels
PRTN3_P24158	-1.6999	2.63787	3.26291	empty	No	No	Control	PRTN3	P24158	BloodVessels
ACAT1_P24752	1.79506	1.76077	2.03769	empty	No	No	COVID-19	ACAT1	P24752	BloodVessels
AZGP1_P25311	0.729833	1.84906	2.16267	empty	Yes	No	COVID-19	AZGP1	P25311	BloodVessels
PSMA3_P25788	-1.08486	3.02297	3.83672	empty	Yes	No	Control	PSMA3	P25788	BloodVessels
COL5A3_P25940	1.94994	1.85382	2.17165	empty	No	No	COVID-19	COL5A3	P25940	BloodVessels
ITGA3_P26006	0.598455	1.47705	1.62116	empty	No	No	COVID-19	ITGA3	P26006	BloodVessels
PTX3_P26022	0.880586	1.39308	1.50178	empty	No	No	COVID-19	PTX3	P26022	BloodVessels
RPL13_P26373	1.07795	4.52606	6.33732	empty	Yes	No	COVID-19	RPL13	P26373	BloodVessels
PON1_P27169	-1.95056	1.8221	2.12555	Plasma	Yes	No	Control	PON1	P27169	BloodVessels
TMOD1_P28289	-0.951004	3.08604	3.92098	empty	No	No	Control	TMOD1	P28289	BloodVessels
LAP3_P28838	0.663368	1.34403	1.43523	empty	No	No	COVID-19	LAP3	P28838	BloodVessels
CD34_P28906	-1.905	1.98068	2.35861	empty	Yes	No	Control	CD34	P28906	BloodVessels
SERPINA4_P29622	-0.977483	1.96615	2.33976	empty	Yes	No	Control	SERPINA4	P29622	BloodVessels
ALDH4A1_P30038	2.70328	2.66438	3.31503	empty	Yes	No	COVID-19	ALDH4A1	P30038	BloodVessels
BLVRB_P30043	-2.11976	3.75693	4.98212	RBC	Yes	No	Control	BLVRB	P30043	BloodVessels
ECHS1_P30084	0.842038	1.87017	2.19803	empty	No	No	COVID-19	ECHS1	P30084	BloodVessels
PEBP1_P30086	0.725862	2.14881	2.59076	empty	Yes	No	COVID-19	PEBP1	P30086	BloodVessels
HLA-B_P30486	0.847195	1.84619	2.15701	empty	Yes	No	COVID-19	HLA-B	P30486	BloodVessels
ADSS_P30520	-0.910217	2.43262	2.9949	empty	No	No	Control	ADSS	P30520	BloodVessels
ADSL_P30566	-1.4836	3.86001	5.19762	empty	No	No	Control	ADSL	P30566	BloodVessels
S100A7_P31151	2.0684	2.35713	2.89572	empty	No	No	COVID-19	S100A7	P31151	BloodVessels
HIBADH_P31937	0.695168	1.35494	1.44951	empty	No	No	COVID-19	HIBADH	P31937	BloodVessels
ATIC_P31939	-0.84686	3.3611	4.35539	empty	No	No	Control	ATIC	P31939	BloodVessels
YWHAB_P31946	-0.597784	2.16466	2.61938	empty	Yes	No	Control	YWHAB	P31946	BloodVessels
PRDX2_P32119	-2.48215	4.39376	6.00742	RBC	Yes	No	Control	PRDX2	P32119	BloodVessels
GBP1_P32455	-0.679694	1.60818	1.79756	empty	No	No	Control	GBP1	P32455	BloodVessels
SHMT1_P34896	2.21363	1.62583	1.82156	empty	No	No	COVID-19	SHMT1	P34896	BloodVessels
SPR_P35270	1.30633	3.42516	4.47681	empty	No	No	COVID-19	SPR	P35270	BloodVessels
THBS2_P35442	1.2281	1.70734	1.95521	empty	No	No	COVID-19	THBS2	P35442	BloodVessels
COPB2_P35606	1.00913	1.84906	2.1635	empty	No	No	COVID-19	COPB2	P35606	BloodVessels
ADD2_P35612	-1.58292	2.06691	2.49011	empty	No	No	Control	ADD2	P35612	BloodVessels
IGFALS_P35858	-1.24738	1.75548	2.02745	empty	Yes	No	Control	IGFALS	P35858	BloodVessels
CHI3L1_P36222	1.56321	1.56707	1.74399	empty	No	No	COVID-19	CHI3L1	P36222	BloodVessels
PGM1_P36871	0.819864	2.04754	2.45806	empty	No	No	COVID-19	PGM1	P36871	BloodVessels
GMPR_P36959	-1.17753	1.6946	1.93373	empty	No	No	Control	GMPR	P36959	BloodVessels
ETFB_P38117	1.53012	2.31908	2.82739	empty	Yes	No	COVID-19	ETFB	P38117	BloodVessels
HSPA9_P38646	0.615839	1.50364	1.65412	empty	Yes	No	COVID-19	HSPA9	P38646	BloodVessels
RPS19_P39019	0.599123	1.45464	1.58567	empty	Yes	No	COVID-19	RPS19	P39019	BloodVessels
COL18A1_P39060	1.17394	1.702	1.94531	empty	Yes	No	COVID-19	COL18A1	P39060	BloodVessels
NNMT_P40261	2.48945	3.59096	4.73381	empty	No	No	COVID-19	NNMT	P40261	BloodVessels
MDH2_P40926	1.1494	2.00096	2.39186	empty	Yes	No	COVID-19	MDH2	P40926	BloodVessels
MNDA_P41218	-1.43483	3.72848	4.92421	empty	No	No	Control	MNDA	P41218	BloodVessels
ACTR1B_P42025	3.29204	2.64945	3.28417	empty	No	No	COVID-19	ACTR1B	P42025	BloodVessels
STAT1_P42224	1.05974	2.30902	2.81296	empty	No	No	COVID-19	STAT1	P42224	BloodVessels
ACAA2_P42765	2.40315	2.65073	3.28937	empty	Yes	No	COVID-19	ACAA2	P42765	BloodVessels
NAMPT_P43490	1.43559	3.20396	4.09307	empty	No	No	COVID-19	NAMPT	P43490	BloodVessels
AFM_P43652	-2.00346	3.18249	4.06318	empty	Yes	No	Control	AFM	P43652	BloodVessels
PPIC_P45877	1.06768	2.16202	2.61045	empty	No	No	COVID-19	PPIC	P45877	BloodVessels
ACADSB_P45954	1.81553	1.59673	1.78122	empty	No	No	COVID-19	ACADSB	P45954	BloodVessels
FASLG_P48023	2.58506	3.84211	5.15108	empty	No	No	COVID-19	FASLG	P48023	BloodVessels
GCLC_P48506	-1.64867	3.36259	4.36138	empty	No	No	Control	GCLC	P48506	BloodVessels
GCLM_P48507	-0.822674	1.43885	1.56439	empty	No	No	Control	GCLM	P48507	BloodVessels
IDH2_P48735	-0.802903	1.57034	1.74842	empty	No	No	Control	IDH2	P48735	BloodVessels
ALDH9A1_P49189	0.717668	1.96271	2.33418	empty	No	No	COVID-19	ALDH9A1	P49189	BloodVessels
FASN_P49327	1.521	2.46297	3.0339	empty	Yes	No	COVID-19	FASN	P49327	BloodVessels
NT5C2_P49902	0.868767	1.62455	1.81887	empty	No	No	COVID-19	NT5C2	P49902	BloodVessels
ENTPD1_P49961	-0.689965	1.8695	2.19639	empty	No	No	Control	ENTPD1	P49961	BloodVessels
GNAQ_P50148	-0.639022	2.08617	2.517	empty	No	No	Control	GNAQ	P50148	BloodVessels
CRIP1_P50238	1.16657	1.42343	1.5439	empty	No	No	COVID-19	CRIP1	P50238	BloodVessels
SERPINH1_P50454	0.67116	1.32502	1.40956	empty	No	No	COVID-19	SERPINH1	P50454	BloodVessels
ST13_P50502	-0.74524	3.16053	4.02464	empty	Yes	No	Control	ST13	P50502	BloodVessels
VASP_P50552	-0.646142	3.57018	4.68347	empty	No	No	Control	VASP	P50552	BloodVessels
LUM_P51884	-0.755057	2.65632	3.30093	empty	Yes	No	Control	LUM	P51884	BloodVessels
BLVRA_P53004	-0.639842	2.04383	2.44852	empty	No	No	Control	BLVRA	P53004	BloodVessels
ITGA8_P53708	1.03725	1.74896	2.00696	empty	No	No	COVID-19	ITGA8	P53708	BloodVessels
MFAP2_P55001	1.2409	1.46566	1.60287	empty	No	No	COVID-19	MFAP2	P55001	BloodVessels
AIF1_P55008	0.85313	1.69978	1.94049	empty	No	No	COVID-19	AIF1	P55008	BloodVessels
PLTP_P55058	0.824721	1.56343	1.73967	empty	Yes	No	COVID-19	PLTP	P55058	BloodVessels
LAMB2_P55268	0.89387	1.85791	2.18177	empty	Yes	No	COVID-19	LAMB2	P55268	BloodVessels
CCL18_P55774	1.66964	1.96002	2.32936	empty	No	No	COVID-19	CCL18	P55774	BloodVessels
RPS20_P60866	0.619476	2.98579	3.7682	empty	Yes	No	COVID-19	RPS20	P60866	BloodVessels
PRPS1_P60891	-0.66513	1.59714	1.78233	empty	No	No	Control	PRPS1	P60891	BloodVessels
S100A10_P60903	-1.0821	3.77609	5.02111	empty	No	No	Control	S100A10	P60903	BloodVessels
RAB8A_P61006	-0.713202	2.43262	2.99414	empty	Yes	No	Control	RAB8A	P61006	BloodVessels
RAB2A_P61019	0.769412	4.83004	6.89368	empty	No	No	COVID-19	RAB2A	P61019	BloodVessels
UBE2N_P61088	-0.704887	2.98745	3.77539	empty	Yes	No	Control	UBE2N	P61088	BloodVessels
RAP2B_P61225	-0.654315	2.00536	2.40096	empty	No	No	Control	RAP2B	P61225	BloodVessels
STXBP1_P61764	-0.651268	1.64885	1.86689	empty	No	No	Control	STXBP1	P61764	BloodVessels
RPS15A_P62244	0.760719	3.84211	5.16746	empty	No	No	COVID-19	RPS15A	P62244	BloodVessels
RPS14_P62263	0.73556	2.24025	2.71616	empty	Yes	No	COVID-19	RPS14	P62263	BloodVessels
RPS23_P62266	0.72725	2.7922	3.49223	empty	Yes	No	COVID-19	RPS23	P62266	BloodVessels
LSM3_P62310	0.670183	3.37696	4.3849	empty	No	No	COVID-19	LSM3	P62310	BloodVessels
SNRPD2_P62316	0.625936	2.80707	3.52332	empty	No	No	COVID-19	SNRPD2	P62316	BloodVessels
RPS28_P62857	0.597254	3.20396	4.09161	empty	Yes	No	COVID-19	RPS28	P62857	BloodVessels
RPL10A_P62906	0.879767	3.38574	4.40301	empty	Yes	No	COVID-19	RPL10A	P62906	BloodVessels
RPS21_P63220	0.800058	1.6945	1.93277	empty	No	No	COVID-19	RPS21	P63220	BloodVessels
UBE2L3_P68036	-0.70901	2.09163	2.52369	empty	No	No	Control	UBE2L3	P68036	BloodVessels
HBB_P68871	-2.69902	4.13294	5.66685	RBC	Yes	No	Control	HBB	P68871	BloodVessels
HBG1_P69891	-2.72918	2.62536	3.24437	empty	No	No	Control	HBG1	P69891	BloodVessels
HBA1_P69905	-2.80093	4.52606	6.24722	RBC	Yes	No	Control	HBA1	P69905	BloodVessels
LCN2_P80188	-2.24023	1.44434	1.57232	empty	No	No	Control	LCN2	P80188	BloodVessels
S100A12_P80511	-2.55828	3.47586	4.5524	empty	No	No	Control	S100A12	P80511	BloodVessels
_P80748	2.16127	1.76013	2.03533	empty	No	Yes	COVID-19		P80748	BloodVessels
DCD_P81605	0.967149	1.31974	1.39895	empty	Yes	No	COVID-19	DCD	P81605	BloodVessels
HSPG2_P98160	0.640371	1.32172	1.403	Coagulation_UP	Yes	No	COVID-19	HSPG2	P98160	BloodVessels
MPP1_Q00013	-2.00591	4.39376	5.99462	empty	No	No	Control	MPP1	Q00013	BloodVessels
REEP5_Q00765	-0.626274	1.99898	2.38676	empty	Yes	No	Control	REEP5	Q00765	BloodVessels
SORD_Q00796	1.22356	1.75324	2.01415	empty	No	No	COVID-19	SORD	Q00796	BloodVessels
AKAP12_Q02952	-1.5233	3.20396	4.0923	empty	No	No	Control	AKAP12	Q02952	BloodVessels
CAV1_Q03135	-0.752752	2.99965	3.79887	empty	No	No	Control	CAV1	Q03135	BloodVessels
GBE1_Q04446	0.976364	4.13294	5.67323	empty	No	No	COVID-19	GBE1	Q04446	BloodVessels
GLO1_Q04760	-0.674959	1.90884	2.25342	empty	No	No	Control	GLO1	Q04760	BloodVessels
PRKCD_Q05655	-1.72871	3.86001	5.21223	empty	No	No	Control	PRKCD	Q05655	BloodVessels
CALD1_Q05682	-1.11472	3.04767	3.87038	empty	Yes	No	Control	CALD1	Q05682	BloodVessels
ITIH3_Q06033	0.75006	1.75693	2.03042	empty	Yes	No	COVID-19	ITIH3	Q06033	BloodVessels
C1QBP_Q07021	0.600787	1.65437	1.88108	empty	No	No	COVID-19	C1QBP	Q07021	BloodVessels
DPT_Q07507	0.694612	3.22699	4.1436	empty	No	No	COVID-19	DPT	Q07507	BloodVessels
DMTN_Q08495	-1.6564	2.35496	2.8827	empty	No	No	Control	DMTN	Q08495	BloodVessels
AHNAK_Q09666	-0.595412	2.09423	2.52752	empty	Yes	No	Control	AHNAK	Q09666	BloodVessels
TWF1_Q12792	0.635864	1.96035	2.33075	empty	No	No	COVID-19	TWF1	Q12792	BloodVessels
EFEMP1_Q12805	1.0345	1.43196	1.556	empty	Yes	No	COVID-19	EFEMP1	Q12805	BloodVessels
EPS8_Q12929	0.744983	1.63714	1.84735	empty	No	No	COVID-19	EPS8	Q12929	BloodVessels
TRAP1_Q12931	1.13176	3.95302	5.34302	empty	No	No	COVID-19	TRAP1	Q12931	BloodVessels
RAB31_Q13636	-0.966842	2.19127	2.65646	empty	No	No	Control	RAB31	Q13636	BloodVessels
ALCAM_Q13740	1.02173	1.55633	1.72764	empty	Yes	No	COVID-19	ALCAM	Q13740	BloodVessels
APOF_Q13790	1.13147	1.49612	1.64403	empty	Yes	No	COVID-19	APOF	Q13790	BloodVessels
DAG1_Q14118	-0.653509	1.75394	2.01867	empty	Yes	No	Control	DAG1	Q14118	BloodVessels
SPARCL1_Q14515	1.35255	3.67609	4.84424	empty	Yes	No	COVID-19	SPARCL1	Q14515	BloodVessels
LASP1_Q14847	-0.783695	3.46399	4.53124	empty	Yes	No	Control	LASP1	Q14847	BloodVessels
PTGR1_Q14914	1.94234	2.65632	3.30113	empty	No	No	COVID-19	PTGR1	Q14914	BloodVessels
PDIA6_Q15084	0.89608	3.31641	4.28044	empty	Yes	No	COVID-19	PDIA6	Q15084	BloodVessels
CNN3_Q15417	-1.31488	2.14881	2.58954	empty	No	No	Control	CNN3	Q15417	BloodVessels
ADIRF_Q15847	-1.21988	1.94779	2.3123	empty	No	No	Control	ADIRF	Q15847	BloodVessels
IGFBP7_Q16270	1.12653	2.10819	2.54395	empty	Yes	No	COVID-19	IGFBP7	Q16270	BloodVessels
DDB1_Q16531	-0.708993	3.75267	4.9703	empty	No	No	Control	DDB1	Q16531	BloodVessels
DECR1_Q16698	1.56957	1.6945	1.92995	empty	No	No	COVID-19	DECR1	Q16698	BloodVessels
TST_Q16762	2.77861	3.09552	3.93671	empty	No	No	COVID-19	TST	Q16762	BloodVessels
HIST2H2AC_Q16777	-1.01301	1.52169	1.67863	empty	Yes	No	Control	HIST2H2AC	Q16777	BloodVessels
ANO6_Q4KMQ2	-0.737046	1.95078	2.31695	empty	No	No	Control	ANO6	Q4KMQ2	BloodVessels
TMEM35_Q53FP2	-1.39872	1.90826	2.25111	empty	No	No	Control	TMEM35	Q53FP2	BloodVessels
RILPL1_Q5EBL4	0.806118	1.74896	2.00657	empty	No	No	COVID-19	RILPL1	Q5EBL4	BloodVessels
SPECC1_Q5M775	2.89921	2.51113	3.1026	empty	No	No	COVID-19	SPECC1	Q5M775	BloodVessels
PSMF1_Q5QPM7	-2.23289	2.24958	2.72821	empty	No	No	Control	PSMF1	Q5QPM7	BloodVessels
TTC38_Q5R3I4	1.5767	2.34131	2.8577	empty	No	No	COVID-19	TTC38	Q5R3I4	BloodVessels
UBR4_Q5T4S7	-0.842011	2.40943	2.96398	empty	No	No	Control	UBR4	Q5T4S7	BloodVessels
XPNPEP1_Q5T6H7	-0.67351	1.88719	2.22378	empty	No	No	Control	XPNPEP1	Q5T6H7	BloodVessels
AGO1_Q5TA58	-0.781545	2.51014	3.09676	empty	No	No	Control	AGO1	Q5TA58	BloodVessels
DDI2_Q5TDH0	-2.78278	2.34912	2.8707	empty	No	No	Control	DDI2	Q5TDH0	BloodVessels
GLIPR2_Q5VZR0	-0.680542	1.9454	2.30756	empty	Yes	No	Control	GLIPR2	Q5VZR0	BloodVessels
METRNL_Q641Q3	1.41137	1.31292	1.39035	empty	Yes	No	COVID-19	METRNL	Q641Q3	BloodVessels
HIST2H2BC_Q6DN03	-0.782985	1.34987	1.44275	empty	No	No	Control	HIST2H2BC	Q6DN03	BloodVessels
FAHD1_Q6P587	1.73615	3.48337	4.57088	empty	No	No	COVID-19	FAHD1	Q6P587	BloodVessels
FAM180A_Q6UWF9	0.657386	1.31936	1.39787	empty	No	No	COVID-19	FAM180A	Q6UWF9	BloodVessels
ENPP7_Q6UWV6	0.647434	1.36476	1.4633	empty	No	No	COVID-19	ENPP7	Q6UWV6	BloodVessels
OLFML1_Q6UWY5	-1.01311	1.57034	1.7481	empty	No	No	Control	OLFML1	Q6UWY5	BloodVessels
ARMCX2_Q7L311	-0.829866	2.64945	3.28481	empty	No	No	Control	ARMCX2	Q7L311	BloodVessels
MYH14_Q7Z406	0.962689	1.93146	2.28825	empty	No	No	COVID-19	MYH14	Q7Z406	BloodVessels
MAVS_Q7Z434	-1.20488	2.2826	2.77489	empty	No	No	Control	MAVS	Q7Z434	BloodVessels
HUWE1_Q7Z6Z7	-0.608865	2.80158	3.50848	empty	No	No	Control	HUWE1	Q7Z6Z7	BloodVessels
ZER1_Q7Z7L7	-2.81317	4.47916	6.14564	empty	No	No	Control	ZER1	Q7Z7L7	BloodVessels
FERMT3_Q86UX7	-0.854368	1.75431	2.02119	Platelet	Yes	No	Control	FERMT3	Q86UX7	BloodVessels
CAND1_Q86VP6	-0.796821	3.88402	5.25536	empty	No	No	Control	CAND1	Q86VP6	BloodVessels
SFTPA2_Q8IWL1	-1.6909	1.60229	1.78957	empty	No	No	Control	SFTPA2	Q8IWL1	BloodVessels
SCUBE3_Q8IX30	1.02457	1.38697	1.49124	empty	No	No	COVID-19	SCUBE3	Q8IX30	BloodVessels
ADSSL1_Q8N142	1.86707	3.57018	4.69582	empty	No	No	COVID-19	ADSSL1	Q8N142	BloodVessels
LRRC17_Q8N6Y2	0.88842	1.88547	2.22014	empty	No	No	COVID-19	LRRC17	Q8N6Y2	BloodVessels
COLGALT1_Q8NBJ5	1.02867	3.35883	4.33989	empty	No	No	COVID-19	COLGALT1	Q8NBJ5	BloodVessels
LEMD2_Q8NC56	0.642652	2.43262	2.99373	empty	No	No	COVID-19	LEMD2	Q8NC56	BloodVessels
APOA1BP_Q8NCW5	-0.805249	1.75431	2.02487	empty	No	No	Control	APOA1BP	Q8NCW5	BloodVessels
PALLD_Q8WX93	-0.667041	1.64282	1.85673	empty	No	No	Control	PALLD	Q8WX93	BloodVessels
HSD17B8_Q92506	1.15166	1.38232	1.48602	empty	No	No	COVID-19	HSD17B8	Q92506	BloodVessels
HTRA1_Q92743	1.24777	1.30837	1.38418	empty	Yes	No	COVID-19	HTRA1	Q92743	BloodVessels
GCDH_Q92947	1.72291	1.39308	1.50178	empty	No	No	COVID-19	GCDH	Q92947	BloodVessels
CUL5_Q93034	-1.78558	2.52387	3.12273	empty	No	No	Control	CUL5	Q93034	BloodVessels
LPP_Q93052	-0.861736	2.57853	3.18119	empty	No	No	Control	LPP	Q93052	BloodVessels
BHMT_Q93088	2.93739	2.40724	2.96017	empty	No	No	COVID-19	BHMT	Q93088	BloodVessels
LRRC59_Q96AG4	-1.0658	1.68168	1.91379	empty	Yes	No	Control	LRRC59	Q96AG4	BloodVessels
KCTD12_Q96CX2	-0.78415	2.85515	3.60069	empty	No	No	Control	KCTD12	Q96CX2	BloodVessels
CMBL_Q96DG6	1.46419	2.39852	2.94342	empty	No	No	COVID-19	CMBL	Q96DG6	BloodVessels
L3HYPDH_Q96EM0	0.925925	2.19363	2.66015	empty	No	No	COVID-19	L3HYPDH	Q96EM0	BloodVessels
DYNLL2_Q96FJ2	0.682531	1.30837	1.38457	empty	Yes	No	COVID-19	DYNLL2	Q96FJ2	BloodVessels
ERO1L_Q96HE7	0.688359	2.21327	2.68513	empty	No	No	COVID-19	ERO1L	Q96HE7	BloodVessels
GMPPA_Q96IJ6	-0.699256	1.77886	2.06009	empty	No	No	Control	GMPPA	Q96IJ6	BloodVessels
CNDP2_Q96KP4	1.38597	3.71658	4.8983	empty	No	No	COVID-19	CNDP2	Q96KP4	BloodVessels
PGLYRP2_Q96PD5	-1.28766	2.11235	2.54934	empty	Yes	No	Control	PGLYRP2	Q96PD5	BloodVessels
SORT1_Q99523	-1.93666	1.6427	1.85369	empty	No	No	Control	SORT1	Q99523	BloodVessels
HSD17B10_Q99714	1.12122	1.53449	1.69799	empty	Yes	No	COVID-19	HSD17B10	Q99714	BloodVessels
SOST_Q9BQB4	2.02588	1.65413	1.88008	empty	No	No	COVID-19	SOST	Q9BQB4	BloodVessels
ERP44_Q9BS26	0.801096	3.21449	4.11637	empty	No	No	COVID-19	ERP44	Q9BS26	BloodVessels
UBAC1_Q9BSL1	-1.61942	2.285	2.77893	empty	No	No	Control	UBAC1	Q9BSL1	BloodVessels
TMEM43_Q9BTV4	0.738591	1.78611	2.07698	empty	No	No	COVID-19	TMEM43	Q9BTV4	BloodVessels
EFHD1_Q9BUP0	0.705944	1.83725	2.14622	empty	No	No	COVID-19	EFHD1	Q9BUP0	BloodVessels
DUSP23_Q9BVJ7	0.799736	1.68495	1.91791	empty	No	No	COVID-19	DUSP23	Q9BVJ7	BloodVessels
TPPP3_Q9BW30	-1.19457	1.48012	1.6255	empty	No	No	Control	TPPP3	Q9BW30	BloodVessels
EMILIN2_Q9BXX0	1.31713	1.54836	1.71718	empty	No	No	COVID-19	EMILIN2	Q9BXX0	BloodVessels
PITHD1_Q9GZP4	-1.07906	3.36728	4.37062	empty	No	No	Control	PITHD1	Q9GZP4	BloodVessels
TUBB1_Q9H4B7	-1.39102	1.45927	1.59377	Platelet	No	No	Control	TUBB1	Q9H4B7	BloodVessels
PTGES2_Q9H7Z7	-0.633879	1.42343	1.5436	empty	No	No	Control	PTGES2	Q9H7Z7	BloodVessels
CACYBP_Q9HB71	0.626981	1.98862	2.37212	empty	Yes	No	COVID-19	CACYBP	Q9HB71	BloodVessels
ACOT13_Q9NPJ3	1.60663	2.00096	2.38985	empty	No	No	COVID-19	ACOT13	Q9NPJ3	BloodVessels
PDLIM7_Q9NR12-2	-0.66272	1.77794	2.05831	empty	No	No	Control	PDLIM7	Q9NR12-2	BloodVessels
ABHD10_Q9NUJ1	1.51413	2.91968	3.68064	empty	No	No	COVID-19	ABHD10	Q9NUJ1	BloodVessels
ARL8B_Q9NVJ2	-0.79255	2.07026	2.49744	empty	No	No	Control	ARL8B	Q9NVJ2	BloodVessels
STAB1_Q9NY15	1.00461	2.30978	2.81517	empty	No	No	COVID-19	STAB1	Q9NY15	BloodVessels
MAT2B_Q9NZL9	0.807948	2.82178	3.54757	empty	No	No	COVID-19	MAT2B	Q9NZL9	BloodVessels
LARS_Q9P2J5	0.602351	2.85359	3.5954	empty	No	No	COVID-19	LARS	Q9P2J5	BloodVessels
MRC2_Q9UBG0	-0.738011	1.93061	2.28533	empty	No	No	Control	MRC2	Q9UBG0	BloodVessels
CTSZ_Q9UBR2	1.16101	1.51043	1.66284	empty	Yes	No	COVID-19	CTSZ	Q9UBR2	BloodVessels
CTSF_Q9UBX1	1.67924	2.21014	2.67932	empty	Yes	No	COVID-19	CTSF	Q9UBX1	BloodVessels
TJP2_Q9UDY2	1.00879	2.94339	3.70962	empty	No	No	COVID-19	TJP2	Q9UDY2	BloodVessels
SUN2_Q9UH99	1.8233	3.73103	4.93394	empty	No	No	COVID-19	SUN2	Q9UH99	BloodVessels
AK3_Q9UIJ7	0.815341	2.16202	2.60906	empty	No	No	COVID-19	AK3	Q9UIJ7	BloodVessels
APPL1_Q9UKG1	-0.739191	2.75111	3.43333	empty	No	No	Control	APPL1	Q9UKG1	BloodVessels
PROCR_Q9UNN8	0.693961	2.15748	2.60073	empty	Yes	No	COVID-19	PROCR	Q9UNN8	BloodVessels
COPS3_Q9UNS2	-0.73318	1.37318	1.4727	empty	No	No	Control	COPS3	Q9UNS2	BloodVessels
NSFL1C_Q9UNZ2	-0.743105	2.56103	3.16189	empty	No	No	Control	NSFL1C	Q9UNZ2	BloodVessels
VDAC3_Q9Y277	-0.782271	1.6427	1.85458	empty	No	No	Control	VDAC3	Q9Y277	BloodVessels
VSIG4_Q9Y279	2.68054	4.52606	6.25807	empty	No	No	COVID-19	VSIG4	Q9Y279	BloodVessels
ITM2B_Q9Y287	1.19415	2.80924	3.52785	empty	No	No	COVID-19	ITM2B	Q9Y287	BloodVessels
GSTK1_Q9Y2Q3	0.620183	1.47307	1.61591	empty	No	No	COVID-19	GSTK1	Q9Y2Q3	BloodVessels
CRYL1_Q9Y2S2	0.753334	1.84688	2.15956	empty	No	No	COVID-19	CRYL1	Q9Y2S2	BloodVessels
CARHSP1_Q9Y2V2	-1.12812	2.22545	2.70001	empty	Yes	No	Control	CARHSP1	Q9Y2V2	BloodVessels
FBXO7_Q9Y3I1	-2.3165	4.52606	6.23235	empty	No	No	Control	FBXO7	Q9Y3I1	BloodVessels
OAS3_Q9Y6K5	1.45798	1.78202	2.06802	empty	No	No	COVID-19	OAS3	Q9Y6K5	BloodVessels
LY96_Q9Y6Y9	1.63877	2.40422	2.95554	empty	No	No	COVID-19	LY96	Q9Y6Y9	BloodVessels
SORBS1_S4R303	-1.45464	2.4675	3.04203	empty	No	No	Control	SORBS1	S4R303	BloodVessels
IGLV1-47_A0A075B6I8	1.88981	1.97041	3.29521	empty	No	Yes	COVID-19	IGLV1-47	A0A075B6I8	Brain_MedullaOblongata
COL1A2_A0A087WTA8	-2.03446	1.84908	3.01514	empty	No	No	Control	COL1A2	A0A087WTA8	Brain_MedullaOblongata
TRIM46_A0A087WUH1	0.783429	1.84643	2.99041	empty	No	No	COVID-19	TRIM46	A0A087WUH1	Brain_MedullaOblongata
IGHG1_A0A087WV47	1.02639	1.51388	2.37237	Plasma	Yes	Yes	COVID-19	IGHG1	A0A087WV47	Brain_MedullaOblongata
PRODH_A0A087WWM6	-0.689975	1.71335	2.73702	empty	No	No	Control	PRODH	A0A087WWM6	Brain_MedullaOblongata
PTGES3_A0A087WYT3	-0.627197	3.00727	5.91705	empty	No	No	Control	PTGES3	A0A087WYT3	Brain_MedullaOblongata
PLEKHA2_A0A087WZ32	-0.703267	1.89991	3.14981	empty	No	No	Control	PLEKHA2	A0A087WZ32	Brain_MedullaOblongata
IGKV3-11_A0A087WZW8	0.65947	1.35162	2.07258	empty	No	Yes	COVID-19	IGKV3-11	A0A087WZW8	Brain_MedullaOblongata
COL12A1_A0A087X0A8	-1.50768	1.53834	2.40667	empty	Yes	No	Control	COL12A1	A0A087X0A8	Brain_MedullaOblongata
COL6A1_A0A087X0S5	-1.62138	2.3181	3.93138	empty	Yes	No	Control	COL6A1	A0A087X0S5	Brain_MedullaOblongata
OAS2_A0A087X0V5	1.63763	1.43026	2.2192	empty	No	No	COVID-19	OAS2	A0A087X0V5	Brain_MedullaOblongata
IGKC_A0A087X130	1.18319	1.84643	2.99721	Plasma	Yes	Yes	COVID-19	IGKC	A0A087X130	Brain_MedullaOblongata
IFIT2_A0A087X279	0.789633	1.39462	2.15827	empty	No	No	COVID-19	IFIT2	A0A087X279	Brain_MedullaOblongata
IGHV4-34_A0A0A0MS12	0.891724	1.32399	2.02587	empty	No	Yes	COVID-19	IGHV4-34	A0A0A0MS12	Brain_MedullaOblongata
LIPA_A0A0A0MT32	-0.701687	1.47626	2.29859	empty	No	No	Control	LIPA	A0A0A0MT32	Brain_MedullaOblongata
MOG_A0A0G2JJE4	1.46458	3.02353	6.13365	empty	No	No	COVID-19	MOG	A0A0G2JJE4	Brain_MedullaOblongata
CYFIP1_A0A0G2JQT1	-1.61536	1.53914	2.40996	empty	No	No	Control	CYFIP1	A0A0G2JQT1	Brain_MedullaOblongata
SUMO3_A8MU27	-0.65381	1.95876	3.27159	empty	Yes	No	Control	SUMO3	A8MU27	Brain_MedullaOblongata
LPAR1_B1AP63	-0.654743	1.57512	2.47994	empty	No	No	Control	LPAR1	B1AP63	Brain_MedullaOblongata
PLP1_B1B1G3	-2.4985	1.53255	2.39476	empty	No	No	Control	PLP1	B1B1G3	Brain_MedullaOblongata
RGS20_B3KSW4	-0.73022	1.50829	2.35983	empty	No	No	Control	RGS20	B3KSW4	Brain_MedullaOblongata
REEP2_B4DE60	1.48059	1.52621	2.38714	empty	No	No	COVID-19	REEP2	B4DE60	Brain_MedullaOblongata
ADAM11_B4DKD2	0.658759	1.96741	3.28866	empty	No	No	COVID-19	ADAM11	B4DKD2	Brain_MedullaOblongata
GABRB2_B7Z279	0.759307	1.44952	2.25862	empty	No	No	COVID-19	GABRB2	B7Z279	Brain_MedullaOblongata
APLP1_B7Z4G8	-0.932239	1.42814	2.21502	empty	No	No	Control	APLP1	B7Z4G8	Brain_MedullaOblongata
FNBP1_B7ZL14	-0.757435	1.43604	2.22743	empty	No	No	Control	FNBP1	B7ZL14	Brain_MedullaOblongata
ITM2C_B8ZZM6	-0.962245	1.67197	2.66737	empty	No	No	Control	ITM2C	B8ZZM6	Brain_MedullaOblongata
BCAP29_C9IYK6	-0.711087	1.5345	2.40035	empty	No	No	Control	BCAP29	C9IYK6	Brain_MedullaOblongata
SLC4A10_C9J240	-0.795303	1.48673	2.31469	empty	No	No	Control	SLC4A10	C9J240	Brain_MedullaOblongata
ZC3HAV1_C9J6P4	1.65856	1.4747	2.29257	empty	No	No	COVID-19	ZC3HAV1	C9J6P4	Brain_MedullaOblongata
ANXA6_E5RK69	-0.729949	2.49204	4.26091	empty	No	No	Control	ANXA6	E5RK69	Brain_MedullaOblongata
PPP1R2_E7EMN6	0.772216	1.89734	3.13107	empty	No	No	COVID-19	PPP1R2	E7EMN6	Brain_MedullaOblongata
COL6A3_E7ENL6	-1.59107	1.89452	3.10699	empty	Yes	No	Control	COL6A3	E7ENL6	Brain_MedullaOblongata
EZR_E7EQR4	-0.658046	1.59179	2.50808	empty	Yes	No	Control	EZR	E7EQR4	Brain_MedullaOblongata
CALCB_E7ESF5	2.07244	1.55424	2.44062	empty	No	No	COVID-19	CALCB	E7ESF5	Brain_MedullaOblongata
TIAM2_E9PKT1	-1.70252	1.6497	2.62789	empty	No	No	Control	TIAM2	E9PKT1	Brain_MedullaOblongata
TPD52L1_E9PNK6	0.928825	1.39497	2.16465	empty	No	No	COVID-19	TPD52L1	E9PNK6	Brain_MedullaOblongata
CHMP1A_F8VUA2	-0.766282	1.7302	2.79697	empty	No	No	Control	CHMP1A	F8VUA2	Brain_MedullaOblongata
DCN_F8VUF6	-3.03848	1.59179	2.50741	empty	Yes	No	Control	DCN	F8VUF6	Brain_MedullaOblongata
NELL2_F8VVB6	1.4848	1.34349	2.06004	empty	No	No	COVID-19	NELL2	F8VVB6	Brain_MedullaOblongata
SYT1_F8VXH0	-0.80882	1.39462	2.15742	empty	No	No	Control	SYT1	F8VXH0	Brain_MedullaOblongata
MAP4_F8W9U4	0.841752	1.98742	3.34284	empty	No	No	COVID-19	MAP4	F8W9U4	Brain_MedullaOblongata
CRIP2_H0YFA4	-0.663451	1.95876	3.26611	empty	No	No	Control	CRIP2	H0YFA4	Brain_MedullaOblongata
DCTN5_H3BR94	-0.680004	1.41158	2.18863	empty	No	No	Control	DCTN5	H3BR94	Brain_MedullaOblongata
CSDC2_H7C4E7	-1.12431	1.54339	2.41994	empty	No	No	Control	CSDC2	H7C4E7	Brain_MedullaOblongata
IAH1_H7C5G1	-0.676706	1.53255	2.3947	empty	No	No	Control	IAH1	H7C5G1	Brain_MedullaOblongata
CAMKK1_J3KPJ3	-0.794412	1.89452	3.11308	empty	No	No	Control	CAMKK1	J3KPJ3	Brain_MedullaOblongata
CYGB_K7EMC7	0.964528	2.53683	4.46773	empty	No	No	COVID-19	CYGB	K7EMC7	Brain_MedullaOblongata
_K7N7A8	-0.98375	1.47503	2.29551	empty	No	No	Control		K7N7A8	Brain_MedullaOblongata
EMP3_M0QXN1	-0.862572	1.4255	2.21032	empty	No	No	Control	EMP3	M0QXN1	Brain_MedullaOblongata
NCAN_O14594	0.666451	1.39699	2.16966	empty	No	No	COVID-19	NCAN	O14594	Brain_MedullaOblongata
TAX1BP3_O14907	-0.78422	1.60584	2.53556	empty	No	No	Control	TAX1BP3	O14907	Brain_MedullaOblongata
NDUFA1_O15239	-1.30499	1.80137	2.91586	empty	No	No	Control	NDUFA1	O15239	Brain_MedullaOblongata
B4GAT1_O43505	0.622624	1.60918	2.54525	empty	No	No	COVID-19	B4GAT1	O43505	Brain_MedullaOblongata
PRKAB2_O43741	-0.814504	2.36259	4.02556	empty	No	No	Control	PRKAB2	O43741	Brain_MedullaOblongata
KIF1C_O43896	-0.773493	1.56079	2.45212	empty	No	No	Control	KIF1C	O43896	Brain_MedullaOblongata
HSPA4L_O95757	0.585386	3.00727	5.31752	empty	No	No	COVID-19	HSPA4L	O95757	Brain_MedullaOblongata
CALCA_P01258	-1.36388	1.43604	2.22641	empty	No	No	Control	CALCA	P01258	Brain_MedullaOblongata
_P01621	1.33575	1.77754	2.87992	empty	No	Yes	COVID-19		P01621	Brain_MedullaOblongata
COL1A1_P02452	-1.86529	1.37986	2.13015	empty	Yes	No	Control	COL1A1	P02452	Brain_MedullaOblongata
COL3A1_P02461	-2.86285	2.28408	3.86475	empty	No	No	Control	COL3A1	P02461	Brain_MedullaOblongata
ISG15_P05161	1.3213	1.5063	2.35279	empty	No	No	COVID-19	ISG15	P05161	Brain_MedullaOblongata
ASNS_P08243	0.6514	1.38319	2.14113	empty	No	No	COVID-19	ASNS	P08243	Brain_MedullaOblongata
GSTP1_P09211	-0.652268	2.42181	4.12539	empty	No	No	Control	GSTP1	P09211	Brain_MedullaOblongata
IFIT1_P09914	1.20353	1.50829	2.36382	empty	No	No	COVID-19	IFIT1	P09914	Brain_MedullaOblongata
COL6A2_P12110	-1.7039	2.14634	3.62539	empty	Yes	No	Control	COL6A2	P12110	Brain_MedullaOblongata
HMGA1_P17096	-0.94067	2.10507	3.54864	empty	No	No	Control	HMGA1	P17096	Brain_MedullaOblongata
KCNA6_P17658	0.871287	2.20014	3.72481	empty	No	No	COVID-19	KCNA6	P17658	Brain_MedullaOblongata
PVALB_P20472	1.01608	3.00727	5.45228	empty	No	No	COVID-19	PVALB	P20472	Brain_MedullaOblongata
MX1_P20591	2.07734	2.39261	4.08409	empty	No	No	COVID-19	MX1	P20591	Brain_MedullaOblongata
OGN_P20774	-2.13586	1.7421	2.81157	empty	Yes	No	Control	OGN	P20774	Brain_MedullaOblongata
MAOA_P21397	0.628636	1.84691	3.00039	empty	No	No	COVID-19	MAOA	P21397	Brain_MedullaOblongata
BGN_P21810	-2.16525	1.63714	2.59345	empty	No	No	Control	BGN	P21810	Brain_MedullaOblongata
CALB2_P22676	1.37901	3.00727	5.79489	empty	No	No	COVID-19	CALB2	P22676	Brain_MedullaOblongata
CTNNA2_P26232-2	0.70196	2.36415	4.03494	empty	No	No	COVID-19	CTNNA2	P26232-2	Brain_MedullaOblongata
CERS1_P27544	-0.822419	1.82542	2.96362	empty	No	No	Control	CERS1	P27544	Brain_MedullaOblongata
CRABP1_P29762	1.07489	2.0992	3.52358	empty	No	No	COVID-19	CRABP1	P29762	Brain_MedullaOblongata
CBS_P35520	-0.963803	1.98742	3.33681	empty	No	No	Control	CBS	P35520	Brain_MedullaOblongata
FBN1_P35555	-1.4465	1.53834	2.40759	empty	No	No	Control	FBN1	P35555	Brain_MedullaOblongata
TIMP3_P35625	-1.54045	1.80137	2.91782	empty	No	No	Control	TIMP3	P35625	Brain_MedullaOblongata
USP8_P40818	0.649185	1.67101	2.66114	empty	No	No	COVID-19	USP8	P40818	Brain_MedullaOblongata
STAT1_P42224	0.749866	1.6332	2.58531	empty	No	No	COVID-19	STAT1	P42224	Brain_MedullaOblongata
SLC1A4_P43007	0.710432	2.49204	4.21663	empty	No	No	COVID-19	SLC1A4	P43007	Brain_MedullaOblongata
PRELP_P51888	-2.42714	2.171	3.66308	empty	No	No	Control	PRELP	P51888	Brain_MedullaOblongata
BCAT1_P54687	0.938541	3.00727	5.45624	empty	No	No	COVID-19	BCAT1	P54687	Brain_MedullaOblongata
ATP12A_P54707	1.13335	2.49204	4.22091	empty	No	No	COVID-19	ATP12A	P54707	Brain_MedullaOblongata
PLTP_P55058	-1.05042	1.39498	2.16565	empty	Yes	No	Control	PLTP	P55058	Brain_MedullaOblongata
ACTA2_P62736	-0.586999	2.67695	4.65674	empty	Yes	No	Control	ACTA2	P62736	Brain_MedullaOblongata
RPL39_P62891	-0.623509	1.49917	2.33862	empty	Yes	No	Control	RPL39	P62891	Brain_MedullaOblongata
FKBP1A_P62942	-0.656197	1.50829	2.36185	empty	No	No	Control	FKBP1A	P62942	Brain_MedullaOblongata
HMGCS1_Q01581	0.653318	1.44446	2.23862	empty	No	No	COVID-19	HMGCS1	Q01581	Brain_MedullaOblongata
FKBP4_Q02790	0.666013	2.95831	5.13902	empty	Yes	No	COVID-19	FKBP4	Q02790	Brain_MedullaOblongata
EEF1A2_Q05639	0.705498	2.04977	3.44171	empty	Yes	No	COVID-19	EEF1A2	Q05639	Brain_MedullaOblongata
FMOD_Q06828	-1.9424	1.54339	2.41573	empty	No	No	Control	FMOD	Q06828	Brain_MedullaOblongata
GPM6B_Q13491-4	-0.782829	1.67197	2.67319	empty	No	No	Control	GPM6B	Q13491-4	Brain_MedullaOblongata
AUH_Q13825	0.641018	2.36415	4.04196	empty	No	No	COVID-19	AUH	Q13825	Brain_MedullaOblongata
GAMT_Q14353	-0.777837	2.97923	5.24426	empty	No	No	Control	GAMT	Q14353	Brain_MedullaOblongata
HSP90AA2P_Q14568	0.802319	2.49204	4.23175	empty	No	No	COVID-19	HSP90AA2P	Q14568	Brain_MedullaOblongata
PLCB4_Q15147	1.06703	1.61087	2.55073	empty	No	No	COVID-19	PLCB4	Q15147	Brain_MedullaOblongata
INA_Q16352	0.695009	1.95876	3.26933	empty	No	No	COVID-19	INA	Q16352	Brain_MedullaOblongata
TNFAIP8L3_Q5GJ75	1.2766	1.85247	3.04614	empty	No	No	COVID-19	TNFAIP8L3	Q5GJ75	Brain_MedullaOblongata
PSMF1_Q5QPM7	-0.704097	1.67197	2.6692	empty	No	No	Control	PSMF1	Q5QPM7	Brain_MedullaOblongata
ABRACL_Q5SZC9	-1.69997	1.56936	2.46358	empty	No	No	Control	ABRACL	Q5SZC9	Brain_MedullaOblongata
THEM4_Q5T1C6	0.635104	1.44665	2.24412	empty	No	No	COVID-19	THEM4	Q5T1C6	Brain_MedullaOblongata
UBR4_Q5T4S7	1.40568	2.08857	3.50851	empty	No	No	COVID-19	UBR4	Q5T4S7	Brain_MedullaOblongata
GPR158_Q5T848	-1.56164	1.37986	2.13152	empty	No	No	Control	GPR158	Q5T848	Brain_MedullaOblongata
LYRM7_Q5U5X0	0.764648	1.48079	2.30536	empty	No	No	COVID-19	LYRM7	Q5U5X0	Brain_MedullaOblongata
FKBP1C_Q5VVH2	-1.27527	1.9231	3.20071	empty	No	No	Control	FKBP1C	Q5VVH2	Brain_MedullaOblongata
DARS2_Q6PI48	0.764967	2.32801	3.97574	empty	No	No	COVID-19	DARS2	Q6PI48	Brain_MedullaOblongata
SMIM5_Q71RC9	-1.58428	1.89452	3.12022	empty	No	No	Control	SMIM5	Q71RC9	Brain_MedullaOblongata
PARS2_Q7L3T8	0.591162	1.60918	2.54322	empty	No	No	COVID-19	PARS2	Q7L3T8	Brain_MedullaOblongata
MTDH_Q86UE4	0.853195	2.50431	4.34453	empty	No	No	COVID-19	MTDH	Q86UE4	Brain_MedullaOblongata
HAPLN4_Q86UW8	0.749694	1.34475	2.06218	empty	No	No	COVID-19	HAPLN4	Q86UW8	Brain_MedullaOblongata
HOOK3_Q86VS8	-0.897155	2.39261	4.0795	empty	No	No	Control	HOOK3	Q86VS8	Brain_MedullaOblongata
SLC44A2_Q8IWA5-2	-0.628514	1.39462	2.16044	empty	No	No	Control	SLC44A2	Q8IWA5-2	Brain_MedullaOblongata
TPH2_Q8IWU9	1.0464	1.78788	2.89596	empty	No	No	COVID-19	TPH2	Q8IWU9	Brain_MedullaOblongata
LGI2_Q8N0V4	1.0548	1.73002	2.7923	empty	No	No	COVID-19	LGI2	Q8N0V4	Brain_MedullaOblongata
CLYBL_Q8N0X4	0.656314	1.34301	2.05775	empty	No	No	COVID-19	CLYBL	Q8N0X4	Brain_MedullaOblongata
MTURN_Q8N3F0	-0.873209	1.81048	2.9316	empty	No	No	Control	MTURN	Q8N3F0	Brain_MedullaOblongata
RDH13_Q8NBN7	0.672143	1.71492	2.75842	empty	No	No	COVID-19	RDH13	Q8NBN7	Brain_MedullaOblongata
SLC25A40_Q8TBP6	0.878747	2.10507	3.54486	empty	No	No	COVID-19	SLC25A40	Q8TBP6	Brain_MedullaOblongata
PMM1_Q92871	-0.835752	1.42593	2.21177	empty	No	No	Control	PMM1	Q92871	Brain_MedullaOblongata
EFHD2_Q96C19	1.12508	2.79752	4.82847	empty	No	No	COVID-19	EFHD2	Q96C19	Brain_MedullaOblongata
IGSF21_Q96ID5	0.692197	1.46538	2.27775	empty	No	Yes	COVID-19	IGSF21	Q96ID5	Brain_MedullaOblongata
VCPIP1_Q96JH7	-1.10042	1.64058	2.60574	empty	No	No	Control	VCPIP1	Q96JH7	Brain_MedullaOblongata
CNDP1_Q96KN2	0.599877	1.89734	3.12751	empty	Yes	No	COVID-19	CNDP1	Q96KN2	Brain_MedullaOblongata
IPO9_Q96P70	0.707115	1.50829	2.35835	empty	No	No	COVID-19	IPO9	Q96P70	Brain_MedullaOblongata
AGPAT1_Q99943	0.635134	1.89734	3.12786	empty	No	No	COVID-19	AGPAT1	Q99943	Brain_MedullaOblongata
DPY30_Q9C005	0.605611	1.64058	2.60458	empty	No	No	COVID-19	DPY30	Q9C005	Brain_MedullaOblongata
EGLN1_Q9GZT9	-0.705583	1.84691	3.00136	empty	No	No	Control	EGLN1	Q9GZT9	Brain_MedullaOblongata
HAPLN2_Q9GZV7	0.660453	1.37986	2.13064	empty	No	No	COVID-19	HAPLN2	Q9GZV7	Brain_MedullaOblongata
RMND5A_Q9H871	-1.54691	1.84908	3.0381	empty	No	No	Control	RMND5A	Q9H871	Brain_MedullaOblongata
TRIM36_Q9NQ86	0.747283	2.49204	4.21504	empty	No	No	COVID-19	TRIM36	Q9NQ86	Brain_MedullaOblongata
DIABLO_Q9NR28	0.585176	2.29632	3.88794	empty	No	No	COVID-19	DIABLO	Q9NR28	Brain_MedullaOblongata
SMPD3_Q9NY59	-3.26613	1.37563	2.1168	empty	No	No	Control	SMPD3	Q9NY59	Brain_MedullaOblongata
SUSD2_Q9UGT4	-0.913548	1.34301	2.05459	empty	No	No	Control	SUSD2	Q9UGT4	Brain_MedullaOblongata
LNPEP_Q9UIQ6	0.585302	1.449	2.25701	empty	No	No	COVID-19	LNPEP	Q9UIQ6	Brain_MedullaOblongata
PNMAL2_Q9ULN7-5	0.749906	1.33982	2.04683	empty	No	No	COVID-19	PNMAL2	Q9ULN7-5	Brain_MedullaOblongata
EPDR1_Q9UM22	0.715881	2.53683	4.4261	empty	No	No	COVID-19	EPDR1	Q9UM22	Brain_MedullaOblongata
NFU1_Q9UMS0	0.64024	2.19081	3.69969	empty	No	No	COVID-19	NFU1	Q9UMS0	Brain_MedullaOblongata
MAPRE3_Q9UPY8-2	-0.996334	1.60328	2.53157	empty	No	No	Control	MAPRE3	Q9UPY8-2	Brain_MedullaOblongata
CA5B_Q9Y2D0	0.601766	1.5665	2.45915	empty	No	No	COVID-19	CA5B	Q9Y2D0	Brain_MedullaOblongata
NTNG1_Q9Y2I2	0.82014	1.71335	2.73804	empty	No	No	COVID-19	NTNG1	Q9Y2I2	Brain_MedullaOblongata
MEMO1_Q9Y316	-0.599129	1.69162	2.70833	empty	No	No	Control	MEMO1	Q9Y316	Brain_MedullaOblongata
OAS3_Q9Y6K5	1.28914	1.62706	2.57732	empty	No	No	COVID-19	OAS3	Q9Y6K5	Brain_MedullaOblongata
HSPE1-MOB4_S4R3N1	-0.950203	2.51686	4.37172	empty	No	No	Control	HSPE1-MOB4	S4R3N1	Brain_MedullaOblongata
IGLV1-47_A0A075B6I8	2.45436	2.46696	4.71671	empty	No	Yes	COVID-19	IGLV1-47	A0A075B6I8	Brain_BasalGanglia
IGLV3-21_A0A075B6J7	1.47148	1.65423	2.4647	empty	No	Yes	COVID-19	IGLV3-21	A0A075B6J7	Brain_BasalGanglia
IGKV2D-28_A0A075B6P5	0.942944	1.41674	1.96271	empty	No	Yes	COVID-19	IGKV2D-28	A0A075B6P5	Brain_BasalGanglia
SYNM_A0A075B7B1	-1.06814	1.36727	1.86781	empty	No	No	Control	SYNM	A0A075B7B1	Brain_BasalGanglia
IGHV3OR16-12_A0A075B7B8	0.87709	1.42492	1.98012	empty	No	Yes	COVID-19	IGHV3OR16-12	A0A075B7B8	Brain_BasalGanglia
SLC7A8_A0A087WT79	1.01756	1.70046	2.5765	empty	No	No	COVID-19	SLC7A8	A0A087WT79	Brain_BasalGanglia
ARL15_A0A087WUW9	0.697754	1.57026	2.28331	empty	No	No	COVID-19	ARL15	A0A087WUW9	Brain_BasalGanglia
IGHG1_A0A087WV47	1.54595	2.09574	3.46036	Plasma	Yes	Yes	COVID-19	IGHG1	A0A087WV47	Brain_BasalGanglia
GPR89B_A0A087WW78	-0.671493	1.35251	1.83637	empty	No	No	Control	GPR89B	A0A087WW78	Brain_BasalGanglia
SYN2_A0A087WW96	1.11008	1.4158	1.95694	empty	No	No	COVID-19	SYN2	A0A087WW96	Brain_BasalGanglia
FCGBP_A0A087WXI2	1.99313	1.97271	3.14981	empty	Yes	No	COVID-19	FCGBP	A0A087WXI2	Brain_BasalGanglia
GPR155_A0A087WXK4	1.26937	1.42413	1.97535	empty	No	No	COVID-19	GPR155	A0A087WXK4	Brain_BasalGanglia
GOLGA2_A0A087WYC0	-0.650259	1.45835	2.05938	empty	No	No	Control	GOLGA2	A0A087WYC0	Brain_BasalGanglia
GRIA3_A0A087WYJ6	1.38599	1.72661	2.6235	empty	No	No	COVID-19	GRIA3	A0A087WYJ6	Brain_BasalGanglia
IGHM_A0A087WYJ9	0.796785	1.33187	1.80202	empty	Yes	Yes	COVID-19	IGHM	A0A087WYJ9	Brain_BasalGanglia
IQCA1L_A0A087WYV2	0.683598	1.4616	2.06699	empty	No	No	COVID-19	IQCA1L	A0A087WYV2	Brain_BasalGanglia
MARCKS_A0A087WZH7	-0.957373	2.18183	3.60213	empty	No	No	Control	MARCKS	A0A087WZH7	Brain_BasalGanglia
IGKV1D-33_A0A087WZH9	0.866296	1.39791	1.92566	empty	No	Yes	COVID-19	IGKV1D-33	A0A087WZH9	Brain_BasalGanglia
EIF3H_A0A087WZK9	0.857735	1.63609	2.40438	empty	No	No	COVID-19	EIF3H	A0A087WZK9	Brain_BasalGanglia
IGKV3-11_A0A087WZW8	1.24737	2.42491	4.42188	empty	No	Yes	COVID-19	IGKV3-11	A0A087WZW8	Brain_BasalGanglia
SNAP47_A0A087X0B7	0.885215	1.33402	1.80505	empty	No	No	COVID-19	SNAP47	A0A087X0B7	Brain_BasalGanglia
IGKC_A0A087X130	1.60567	2.41201	4.28177	Plasma	Yes	Yes	COVID-19	IGKC	A0A087X130	Brain_BasalGanglia
ARFIP2_A0A087X1E4	0.632423	1.45835	2.05819	empty	No	No	COVID-19	ARFIP2	A0A087X1E4	Brain_BasalGanglia
CADPS2_A0A087X1P3	2.34192	1.87398	2.89115	empty	No	No	COVID-19	CADPS2	A0A087X1P3	Brain_BasalGanglia
ACAN_A0A087X1T7	-0.960435	1.72661	2.62195	empty	No	No	Control	ACAN	A0A087X1T7	Brain_BasalGanglia
IFIT2_A0A087X279	0.747761	1.31219	1.76344	empty	No	No	COVID-19	IFIT2	A0A087X279	Brain_BasalGanglia
HSD11B1_A0A0A0MQV1	0.915194	1.53258	2.21621	empty	No	No	COVID-19	HSD11B1	A0A0A0MQV1	Brain_BasalGanglia
SPOCK1_A0A0A0MQX7	0.720363	1.44474	2.02654	empty	No	No	COVID-19	SPOCK1	A0A0A0MQX7	Brain_BasalGanglia
SYNGAP1_A0A0A0MQZ2	1.42624	1.48646	2.11373	empty	No	No	COVID-19	SYNGAP1	A0A0A0MQZ2	Brain_BasalGanglia
IGHV4-34_A0A0A0MS12	1.93629	2.31916	3.99425	empty	No	Yes	COVID-19	IGHV4-34	A0A0A0MS12	Brain_BasalGanglia
ACE_A0A0A0MSN4	1.41314	1.93752	3.03636	empty	Yes	No	COVID-19	ACE	A0A0A0MSN4	Brain_BasalGanglia
C1QB_A0A0A0MSV6	1.07431	1.88517	2.91688	empty	Yes	No	COVID-19	C1QB	A0A0A0MSV6	Brain_BasalGanglia
NCEH1_A0A0A0MTJ9	0.774541	1.96389	3.09645	empty	No	No	COVID-19	NCEH1	A0A0A0MTJ9	Brain_BasalGanglia
GABRA2_A0A0A0MTM5	0.952903	1.42492	1.97756	empty	No	No	COVID-19	GABRA2	A0A0A0MTM5	Brain_BasalGanglia
ADCY2_A0A0A0MTM9	-1.3328	2.2353	3.68819	empty	No	No	Control	ADCY2	A0A0A0MTM9	Brain_BasalGanglia
MGLL_A0A0C4DFN3	0.850125	2.04162	3.27199	empty	No	No	COVID-19	MGLL	A0A0C4DFN3	Brain_BasalGanglia
ARHGAP27_A0A0C4DGE6	1.09112	2.31916	3.94578	empty	No	No	COVID-19	ARHGAP27	A0A0C4DGE6	Brain_BasalGanglia
DNM1_A0A0D9SFB1	0.957442	2.31916	4.00369	empty	No	No	COVID-19	DNM1	A0A0D9SFB1	Brain_BasalGanglia
EDNRB_A0A0D9SG21	-1.33523	1.44978	2.04487	empty	No	No	Control	EDNRB	A0A0D9SG21	Brain_BasalGanglia
NDRG2_A0A0E3D6M8	-0.618062	1.68755	2.54407	empty	No	No	Control	NDRG2	A0A0E3D6M8	Brain_BasalGanglia
MOG_A0A0G2JJE4	0.929864	1.46003	2.06382	empty	No	No	COVID-19	MOG	A0A0G2JJE4	Brain_BasalGanglia
GABBR1_A0A0G2JKF9	0.733913	1.33402	1.80476	empty	No	No	COVID-19	GABBR1	A0A0G2JKF9	Brain_BasalGanglia
_A0A0G2JN06	1.1121	1.35625	1.84482	Plasma	Yes	No	COVID-19		A0A0G2JN06	Brain_BasalGanglia
MACROD2_A1Z1Q3-2	2.31575	1.39346	1.91726	empty	No	No	COVID-19	MACROD2	A1Z1Q3-2	Brain_BasalGanglia
DDX58_A2A376	1.93153	1.43745	2.00839	empty	No	No	COVID-19	DDX58	A2A376	Brain_BasalGanglia
GRIN1_A2AVK2	1.01007	1.37204	1.87651	empty	No	No	COVID-19	GRIN1	A2AVK2	Brain_BasalGanglia
DYNLT3_A6NGJ0	-0.824602	1.53318	2.21935	empty	No	No	Control	DYNLT3	A6NGJ0	Brain_BasalGanglia
SUMO3_A8MU27	-0.601803	2.46696	4.95162	empty	Yes	No	Control	SUMO3	A8MU27	Brain_BasalGanglia
MAPK10_A8MWW6	0.602681	1.93075	3.01358	empty	No	No	COVID-19	MAPK10	A8MWW6	Brain_BasalGanglia
SEPT3_B1AHR2	0.803689	1.51136	2.16054	empty	No	No	COVID-19	2022-09-03	B1AHR2	Brain_BasalGanglia
ARHGEF7_B1ALK7	0.635332	2.41201	4.3286	empty	No	No	COVID-19	ARHGEF7	B1ALK7	Brain_BasalGanglia
NDUFAF5_B3KR61	0.701313	1.68141	2.52804	empty	No	No	COVID-19	NDUFAF5	B3KR61	Brain_BasalGanglia
TSPAN7_B4DDG0	0.792801	1.38378	1.90151	empty	No	No	COVID-19	TSPAN7	B4DDG0	Brain_BasalGanglia
EXOC7_B4DJ07	0.631252	1.40207	1.93125	empty	No	No	COVID-19	EXOC7	B4DJ07	Brain_BasalGanglia
MAEA_B4DQT1	0.691811	1.51912	2.18046	empty	No	No	COVID-19	MAEA	B4DQT1	Brain_BasalGanglia
TMBIM1_B4DUD2	-1.3778	2.24786	3.73906	empty	No	No	Control	TMBIM1	B4DUD2	Brain_BasalGanglia
DGKB_B5MBY2	1.06054	1.63609	2.40595	empty	No	No	COVID-19	DGKB	B5MBY2	Brain_BasalGanglia
SYNGR1_B5MCD7	1.2205	1.65958	2.47718	empty	No	No	COVID-19	SYNGR1	B5MCD7	Brain_BasalGanglia
RAPGEF4_B7Z278	0.83905	1.63225	2.39305	empty	No	No	COVID-19	RAPGEF4	B7Z278	Brain_BasalGanglia
SLC6A9_B7Z589	-1.10683	1.9221	3.00141	empty	No	No	Control	SLC6A9	B7Z589	Brain_BasalGanglia
ITIH4_B7ZKJ8	1.07489	2.04463	3.30483	Plasma	Yes	No	COVID-19	ITIH4	B7ZKJ8	Brain_BasalGanglia
FNBP1_B7ZL14	-0.62551	1.97847	3.1595	empty	No	No	Control	FNBP1	B7ZL14	Brain_BasalGanglia
PCDH9_B7ZM79	1.22658	1.66761	2.5005	empty	No	No	COVID-19	PCDH9	B7ZM79	Brain_BasalGanglia
ITM2C_B8ZZM6	-0.960063	1.74466	2.6735	empty	No	No	Control	ITM2C	B8ZZM6	Brain_BasalGanglia
C14orf80_C9IYA4	-1.25665	1.34625	1.82351	empty	No	No	Control	C14orf80	C9IYA4	Brain_BasalGanglia
SLC4A10_C9J240	-0.634654	1.39791	1.92242	empty	No	No	Control	SLC4A10	C9J240	Brain_BasalGanglia
MBP_C9J6H1	-1.9368	2.44856	4.55749	empty	No	No	Control	MBP	C9J6H1	Brain_BasalGanglia
JCHAIN_C9JA05	1.85917	2.09574	3.46522	empty	Yes	Yes	COVID-19	JCHAIN	C9JA05	Brain_BasalGanglia
_C9JAW5	-0.889438	1.60659	2.34719	empty	No	No	Control		C9JAW5	Brain_BasalGanglia
STXBP5L_C9JCY1	0.590498	1.56464	2.27564	empty	No	No	COVID-19	STXBP5L	C9JCY1	Brain_BasalGanglia
SYNJ1_C9JFZ1	0.663081	2.46696	4.70322	empty	No	No	COVID-19	SYNJ1	C9JFZ1	Brain_BasalGanglia
STAMBP_C9JK83	0.841398	1.38378	1.90164	empty	No	No	COVID-19	STAMBP	C9JK83	Brain_BasalGanglia
GRM2_C9JL63	1.32758	1.67233	2.5134	empty	No	No	COVID-19	GRM2	C9JL63	Brain_BasalGanglia
FARP1_C9JME2	-0.602887	1.51514	2.17148	empty	No	No	Control	FARP1	C9JME2	Brain_BasalGanglia
L2HGDH_C9JVN9	0.676651	2.46696	4.99059	empty	No	No	COVID-19	L2HGDH	C9JVN9	Brain_BasalGanglia
PPP3R1_D3YTA9	1.05624	1.48646	2.11163	empty	No	No	COVID-19	PPP3R1	D3YTA9	Brain_BasalGanglia
GC_D6RF35	0.897627	1.45265	2.04931	empty	Yes	No	COVID-19	GC	D6RF35	Brain_BasalGanglia
PSD3_E5RJ29	0.926832	1.42492	1.98133	empty	No	No	COVID-19	PSD3	E5RJ29	Brain_BasalGanglia
DGKI_E7EM72	1.04523	2.0899	3.40809	empty	No	No	COVID-19	DGKI	E7EM72	Brain_BasalGanglia
SNCA_E7EPV7	0.808832	1.3821	1.89596	empty	No	No	COVID-19	SNCA	E7EPV7	Brain_BasalGanglia
MAP2_E7EV03	-1.88513	1.79246	2.76449	empty	No	No	Control	MAP2	E7EV03	Brain_BasalGanglia
ACSF2_E9PF16	-1.17654	1.69707	2.56663	empty	No	No	Control	ACSF2	E9PF16	Brain_BasalGanglia
EPHA4_E9PG71	0.723528	1.44367	2.02188	empty	No	No	COVID-19	EPHA4	E9PG71	Brain_BasalGanglia
PLSCR4_E9PHR9	-1.00771	1.95131	3.07851	empty	No	No	Control	PLSCR4	E9PHR9	Brain_BasalGanglia
THY1_E9PIM6	0.602718	1.49235	2.12487	empty	No	No	COVID-19	THY1	E9PIM6	Brain_BasalGanglia
SLC25A22_E9PJH7	0.766232	2.0223	3.21867	empty	No	No	COVID-19	SLC25A22	E9PJH7	Brain_BasalGanglia
EEF1D_E9PL71	-0.656905	1.48646	2.10982	empty	Yes	No	Control	EEF1D	E9PL71	Brain_BasalGanglia
RIN1_E9PNR2	1.31885	1.65408	2.45262	empty	No	No	COVID-19	RIN1	E9PNR2	Brain_BasalGanglia
SPARC_F5GY03	-0.945148	1.63154	2.38464	empty	No	No	Control	SPARC	F5GY03	Brain_BasalGanglia
SYT7_F5H126	0.750377	1.78017	2.73754	empty	No	No	COVID-19	SYT7	F5H126	Brain_BasalGanglia
AP3S1_F5H459	0.821385	1.85444	2.84944	empty	No	No	COVID-19	AP3S1	F5H459	Brain_BasalGanglia
SLC8A2_F5H6L7	1.55288	2.09574	3.42118	empty	No	No	COVID-19	SLC8A2	F5H6L7	Brain_BasalGanglia
OLFM1_F5H810	1.76927	1.75605	2.6987	empty	Yes	No	COVID-19	OLFM1	F5H810	Brain_BasalGanglia
MVK_F5H8H2	-1.24245	2.31916	3.91494	empty	No	No	Control	MVK	F5H8H2	Brain_BasalGanglia
GRID1_F6TF88	0.629572	1.64735	2.43375	empty	No	No	COVID-19	GRID1	F6TF88	Brain_BasalGanglia
MAP4_F8W9U4	-0.940551	1.44474	2.02732	empty	No	No	Control	MAP4	F8W9U4	Brain_BasalGanglia
C1orf95_F8WD64	0.901433	1.37695	1.88563	empty	No	No	COVID-19	C1orf95	F8WD64	Brain_BasalGanglia
IPCEF1_G3V132	0.934818	1.48569	2.10492	empty	No	No	COVID-19	IPCEF1	G3V132	Brain_BasalGanglia
STAT6_G3V2X7	0.792907	1.9426	3.05432	empty	No	No	COVID-19	STAT6	G3V2X7	Brain_BasalGanglia
APEX1_G3V3M6	-0.79036	2.31916	3.96322	empty	No	No	Control	APEX1	G3V3M6	Brain_BasalGanglia
_G3V3Y1	-0.629369	1.65408	2.44988	empty	No	No	Control		G3V3Y1	Brain_BasalGanglia
FBLN5_G3V4U0	1.47576	1.30397	1.74683	empty	No	No	COVID-19	FBLN5	G3V4U0	Brain_BasalGanglia
COQ6_G3XA86	0.901314	1.89879	2.94592	empty	No	No	COVID-19	COQ6	G3XA86	Brain_BasalGanglia
SEPT5_G3XAH0	0.799951	1.63687	2.40805	empty	No	No	COVID-19	2022-09-05	G3XAH0	Brain_BasalGanglia
PPIF_H0Y548	-0.776607	1.48646	2.10734	empty	No	No	Control	PPIF	H0Y548	Brain_BasalGanglia
MICU3_H0YAN7	0.655294	1.74466	2.67125	empty	No	No	COVID-19	MICU3	H0YAN7	Brain_BasalGanglia
METTL7A_H0YI09	-0.798848	2.24786	3.70676	empty	No	No	Control	METTL7A	H0YI09	Brain_BasalGanglia
ANKS1B_H0YI72	1.54719	1.46616	2.07315	empty	No	No	COVID-19	ANKS1B	H0YI72	Brain_BasalGanglia
COQ7_H3BP28	0.614101	1.58576	2.31875	empty	No	No	COVID-19	COQ7	H3BP28	Brain_BasalGanglia
TMEM231_H3BTN6	-0.88948	1.45265	2.05029	empty	No	No	Control	TMEM231	H3BTN6	Brain_BasalGanglia
RYR2_H7BY35	1.46903	1.85603	2.85631	empty	No	No	COVID-19	RYR2	H7BY35	Brain_BasalGanglia
CIT_H7BYJ3	1.20324	2.24786	3.72967	empty	No	No	COVID-19	CIT	H7BYJ3	Brain_BasalGanglia
CFAP43_H7BZT8	-1.33305	1.44474	2.03297	empty	No	No	Control	CFAP43	H7BZT8	Brain_BasalGanglia
AP1S1_H7C1E4	0.786693	2.09574	3.44512	empty	No	No	COVID-19	AP1S1	H7C1E4	Brain_BasalGanglia
PLCL2_H7C276	0.891924	2.12011	3.51998	empty	No	No	COVID-19	PLCL2	H7C276	Brain_BasalGanglia
CD99_H7C2F2	-1.4158	1.96572	3.10098	empty	No	No	Control	CD99	H7C2F2	Brain_BasalGanglia
TANC2_J3KRP9	1.20829	2.46696	5.17288	empty	No	No	COVID-19	TANC2	J3KRP9	Brain_BasalGanglia
GGA3_J3KS27	0.601815	2.03174	3.25183	empty	No	No	COVID-19	GGA3	J3KS27	Brain_BasalGanglia
GFAP_K7EKD1	-1.33557	1.44474	2.03136	empty	No	No	Control	GFAP	K7EKD1	Brain_BasalGanglia
CYGB_K7EMC7	-0.586691	1.3821	1.89541	empty	No	No	Control	CYGB	K7EMC7	Brain_BasalGanglia
DCAKD_K7ESP4	-0.790068	2.44757	4.53168	empty	No	No	Control	DCAKD	K7ESP4	Brain_BasalGanglia
_K7N7A8	-1.53127	2.24786	3.71451	empty	No	No	Control		K7N7A8	Brain_BasalGanglia
PDLIM1_O00151	-1.22705	1.74738	2.68364	empty	No	No	Control	PDLIM1	O00151	Brain_BasalGanglia
C2CD2L_O14523	0.832889	1.57504	2.29131	empty	No	No	COVID-19	C2CD2L	O14523	Brain_BasalGanglia
AP3D1_O14617-5	0.658243	2.09574	3.46868	empty	No	No	COVID-19	AP3D1	O14617-5	Brain_BasalGanglia
TAX1BP3_O14907	-0.672994	1.50255	2.14036	empty	No	No	Control	TAX1BP3	O14907	Brain_BasalGanglia
VGF_O15240	-1.13081	1.35636	1.84571	empty	No	No	Control	VGF	O15240	Brain_BasalGanglia
NDUFB3_O43676	-0.806814	1.71097	2.59681	empty	No	No	Control	NDUFB3	O43676	Brain_BasalGanglia
MAST3_O60307	1.02588	1.63154	2.38362	empty	No	No	COVID-19	MAST3	O60307	Brain_BasalGanglia
NME2P1_O60361	2.06878	1.32207	1.78018	empty	Yes	No	COVID-19	NME2P1	O60361	Brain_BasalGanglia
DFNA5_O60443	-0.751703	1.9079	2.96399	empty	No	No	Control	DFNA5	O60443	Brain_BasalGanglia
PLIN3_O60664	-0.882477	1.4158	1.95708	empty	Yes	No	Control	PLIN3	O60664	Brain_BasalGanglia
ROCK2_O75116	0.593878	2.04295	3.29674	empty	No	No	COVID-19	ROCK2	O75116	Brain_BasalGanglia
HSBP1_O75506	-0.795802	1.40601	1.93738	empty	No	No	Control	HSBP1	O75506	Brain_BasalGanglia
BBOX1_O75936	-1.0289	1.51314	2.16672	empty	No	No	Control	BBOX1	O75936	Brain_BasalGanglia
BAIAP3_O94812	-1.35496	1.50847	2.15092	empty	No	No	Control	BAIAP3	O94812	Brain_BasalGanglia
AP2A2_O94973	0.65072	2.18529	3.61087	empty	No	No	COVID-19	AP2A2	O94973	Brain_BasalGanglia
CLSTN1_O94985	0.952632	1.65408	2.44692	empty	Yes	No	COVID-19	CLSTN1	O94985	Brain_BasalGanglia
AP2A1_O95782	0.611099	2.0223	3.22282	empty	No	No	COVID-19	AP2A1	O95782	Brain_BasalGanglia
BAG3_O95817	-0.860319	1.68355	2.53194	empty	No	No	Control	BAG3	O95817	Brain_BasalGanglia
DLGAP3_O95886	1.39716	1.34704	1.82789	empty	No	No	COVID-19	DLGAP3	O95886	Brain_BasalGanglia
LGI1_O95970	0.591921	2.05666	3.32417	empty	No	No	COVID-19	LGI1	O95970	Brain_BasalGanglia
GLUD1_P00367	-0.689385	1.87398	2.89341	empty	Yes	No	Control	GLUD1	P00367	Brain_BasalGanglia
CP_P00450	0.827511	1.63225	2.3935	Plasma	Yes	No	COVID-19	CP	P00450	Brain_BasalGanglia
ASS1_P00966	-0.903788	2.42321	4.40086	empty	Yes	No	Control	ASS1	P00966	Brain_BasalGanglia
A2M_P01023	0.703001	1.42492	1.98232	Plasma	Yes	No	COVID-19	A2M	P01023	Brain_BasalGanglia
C3_P01024	0.868999	1.60692	2.34861	Plasma	Yes	No	COVID-19	C3	P01024	Brain_BasalGanglia
KNG1_P01042	0.900702	1.6925	2.55241	Coagulation_UP	Yes	No	COVID-19	KNG1	P01042	Brain_BasalGanglia
_P01596	0.873099	1.89836	2.94147	empty	No	Yes	COVID-19		P01596	Brain_BasalGanglia
_P01620	1.49279	2.31916	3.90482	empty	No	Yes	COVID-19		P01620	Brain_BasalGanglia
_P01621	1.59614	2.31916	4.02044	empty	No	Yes	COVID-19		P01621	Brain_BasalGanglia
IGHA1_P01876	1.03908	1.30817	1.75379	Plasma	Yes	Yes	COVID-19	IGHA1	P01876	Brain_BasalGanglia
FGB_P02675	0.97106	1.43005	1.99129	Coagulation_Down	Yes	No	COVID-19	FGB	P02675	Brain_BasalGanglia
MBP_P02686-4	-1.0353	1.44474	2.03222	empty	No	No	Control	MBP	P02686-4	Brain_BasalGanglia
C9_P02748	1.02143	1.59204	2.32828	empty	Yes	No	COVID-19	C9	P02748	Brain_BasalGanglia
FN1_P02751	0.716603	2.31916	3.90651	Plasma	Yes	No	COVID-19	FN1	P02751	Brain_BasalGanglia
FTL_P02792	1.65834	1.58393	2.31161	empty	Yes	No	COVID-19	FTL	P02792	Brain_BasalGanglia
VTN_P04004	1.04664	1.33402	1.80476	empty	Yes	No	COVID-19	VTN	P04004	Brain_BasalGanglia
CSTB_P04080	-0.634024	2.98816	6.02651	empty	Yes	No	Control	CSTB	P04080	Brain_BasalGanglia
APOB_P04114	1.05754	1.31187	1.76244	Plasma	Yes	No	COVID-19	APOB	P04114	Brain_BasalGanglia
S100B_P04271	-0.863284	1.42095	1.96935	empty	No	No	Control	S100B	P04271	Brain_BasalGanglia
PRKCG_P05129	1.13595	1.34643	1.82636	empty	No	No	COVID-19	PRKCG	P05129	Brain_BasalGanglia
PRKCB_P05771-2	0.888262	1.58393	2.30943	empty	No	No	COVID-19	PRKCB	P05771-2	Brain_BasalGanglia
ENO1_P06733	-0.673916	1.9965	3.18055	empty	Yes	No	Control	ENO1	P06733	Brain_BasalGanglia
DBI_P07108	-0.76236	1.44375	2.02347	empty	No	No	Control	DBI	P07108	Brain_BasalGanglia
ANXA2_P07355	-0.854748	1.4158	1.95764	empty	Yes	No	Control	ANXA2	P07355	Brain_BasalGanglia
GSTP1_P09211	-0.781611	2.46696	4.93349	empty	No	No	Control	GSTP1	P09211	Brain_BasalGanglia
RAP2A_P10114	0.600533	2.00152	3.19169	empty	No	No	COVID-19	RAP2A	P10114	Brain_BasalGanglia
SLC2A3_P11169	0.896742	1.52249	2.19904	empty	No	No	COVID-19	SLC2A3	P11169	Brain_BasalGanglia
EPB41_P11171	0.739324	1.54248	2.24139	RBC	No	No	COVID-19	EPB41	P11171	Brain_BasalGanglia
ACTN1_P12814-3	0.596701	1.51314	2.16411	Platelet	No	No	COVID-19	ACTN1	P12814-3	Brain_BasalGanglia
GFAP_P14136	-1.59222	1.6925	2.55188	empty	No	No	Control	GFAP	P14136	Brain_BasalGanglia
CD99_P14209	-1.30483	1.70379	2.58529	empty	No	No	Control	CD99	P14209	Brain_BasalGanglia
FDPS_P14324	-0.921597	2.54392	5.40619	empty	Yes	No	Control	FDPS	P14324	Brain_BasalGanglia
DAO_P14920	-1.84756	1.34339	1.81886	empty	No	No	Control	DAO	P14920	Brain_BasalGanglia
CD44_P16070	-1.09772	1.65408	2.44844	empty	Yes	No	Control	CD44	P16070	Brain_BasalGanglia
PPP3CB_P16298	1.03759	2.22626	3.66802	empty	No	No	COVID-19	PPP3CB	P16298	Brain_BasalGanglia
ATP2A2_P16615	0.795274	1.89836	2.93672	empty	No	No	COVID-19	ATP2A2	P16615	Brain_BasalGanglia
GJA1_P17302	-0.919069	1.53047	2.20899	empty	No	No	Control	GJA1	P17302	Brain_BasalGanglia
CKMT2_P17540	1.20653	1.66761	2.50137	empty	No	No	COVID-19	CKMT2	P17540	Brain_BasalGanglia
ATP2B1_P20020	0.843193	1.63154	2.38322	empty	No	No	COVID-19	ATP2B1	P20020	Brain_BasalGanglia
RAB3A_P20336	0.813378	1.44722	2.03997	empty	No	No	COVID-19	RAB3A	P20336	Brain_BasalGanglia
RAB3B_P20337	1.01927	1.30305	1.74536	empty	No	No	COVID-19	RAB3B	P20337	Brain_BasalGanglia
MX1_P20591	1.61823	1.51039	2.15547	empty	No	No	COVID-19	MX1	P20591	Brain_BasalGanglia
SYT1_P21579	1.45015	1.79215	2.75531	empty	No	No	COVID-19	SYT1	P21579	Brain_BasalGanglia
GPD1_P21695	-1.17936	1.85212	2.8432	empty	No	No	Control	GPD1	P21695	Brain_BasalGanglia
CALB2_P22676	-1.93865	2.26203	3.77774	empty	No	No	Control	CALB2	P22676	Brain_BasalGanglia
FBLN1_P23142	0.830623	2.08723	3.39406	empty	Yes	No	COVID-19	FBLN1	P23142	Brain_BasalGanglia
GPT_P24298	-0.975571	1.77498	2.72876	empty	Yes	No	Control	GPT	P24298	Brain_BasalGanglia
MSN_P26038	-0.599069	1.87157	2.88462	empty	Yes	No	Control	MSN	P26038	Brain_BasalGanglia
CERS1_P27544	-0.747588	2.04295	3.29353	empty	No	No	Control	CERS1	P27544	Brain_BasalGanglia
CD38_P28907	-0.897288	1.63609	2.40377	empty	No	No	Control	CD38	P28907	Brain_BasalGanglia
PBLD_P30039	-0.785466	2.04295	3.28425	empty	No	No	Control	PBLD	P30039	Brain_BasalGanglia
CORO1A_P31146	0.616529	1.38378	1.90197	empty	No	No	COVID-19	CORO1A	P31146	Brain_BasalGanglia
SLC8A1_P32418	0.801687	2.03174	3.25055	empty	No	No	COVID-19	SLC8A1	P32418	Brain_BasalGanglia
SLC8A1_P32418-3	0.652518	1.4179	1.9649	empty	No	No	COVID-19	SLC8A1	P32418-3	Brain_BasalGanglia
ACTN2_P35609	2.00013	1.32282	1.78484	empty	No	No	COVID-19	ACTN2	P35609	Brain_BasalGanglia
TAGLN2_P37802	-0.634029	1.93075	3.01792	Platelet	Yes	No	Control	TAGLN2	P37802	Brain_BasalGanglia
GNAL_P38405	2.27351	1.80378	2.78333	empty	No	No	COVID-19	GNAL	P38405	Brain_BasalGanglia
ADCYAP1R1_P41586-3	-0.872288	1.30472	1.74924	empty	No	No	Control	ADCYAP1R1	P41586-3	Brain_BasalGanglia
STAT1_P42224	0.75382	1.92076	2.99501	empty	No	No	COVID-19	STAT1	P42224	Brain_BasalGanglia
GRIA2_P42262	1.02905	1.33645	1.8092	empty	No	No	COVID-19	GRIA2	P42262	Brain_BasalGanglia
RAP1GAP_P47736-2	0.775681	1.36239	1.85792	empty	No	No	COVID-19	RAP1GAP	P47736-2	Brain_BasalGanglia
RPL29_P47914	-0.711812	1.74258	2.65383	empty	Yes	No	Control	RPL29	P47914	Brain_BasalGanglia
GRIA4_P48058	-1.297	1.30397	1.74707	empty	No	No	Control	GRIA4	P48058	Brain_BasalGanglia
LSS_P48449	-0.895651	1.74466	2.66595	empty	No	No	Control	LSS	P48449	Brain_BasalGanglia
FNTA_P49354	-0.587692	1.74466	2.66449	empty	No	No	Control	FNTA	P49354	Brain_BasalGanglia
GNG4_P50150	-0.886642	1.86602	2.87297	empty	No	No	Control	GNG4	P50150	Brain_BasalGanglia
GNG10_P50151	0.799401	1.6925	2.55618	empty	No	No	COVID-19	GNG10	P50151	Brain_BasalGanglia
PLCD1_P51178	-0.903094	2.31916	3.94473	empty	No	No	Control	PLCD1	P51178	Brain_BasalGanglia
MAP2K6_P52564	-0.604129	1.74466	2.66073	empty	No	No	Control	MAP2K6	P52564	Brain_BasalGanglia
PDE1A_P54750-4	1.53444	2.31916	4.04278	empty	No	No	COVID-19	PDE1A	P54750-4	Brain_BasalGanglia
PTPN5_P54829	2.03939	1.66761	2.50193	empty	No	No	COVID-19	PTPN5	P54829	Brain_BasalGanglia
NDUFV3_P56181-2	0.795341	1.73591	2.63914	empty	No	No	COVID-19	NDUFV3	P56181-2	Brain_BasalGanglia
SMIM11_P58511	0.969315	1.59474	2.33315	empty	No	No	COVID-19	SMIM11	P58511	Brain_BasalGanglia
PCBD1_P61457	-0.669193	2.3673	4.17521	empty	No	No	Control	PCBD1	P61457	Brain_BasalGanglia
NCALD_P61601	1.39755	2.0223	3.22132	empty	No	No	COVID-19	NCALD	P61601	Brain_BasalGanglia
STXBP1_P61764	0.871899	2.02523	3.23252	empty	No	No	COVID-19	STXBP1	P61764	Brain_BasalGanglia
RPL39_P62891	-0.617227	2.22814	3.67543	empty	Yes	No	Control	RPL39	P62891	Brain_BasalGanglia
SKP1_P63208	-0.585784	2.29407	3.82054	empty	No	No	Control	SKP1	P63208	Brain_BasalGanglia
TUBA4A_P68366	0.688097	2.04295	3.27984	empty	Yes	No	COVID-19	TUBA4A	P68366	Brain_BasalGanglia
SIRPA_P78324	0.715599	1.51039	2.15765	empty	No	No	COVID-19	SIRPA	P78324	Brain_BasalGanglia
DLG4_P78352	1.11793	1.92076	2.99291	empty	No	No	COVID-19	DLG4	P78352	Brain_BasalGanglia
BASP1_P80723	0.974699	1.52237	2.18873	empty	Yes	No	COVID-19	BASP1	P80723	Brain_BasalGanglia
HPCA_P84074	1.47671	1.36627	1.86555	empty	No	No	COVID-19	HPCA	P84074	Brain_BasalGanglia
SORD_Q00796	-0.879513	2.01879	3.21204	empty	No	No	Control	SORD	Q00796	Brain_BasalGanglia
PDE1B_Q01064	1.97201	1.62563	2.37507	empty	No	No	COVID-19	PDE1B	Q01064	Brain_BasalGanglia
KRT76_Q01546	-1.5843	1.51952	2.18404	empty	No	No	Control	KRT76	Q01546	Brain_BasalGanglia
HMGCS1_Q01581	-1.24507	1.92076	2.99232	empty	No	No	Control	HMGCS1	Q01581	Brain_BasalGanglia
PLCB3_Q01970	-1.0654	1.4185	1.9662	empty	No	No	Control	PLCB3	Q01970	Brain_BasalGanglia
PRKCE_Q02156	0.730608	1.54707	2.24897	empty	No	No	COVID-19	PRKCE	Q02156	Brain_BasalGanglia
CACNB1_Q02641	0.788752	1.48538	2.10378	empty	No	No	COVID-19	CACNB1	Q02641	Brain_BasalGanglia
MAP2K1_Q02750	0.699718	1.96648	3.11803	empty	No	No	COVID-19	MAP2K1	Q02750	Brain_BasalGanglia
RNASEL_Q05823	-0.758227	1.74151	2.64877	empty	No	No	Control	RNASEL	Q05823	Brain_BasalGanglia
PRDX1_Q06830	-0.685335	2.31916	3.8853	empty	Yes	No	Control	PRDX1	Q06830	Brain_BasalGanglia
PCDH1_Q08174-2	1.03708	1.36701	1.86692	empty	No	No	COVID-19	PCDH1	Q08174-2	Brain_BasalGanglia
PPP3CA_Q08209	1.41977	1.69996	2.571	empty	No	No	COVID-19	PPP3CA	Q08209	Brain_BasalGanglia
CD47_Q08722	0.716238	1.96648	3.11342	empty	No	No	COVID-19	CD47	Q08722	Brain_BasalGanglia
FABP9_Q0Z7S8	-1.60852	1.45265	2.04988	empty	No	No	Control	FABP9	Q0Z7S8	Brain_BasalGanglia
EFEMP1_Q12805	0.742796	1.51912	2.17726	empty	Yes	No	COVID-19	EFEMP1	Q12805	Brain_BasalGanglia
DLG1_Q12959-8	0.824139	1.53626	2.22924	empty	No	No	COVID-19	DLG1	Q12959-8	Brain_BasalGanglia
PAK1_Q13153	0.721767	1.49243	2.12809	empty	No	No	COVID-19	PAK1	Q13153	Brain_BasalGanglia
PRDX4_Q13162	-0.74078	2.40864	4.24287	empty	Yes	No	Control	PRDX4	Q13162	Brain_BasalGanglia
CAMK2B_Q13554	0.950045	1.75605	2.6953	empty	No	No	COVID-19	CAMK2B	Q13554	Brain_BasalGanglia
RAB31_Q13636	-0.640321	1.63225	2.38844	empty	No	No	Control	RAB31	Q13636	Brain_BasalGanglia
MOBP_Q13875	-0.828998	1.39062	1.91244	empty	No	No	Control	MOBP	Q13875	Brain_BasalGanglia
FLOT2_Q14254	0.593759	1.99951	3.18661	empty	No	No	COVID-19	FLOT2	Q14254	Brain_BasalGanglia
PTK2B_Q14289	1.18962	1.9426	3.06536	empty	No	No	COVID-19	PTK2B	Q14289	Brain_BasalGanglia
HSP90AA2P_Q14568	0.811033	2.46696	4.77367	empty	No	No	COVID-19	HSP90AA2P	Q14568	Brain_BasalGanglia
INPP5A_Q14642	1.14613	2.09574	3.44537	empty	No	No	COVID-19	INPP5A	Q14642	Brain_BasalGanglia
ITPR1_Q14643	0.691539	1.37403	1.88027	empty	No	No	COVID-19	ITPR1	Q14643	Brain_BasalGanglia
GRM3_Q14832	1.23317	2.06549	3.34635	empty	No	No	COVID-19	GRM3	Q14832	Brain_BasalGanglia
OPCML_Q14982	0.89126	2.09574	3.41809	empty	No	No	COVID-19	OPCML	Q14982	Brain_BasalGanglia
PDK2_Q15119	0.610387	2.26203	3.76256	empty	No	No	COVID-19	PDK2	Q15119	Brain_BasalGanglia
PLEC_Q15149-3	-0.640403	1.31624	1.77078	empty	Yes	No	Control	PLEC	Q15149-3	Brain_BasalGanglia
PVRL1_Q15223	0.657552	1.35636	1.84627	empty	No	No	COVID-19	PVRL1	Q15223	Brain_BasalGanglia
CNN3_Q15417	-0.686085	1.38378	1.90034	empty	No	No	Control	CNN3	Q15417	Brain_BasalGanglia
NPTX1_Q15818	1.27001	1.65408	2.45007	empty	No	No	COVID-19	NPTX1	Q15818	Brain_BasalGanglia
ATP6AP1_Q15904	0.896823	1.50977	2.15367	empty	No	No	COVID-19	ATP6AP1	Q15904	Brain_BasalGanglia
CAMK4_Q16566	1.34496	1.66873	2.50843	empty	No	No	COVID-19	CAMK4	Q16566	Brain_BasalGanglia
STX1A_Q16623	1.88579	2.04295	3.27853	empty	No	No	COVID-19	STX1A	Q16623	Brain_BasalGanglia
TST_Q16762	-0.590666	1.79741	2.77507	empty	No	No	Control	TST	Q16762	Brain_BasalGanglia
IQSEC2_Q5JU85	1.07456	1.6328	2.39815	empty	No	No	COVID-19	IQSEC2	Q5JU85	Brain_BasalGanglia
PLEKHA1_Q5RGS4	0.642828	1.44474	2.03016	empty	No	No	COVID-19	PLEKHA1	Q5RGS4	Brain_BasalGanglia
GDI2_Q5SX86	0.699875	1.64028	2.41737	empty	Yes	No	COVID-19	GDI2	Q5SX86	Brain_BasalGanglia
C10orf76_Q5T2E6	-0.846231	1.73195	2.632	empty	No	No	Control	C10orf76	Q5T2E6	Brain_BasalGanglia
LYRM7_Q5U5X0	0.690863	1.92076	2.99009	empty	No	No	COVID-19	LYRM7	Q5U5X0	Brain_BasalGanglia
MIC13_Q5XKP0	0.96173	1.65873	2.47307	empty	No	No	COVID-19	MIC13	Q5XKP0	Brain_BasalGanglia
PLCXD3_Q63HM9	-1.48274	2.41201	4.3162	empty	No	No	Control	PLCXD3	Q63HM9	Brain_BasalGanglia
RLTPR_Q6F5E8	0.622434	1.78017	2.73859	empty	No	No	COVID-19	RLTPR	Q6F5E8	Brain_BasalGanglia
PACS1_Q6VY07	0.699476	1.54383	2.24373	empty	No	No	COVID-19	PACS1	Q6VY07	Brain_BasalGanglia
B3GALTL_Q6Y288	1.0587	1.56226	2.26919	empty	No	No	COVID-19	B3GALTL	Q6Y288	Brain_BasalGanglia
LANCL3_Q6ZV70	-2.30779	2.31916	3.93485	empty	No	No	Control	LANCL3	Q6ZV70	Brain_BasalGanglia
SV2B_Q7L1I2	1.12203	1.51912	2.17906	empty	No	No	COVID-19	SV2B	Q7L1I2	Brain_BasalGanglia
BZW1_Q7L1Q6	-0.58966	1.76538	2.71207	empty	No	No	Control	BZW1	Q7L1Q6	Brain_BasalGanglia
RASGRP2_Q7LDG7	1.85872	1.96572	3.1029	empty	No	No	COVID-19	RASGRP2	Q7LDG7	Brain_BasalGanglia
RRM2B_Q7LG56	-0.691782	1.95131	3.07924	empty	No	No	Control	RRM2B	Q7LG56	Brain_BasalGanglia
MTDH_Q86UE4	0.906203	1.65408	2.45951	empty	No	No	COVID-19	MTDH	Q86UE4	Brain_BasalGanglia
STK32C_Q86UX6	0.87885	1.39791	1.92238	empty	No	No	COVID-19	STK32C	Q86UX6	Brain_BasalGanglia
HOMER1_Q86YM7	1.83672	1.96648	3.11487	empty	No	No	COVID-19	HOMER1	Q86YM7	Brain_BasalGanglia
SYT12_Q8IV01	0.959258	1.54835	2.25125	empty	No	No	COVID-19	SYT12	Q8IV01	Brain_BasalGanglia
TPH2_Q8IWU9	-2.05608	1.87398	2.89189	empty	No	No	Control	TPH2	Q8IWU9	Brain_BasalGanglia
CPNE9_Q8IYJ1	1.72837	1.66562	2.49446	empty	No	No	COVID-19	CPNE9	Q8IYJ1	Brain_BasalGanglia
PLCD3_Q8N3E9	-0.884491	1.77418	2.72618	empty	No	No	Control	PLCD3	Q8N3E9	Brain_BasalGanglia
SYNPO_Q8N3V7-2	1.28456	1.44814	2.04225	empty	No	No	COVID-19	SYNPO	Q8N3V7-2	Brain_BasalGanglia
FBXL16_Q8N461	1.28682	1.53469	2.2267	empty	No	No	COVID-19	FBXL16	Q8N461	Brain_BasalGanglia
DPP10_Q8N608	0.762226	1.50847	2.15063	empty	No	No	COVID-19	DPP10	Q8N608	Brain_BasalGanglia
IGSF1_Q8N6C5	-0.845071	1.47749	2.08974	empty	No	No	Control	IGSF1	Q8N6C5	Brain_BasalGanglia
NECAB1_Q8N987	1.34564	1.42492	1.98128	empty	No	No	COVID-19	NECAB1	Q8N987	Brain_BasalGanglia
SCAI_Q8N9R8	1.14648	1.41611	1.96101	empty	No	No	COVID-19	SCAI	Q8N9R8	Brain_BasalGanglia
NT5C_Q8TCD5	-0.820666	2.31916	3.9352	empty	No	No	Control	NT5C	Q8TCD5	Brain_BasalGanglia
UBASH3B_Q8TF42	-1.14919	2.09574	3.43608	empty	No	No	Control	UBASH3B	Q8TF42	Brain_BasalGanglia
MADD_Q8WXG6	0.589519	1.58222	2.30147	empty	No	No	COVID-19	MADD	Q8WXG6	Brain_BasalGanglia
NRGN_Q92686	1.59997	1.49235	2.12621	empty	No	No	COVID-19	NRGN	Q92686	Brain_BasalGanglia
ARHGEF2_Q92974	1.10464	1.96648	3.1262	empty	No	No	COVID-19	ARHGEF2	Q92974	Brain_BasalGanglia
SCAMP4_Q969E2	-0.919387	2.4271	4.485	empty	No	No	Control	SCAMP4	Q969E2	Brain_BasalGanglia
MAL2_Q969L2	1.60127	1.80591	2.78736	empty	No	No	COVID-19	MAL2	Q969L2	Brain_BasalGanglia
CPNE4_Q96A23	1.05577	1.64593	2.42789	empty	No	No	COVID-19	CPNE4	Q96A23	Brain_BasalGanglia
LRRC59_Q96AG4	-1.20436	1.40207	1.93196	empty	Yes	No	Control	LRRC59	Q96AG4	Brain_BasalGanglia
PBXIP1_Q96AQ6	-0.637271	1.74151	2.64648	empty	Yes	No	Control	PBXIP1	Q96AQ6	Brain_BasalGanglia
CYFIP2_Q96F07	0.644481	1.44245	2.01916	empty	No	No	COVID-19	CYFIP2	Q96F07	Brain_BasalGanglia
PHYHIPL_Q96FC7	-0.787627	2.13832	3.55342	empty	No	No	Control	PHYHIPL	Q96FC7	Brain_BasalGanglia
PDLIM5_Q96HC4	1.06427	1.5376	2.23156	empty	No	No	COVID-19	PDLIM5	Q96HC4	Brain_BasalGanglia
AHCYL2_Q96HN2	-0.643322	1.9426	3.05381	empty	No	No	Control	AHCYL2	Q96HN2	Brain_BasalGanglia
CLMN_Q96JQ2	0.962946	2.13752	3.5424	empty	No	No	COVID-19	CLMN	Q96JQ2	Brain_BasalGanglia
FAM210B_Q96KR6	0.605303	1.64937	2.4373	empty	No	No	COVID-19	FAM210B	Q96KR6	Brain_BasalGanglia
NAP1L5_Q96NT1	-0.67851	1.67448	2.51693	empty	No	No	Control	NAP1L5	Q96NT1	Brain_BasalGanglia
PPP1R16B_Q96T49	0.749716	1.68884	2.54678	empty	No	No	COVID-19	PPP1R16B	Q96T49	Brain_BasalGanglia
SCN2A_Q99250	1.00837	1.52249	2.19271	empty	No	No	COVID-19	SCN2A	Q99250	Brain_BasalGanglia
SLC30A3_Q99726	1.24652	1.64129	2.41957	empty	No	No	COVID-19	SLC30A3	Q99726	Brain_BasalGanglia
BDH2_Q9BUT1	-0.744856	1.96648	3.11662	empty	No	No	Control	BDH2	Q9BUT1	Brain_BasalGanglia
TUBB2B_Q9BVA1	-1.50126	2.41201	4.28265	empty	Yes	No	Control	TUBB2B	Q9BVA1	Brain_BasalGanglia
C1QTNF5_Q9BXJ0	1.61826	1.34625	1.82384	empty	Yes	No	COVID-19	C1QTNF5	Q9BXJ0	Brain_BasalGanglia
OSBPL8_Q9BZF1	0.673319	1.44474	2.0272	empty	No	No	COVID-19	OSBPL8	Q9BZF1	Brain_BasalGanglia
PHACTR1_Q9C0D0	1.37127	1.51314	2.16485	empty	No	No	COVID-19	PHACTR1	Q9C0D0	Brain_BasalGanglia
SLC5A7_Q9GZV3	1.66712	1.81599	2.80127	empty	No	No	COVID-19	SLC5A7	Q9GZV3	Brain_BasalGanglia
HAPLN2_Q9GZV7	-0.621357	1.37695	1.88498	empty	No	No	Control	HAPLN2	Q9GZV7	Brain_BasalGanglia
LHPP_Q9H008	-0.650595	2.09574	3.44606	empty	No	No	Control	LHPP	Q9H008	Brain_BasalGanglia
CPNE5_Q9HCH3	1.37294	1.86602	2.87364	empty	No	No	COVID-19	CPNE5	Q9HCH3	Brain_BasalGanglia
PLXNA4_Q9HCM2	0.67184	1.48646	2.10754	empty	No	No	COVID-19	PLXNA4	Q9HCM2	Brain_BasalGanglia
EPB41L5_Q9HCM4	-1.10307	2.41201	4.3619	empty	No	No	Control	EPB41L5	Q9HCM4	Brain_BasalGanglia
PLCB1_Q9NQ66	1.11944	1.79215	2.75314	empty	No	No	COVID-19	PLCB1	Q9NQ66	Brain_BasalGanglia
RTN4_Q9NQC3-3	0.79651	1.35913	1.8528	empty	No	No	COVID-19	RTN4	Q9NQC3-3	Brain_BasalGanglia
ABCB10_Q9NRK6	0.718526	1.48646	2.10925	empty	No	No	COVID-19	ABCB10	Q9NRK6	Brain_BasalGanglia
TMLHE_Q9NVH6	-0.776345	1.44474	2.03186	empty	No	No	Control	TMLHE	Q9NVH6	Brain_BasalGanglia
COMMD8_Q9NX08	-0.658401	1.63225	2.39243	empty	No	No	Control	COMMD8	Q9NX08	Brain_BasalGanglia
PTGFRN_Q9P2B2	0.67696	1.4158	1.95566	empty	No	No	COVID-19	PTGFRN	Q9P2B2	Brain_BasalGanglia
HECW2_Q9P2P5	0.839531	2.09574	3.42156	empty	No	No	COVID-19	HECW2	Q9P2P5	Brain_BasalGanglia
SLC17A7_Q9P2U7	1.24017	1.43156	1.99352	empty	No	No	COVID-19	SLC17A7	Q9P2U7	Brain_BasalGanglia
SLC17A6_Q9P2U8	-1.22711	1.52249	2.19408	empty	No	No	Control	SLC17A6	Q9P2U8	Brain_BasalGanglia
NCDN_Q9UBB6-2	0.847693	1.47554	2.08658	empty	No	No	COVID-19	NCDN	Q9UBB6-2	Brain_BasalGanglia
CPNE7_Q9UBL6	1.16074	1.79215	2.75603	empty	No	No	COVID-19	CPNE7	Q9UBL6	Brain_BasalGanglia
DHCR7_Q9UBM7	-0.773471	1.70515	2.58817	empty	No	No	Control	DHCR7	Q9UBM7	Brain_BasalGanglia
SLC24A2_Q9UI40	0.656924	1.90877	2.96941	empty	No	No	COVID-19	SLC24A2	Q9UI40	Brain_BasalGanglia
PLXNA1_Q9UIW2	1.14666	1.74466	2.65754	empty	No	No	COVID-19	PLXNA1	Q9UIW2	Brain_BasalGanglia
HSPB8_Q9UJY1	-1.00018	1.40821	1.9411	empty	No	No	Control	HSPB8	Q9UJY1	Brain_BasalGanglia
PPP1R9A_Q9ULJ8	0.681632	1.58393	2.30971	empty	No	No	COVID-19	PPP1R9A	Q9ULJ8	Brain_BasalGanglia
RAB26_Q9ULW5	0.771976	1.3309	1.79926	empty	No	No	COVID-19	RAB26	Q9ULW5	Brain_BasalGanglia
NDRG2_Q9UN36	-0.641885	2.31916	4.00868	empty	No	No	Control	NDRG2	Q9UN36	Brain_BasalGanglia
G3BP2_Q9UN86	-0.74615	1.43603	2.00382	empty	No	No	Control	G3BP2	Q9UN86	Brain_BasalGanglia
MAPRE3_Q9UPY8-2	-0.797612	1.53258	2.213	empty	No	No	Control	MAPRE3	Q9UPY8-2	Brain_BasalGanglia
BAIAP2_Q9UQB8	1.5183	1.74466	2.6704	empty	No	No	COVID-19	BAIAP2	Q9UQB8	Brain_BasalGanglia
CAMK2A_Q9UQM7	1.37544	1.45835	2.05857	empty	No	No	COVID-19	CAMK2A	Q9UQM7	Brain_BasalGanglia
CA5B_Q9Y2D0	-0.914475	1.96648	3.12836	empty	No	No	Control	CA5B	Q9Y2D0	Brain_BasalGanglia
GDA_Q9Y2T3	1.2008	1.43156	1.99367	empty	Yes	No	COVID-19	GDA	Q9Y2T3	Brain_BasalGanglia
RAPGEF2_Q9Y4G8	0.702379	1.6328	2.39887	empty	No	No	COVID-19	RAPGEF2	Q9Y4G8	Brain_BasalGanglia
WIPI2_Q9Y4P8	0.726375	1.79215	2.75974	empty	No	No	COVID-19	WIPI2	Q9Y4P8	Brain_BasalGanglia
NPTN_Q9Y639-5	0.729399	1.68355	2.53157	empty	No	No	COVID-19	NPTN	Q9Y639-5	Brain_BasalGanglia
CYP46A1_Q9Y6A2	1.09306	1.97271	3.14512	empty	No	No	COVID-19	CYP46A1	Q9Y6A2	Brain_BasalGanglia
SLC4A4_Q9Y6R1	-0.711613	1.3816	1.89325	empty	No	No	Control	SLC4A4	Q9Y6R1	Brain_BasalGanglia
ENAH_A0A075B6E5	-0.98681	1.94785	2.11467	empty	No	No	Control	ENAH	A0A075B6E5	BVWalls
IGLV1-47_A0A075B6I8	1.65102	2.52844	2.9194	empty	No	Yes	COVID-19	IGLV1-47	A0A075B6I8	BVWalls
IGLV7-46_A0A075B6I9	2.72227	2.101	2.32316	empty	No	Yes	COVID-19	IGLV7-46	A0A075B6I9	BVWalls
IGLV3-27_A0A075B6J3	1.9406	2.77435	3.3006	empty	No	Yes	COVID-19	IGLV3-27	A0A075B6J3	BVWalls
IGLV3-21_A0A075B6J7	3.11821	1.63352	1.67898	empty	No	Yes	COVID-19	IGLV3-21	A0A075B6J7	BVWalls
IGLV3-19_A0A075B6J8	1.37227	1.81159	1.92236	empty	No	Yes	COVID-19	IGLV3-19	A0A075B6J8	BVWalls
IGLV3-9_A0A075B6K5	1.67772	2.53338	2.92655	empty	No	Yes	COVID-19	IGLV3-9	A0A075B6K5	BVWalls
IGKV2D-24_A0A075B6R9	0.94109	1.66988	1.72658	empty	No	No	COVID-19	IGKV2D-24	A0A075B6R9	BVWalls
IGHV3OR16-12_A0A075B7B8	1.24393	2.6973	3.16852	empty	No	Yes	COVID-19	IGHV3OR16-12	A0A075B7B8	BVWalls
CPB2_A0A087WSY5	1.26983	2.54782	2.95594	empty	Yes	No	COVID-19	CPB2	A0A087WSY5	BVWalls
IGKV3D-15_A0A087WSY6	1.24456	2.14089	2.37616	empty	No	Yes	COVID-19	IGKV3D-15	A0A087WSY6	BVWalls
COL1A2_A0A087WTA8	0.849079	2.72107	3.20159	empty	No	No	COVID-19	COL1A2	A0A087WTA8	BVWalls
IGKC_A0A087WTX5	0.798354	1.68689	1.74942	Plasma	Yes	Yes	COVID-19	IGKC	A0A087WTX5	BVWalls
CDH1_A0A087WU43	1.1267	3.26221	4.06258	empty	Yes	No	COVID-19	CDH1	A0A087WU43	BVWalls
CCL16_A0A087WUE5	0.755582	1.50877	1.51111	empty	No	No	COVID-19	CCL16	A0A087WUE5	BVWalls
OSCAR_A0A087WV17	1.71783	1.46639	1.45201	empty	Yes	No	COVID-19	OSCAR	A0A087WV17	BVWalls
CPVL_A0A087WVP6	1.41589	2.1968	2.46045	empty	No	No	COVID-19	CPVL	A0A087WVP6	BVWalls
TNS1_A0A087WWW7	-0.949419	2.76349	3.27757	empty	No	No	Control	TNS1	A0A087WWW7	BVWalls
HLA-DRB1_A0A087WX18	1.4548	1.84087	1.96465	empty	No	No	COVID-19	HLA-DRB1	A0A087WX18	BVWalls
ST3GAL6_A0A087WXB8	1.18462	2.97089	3.61414	empty	No	No	COVID-19	ST3GAL6	A0A087WXB8	BVWalls
IGHG3_A0A087WXL8	1.11157	1.61654	1.65528	empty	Yes	Yes	COVID-19	IGHG3	A0A087WXL8	BVWalls
RPL17_A0A087WXM6	-0.590763	1.43603	1.41534	empty	Yes	No	Control	RPL17	A0A087WXM6	BVWalls
BCAM_A0A087WXM8	0.913797	2.63987	3.08265	empty	No	No	COVID-19	BCAM	A0A087WXM8	BVWalls
COL5A1_A0A087WXW9	0.932312	1.83132	1.95	empty	No	No	COVID-19	COL5A1	A0A087WXW9	BVWalls
IGHG1_A0A087WYC5	1.42667	2.87069	3.44873	Plasma	Yes	Yes	COVID-19	IGHG1	A0A087WYC5	BVWalls
IGKC_A0A087WYL9	1.33371	2.14906	2.39195	Plasma	Yes	Yes	COVID-19	IGKC	A0A087WYL9	BVWalls
PTGES3_A0A087WYT3	-1.51003	4.64671	6.03767	empty	No	No	Control	PTGES3	A0A087WYT3	BVWalls
CAP2_A0A087WZ15	-0.932092	3.02671	3.67484	empty	No	No	Control	CAP2	A0A087WZ15	BVWalls
PARVB_A0A087WZB5	-1.22422	1.81513	1.92733	Platelet	No	No	Control	PARVB	A0A087WZB5	BVWalls
IGKV3-11_A0A087WZW8	1.43137	2.54197	2.93977	empty	No	Yes	COVID-19	IGKV3-11	A0A087WZW8	BVWalls
CCL14_A0A087X089	1.31614	2.59718	3.022	empty	No	No	COVID-19	CCL14	A0A087X089	BVWalls
IGKC_A0A087X130	1.13337	1.52629	1.5359	Plasma	Yes	Yes	COVID-19	IGKC	A0A087X130	BVWalls
GPX3_A0A087X1J7	0.706706	1.74377	1.83233	empty	Yes	No	COVID-19	GPX3	A0A087X1J7	BVWalls
ACAN_A0A087X1T7	1.7787	1.94858	2.11714	empty	No	No	COVID-19	ACAN	A0A087X1T7	BVWalls
C1S_A0A087X232	0.829697	3.30827	4.12171	empty	Yes	No	COVID-19	C1S	A0A087X232	BVWalls
HECTD1_A0A087X2H1	0.973271	1.40879	1.3765	empty	No	No	COVID-19	HECTD1	A0A087X2H1	BVWalls
GPS1_A0A096LP07	-0.770331	1.95715	2.12816	empty	No	No	Control	GPS1	A0A096LP07	BVWalls
SAA2-SAA4_A0A096LPE2	0.907485	1.52921	1.54052	empty	No	No	COVID-19	SAA2-SAA4	A0A096LPE2	BVWalls
ISG15_A0A096LPJ4	0.928466	1.4149	1.38466	empty	No	No	COVID-19	ISG15	A0A096LPJ4	BVWalls
DMRT2_A0A0A0MR18	0.684847	1.86228	1.98974	empty	No	No	COVID-19	DMRT2	A0A0A0MR18	BVWalls
HNRNPUL1_A0A0A0MRA5	0.721684	1.71923	1.79545	empty	No	No	COVID-19	HNRNPUL1	A0A0A0MRA5	BVWalls
COL4A3BP_A0A0A0MRE4	0.81864	2.22281	2.4967	empty	No	No	COVID-19	COL4A3BP	A0A0A0MRE4	BVWalls
ASAP1_A0A0A0MRE5	-1.53005	4.30508	5.51994	empty	No	No	Control	ASAP1	A0A0A0MRE5	BVWalls
IGHV4-34_A0A0A0MS12	0.944358	1.87296	2.00705	empty	No	Yes	COVID-19	IGHV4-34	A0A0A0MS12	BVWalls
SVEP1_A0A0A0MSD0	1.31899	2.89295	3.48889	empty	No	No	COVID-19	SVEP1	A0A0A0MSD0	BVWalls
PTPRC_A0A0A0MT22	1.49144	1.51045	1.51335	empty	No	No	COVID-19	PTPRC	A0A0A0MT22	BVWalls
IGKV2D-28_A0A0A0MTQ6	0.77851	1.36053	1.30871	empty	No	Yes	COVID-19	IGKV2D-28	A0A0A0MTQ6	BVWalls
KREMEN2_A0A0A6YYD0	0.754901	2.43069	2.77779	empty	No	No	COVID-19	KREMEN2	A0A0A6YYD0	BVWalls
IGHV2-26_A0A0B4J1V2	1.21321	1.72317	1.80039	empty	No	Yes	COVID-19	IGHV2-26	A0A0B4J1V2	BVWalls
IGHV1-69_A0A0B4J1V5	1.46176	2.17834	2.43496	empty	No	Yes	COVID-19	IGHV1-69	A0A0B4J1V5	BVWalls
FAM150B_A0A0B4J1W8	1.0779	1.93789	2.09988	empty	No	No	COVID-19	FAM150B	A0A0B4J1W8	BVWalls
IGHV3-74_A0A0B4J1X5	1.14333	1.88507	2.0247	empty	No	Yes	COVID-19	IGHV3-74	A0A0B4J1X5	BVWalls
IGKV1-17_A0A0B4J1Z4	2.67082	1.66792	1.72266	empty	No	Yes	COVID-19	IGKV1-17	A0A0B4J1Z4	BVWalls
IGKV3-20_A0A0B4J1Z6	1.91707	3.89409	4.93286	empty	No	No	COVID-19	IGKV3-20	A0A0B4J1Z6	BVWalls
ACAA2_A0A0B4J2A4	1.38454	2.87174	3.45342	empty	Yes	No	COVID-19	ACAA2	A0A0B4J2A4	BVWalls
IGHV3-30_A0A0B4J2B7	0.974761	2.66428	3.11634	empty	No	Yes	COVID-19	IGHV3-30	A0A0B4J2B7	BVWalls
IGKV1D-13_A0A0B4J2D9	1.56119	1.95839	2.13186	empty	No	Yes	COVID-19	IGKV1D-13	A0A0B4J2D9	BVWalls
CRTAC1_A0A0C4DFP6	0.759061	1.31547	1.2492	empty	Yes	No	COVID-19	CRTAC1	A0A0C4DFP6	BVWalls
RRAS2_A0A0C4DGH2	-0.684433	2.06199	2.27504	empty	No	No	Control	RRAS2	A0A0C4DGH2	BVWalls
SHBG_A0A0C4DGN2	1.56982	2.00671	2.19242	empty	Yes	No	COVID-19	SHBG	A0A0C4DGN2	BVWalls
ZG16B_A0A0C4DGN4	2.30041	1.71306	1.787	empty	No	No	COVID-19	ZG16B	A0A0C4DGN4	BVWalls
CAPNS1_A0A0C4DGQ5	-0.606799	3.37859	4.2277	empty	No	No	Control	CAPNS1	A0A0C4DGQ5	BVWalls
RBP4_A0A0C4DGV7	0.606633	1.51073	1.51458	empty	Yes	No	COVID-19	RBP4	A0A0C4DGV7	BVWalls
SEMA3B_A0A0C4DGV8	0.805727	2.26548	2.5488	empty	No	No	COVID-19	SEMA3B	A0A0C4DGV8	BVWalls
TPP1_A0A0C4DGZ9	0.722811	1.82358	1.93721	empty	No	No	COVID-19	TPP1	A0A0C4DGZ9	BVWalls
IGKV3D-20_A0A0C4DH25	1.07311	2.14089	2.37768	empty	No	Yes	COVID-19	IGKV3D-20	A0A0C4DH25	BVWalls
ADH4_A0A0D9SFB5	2.251	2.35505	2.67323	empty	Yes	No	COVID-19	ADH4	A0A0D9SFB5	BVWalls
CYP21A2_A0A0G2JJF2	1.4819	1.3171	1.25172	empty	No	No	COVID-19	CYP21A2	A0A0G2JJF2	BVWalls
HLA-DRA_A0A0G2JMH6	0.926757	1.31235	1.24419	empty	No	No	COVID-19	HLA-DRA	A0A0G2JMH6	BVWalls
_A0A0G2JN06	1.26941	2.46501	2.82545	Plasma	Yes	No	COVID-19		A0A0G2JN06	BVWalls
HLA-DRB1_A0A0G2JNX0	1.24863	1.3193	1.25446	empty	No	No	COVID-19	HLA-DRB1	A0A0G2JNX0	BVWalls
_A0A0G2JPD4	0.901969	1.36198	1.31064	Plasma	Yes	No	COVID-19		A0A0G2JPD4	BVWalls
HLA-DRB1_A0A0G2JQ00	2.32607	1.96928	2.14522	empty	No	No	COVID-19	HLA-DRB1	A0A0G2JQ00	BVWalls
_A0A0G2JRQ6	1.1414	1.88722	2.02821	empty	No	No	COVID-19		A0A0G2JRQ6	BVWalls
UBA6_A0AVT1	0.599709	1.32159	1.25818	empty	No	No	COVID-19	UBA6	A0AVT1	BVWalls
STMN1_A2A2D0	-1.04298	3.24852	4.03741	empty	No	No	Control	STMN1	A2A2D0	BVWalls
PRNP_A2A2V1	-0.960322	4.72346	6.20459	empty	No	No	Control	PRNP	A2A2V1	BVWalls
DDX58_A2A376	0.943001	1.87473	2.01116	empty	No	No	COVID-19	DDX58	A2A376	BVWalls
CPED1_A4D0V7	1.65282	1.38141	1.34201	empty	No	No	COVID-19	CPED1	A4D0V7	BVWalls
TUBAL3_A6NHL2	0.968213	2.01714	2.21057	empty	No	No	COVID-19	TUBAL3	A6NHL2	BVWalls
IGFBP3_A6XND0	1.29592	3.26221	4.05593	empty	Yes	No	COVID-19	IGFBP3	A6XND0	BVWalls
MANF_A8K878	0.797144	2.03118	2.23508	empty	No	No	COVID-19	MANF	A8K878	BVWalls
FABP1_A8MW49	4.13692	3.02671	3.67716	empty	No	No	COVID-19	FABP1	A8MW49	BVWalls
MATR3_A8MXP9	-4.08732	1.58189	1.60935	empty	No	No	Control	MATR3	A8MXP9	BVWalls
MB_B0QYF8	3.8847	4.24865	5.41227	empty	Yes	No	COVID-19	MB	B0QYF8	BVWalls
GNB1_B1AKQ8	-1.1377	3.14898	3.89627	empty	Yes	No	Control	GNB1	B1AKQ8	BVWalls
PCSK5_B1AMG5	0.655537	2.26306	2.54426	empty	No	No	COVID-19	PCSK5	B1AMG5	BVWalls
CD55_B1AP13	-0.672742	1.30165	1.22973	empty	No	No	Control	CD55	B1AP13	BVWalls
LPAR1_B1AP63	0.748569	1.64602	1.69455	empty	No	No	COVID-19	LPAR1	B1AP63	BVWalls
CNN2_B4DDF4	-1.2743	5.45161	7.23377	empty	No	No	Control	CNN2	B4DDF4	BVWalls
_B4DEV8	0.740943	2.90429	3.50373	empty	Yes	No	COVID-19		B4DEV8	BVWalls
MTAP_B4DUC8	0.763785	1.52205	1.52997	empty	No	No	COVID-19	MTAP	B4DUC8	BVWalls
PPP1R7_B5MBZ8	-0.701746	3.80852	4.82956	empty	No	No	Control	PPP1R7	B5MBZ8	BVWalls
MYL6_B7Z6Z4	-1.0839	6.14241	8.12185	Platelet	Yes	No	Control	MYL6	B7Z6Z4	BVWalls
ETF1_B7Z7P8	0.634228	3.14898	3.90079	empty	No	No	COVID-19	ETF1	B7Z7P8	BVWalls
ITIH4_B7ZKJ8	1.76085	3.66136	4.64897	Plasma	Yes	No	COVID-19	ITIH4	B7ZKJ8	BVWalls
INPP1_B8ZZF6	-0.689646	2.17907	2.43668	empty	No	No	Control	INPP1	B8ZZF6	BVWalls
LOXL3_B8ZZT6	1.41662	6.14241	8.13441	empty	No	No	COVID-19	LOXL3	B8ZZT6	BVWalls
HIBCH_B8ZZZ0	0.610933	1.92092	2.07508	empty	No	No	COVID-19	HIBCH	B8ZZZ0	BVWalls
KRT35_C4AM86	1.67531	2.46267	2.82096	empty	No	No	COVID-19	KRT35	C4AM86	BVWalls
BCAP29_C9IYK6	-0.973733	2.21444	2.4873	empty	No	No	Control	BCAP29	C9IYK6	BVWalls
PFN2_C9J0J7	-0.795224	2.40899	2.74906	empty	No	No	Control	PFN2	C9J0J7	BVWalls
B4GALT4_C9J3R8	1.24443	3.03736	3.69519	empty	No	No	COVID-19	B4GALT4	C9J3R8	BVWalls
ACAA1_C9JDE9	0.764431	2.06044	2.2726	empty	No	No	COVID-19	ACAA1	C9JDE9	BVWalls
APOD_C9JF17	1.07417	1.36332	1.315	empty	Yes	No	COVID-19	APOD	C9JF17	BVWalls
ITM2C_C9JG41	-0.787416	3.20998	3.98881	empty	No	No	Control	ITM2C	C9JG41	BVWalls
TYMP_C9JGI3	1.42048	2.29653	2.5895	empty	No	No	COVID-19	TYMP	C9JGI3	BVWalls
PSAP_C9JIZ6	-0.609872	1.89705	2.04034	empty	Yes	No	Control	PSAP	C9JIZ6	BVWalls
MTPN_C9JL85	-0.792462	3.18361	3.95914	empty	Yes	No	Control	MTPN	C9JL85	BVWalls
ABHD14A-ACY1_C9JMV9	1.94595	2.76211	3.2731	empty	Yes	No	COVID-19	ABHD14A-ACY1	C9JMV9	BVWalls
CRTAP_C9JP16	0.826139	3.38549	4.26876	empty	No	No	COVID-19	CRTAP	C9JP16	BVWalls
RPL32_D3YTB1	-0.610996	1.794	1.89912	empty	Yes	No	Control	RPL32	D3YTB1	BVWalls
C1QB_D6R934	0.933867	2.00302	2.18633	empty	Yes	No	COVID-19	C1QB	D6R934	BVWalls
MFSD10_D6RA47	1.01571	1.70735	1.7787	empty	No	No	COVID-19	MFSD10	D6RA47	BVWalls
HSD17B11_D6RCD0	1.18395	3.48276	4.40114	empty	No	No	COVID-19	HSD17B11	D6RCD0	BVWalls
JCHAIN_D6RD17	1.66039	1.76012	1.85413	empty	Yes	Yes	COVID-19	JCHAIN	D6RD17	BVWalls
LECT2_D6RD58	0.602886	1.3193	1.25502	empty	Yes	No	COVID-19	LECT2	D6RD58	BVWalls
SEPT11_D6RER5	-0.740249	3.13556	3.87029	empty	No	No	Control	2022-09-11	D6RER5	BVWalls
RPS3A_D6RG13	-0.600171	1.48741	1.48151	empty	Yes	No	Control	RPS3A	D6RG13	BVWalls
VCAN_D6RGZ6	2.39273	3.10855	3.8232	empty	No	No	COVID-19	VCAN	D6RGZ6	BVWalls
sm-M20_E1CKY7	-1.12141	3.45255	4.36636	empty	No	No	Control	sm-M20	E1CKY7	BVWalls
VAMP7_E5RH06	1.08375	1.33443	1.2734	empty	No	No	COVID-19	VAMP7	E5RH06	BVWalls
BHMT_E5RJH0	2.47626	2.12393	2.35352	empty	No	No	COVID-19	BHMT	E5RJH0	BVWalls
SKP1_E5RJR5	-1.03599	3.32209	4.15732	empty	No	No	Control	SKP1	E5RJR5	BVWalls
TNXB_E7EPZ9	0.86272	2.21407	2.48589	empty	Yes	No	COVID-19	TNXB	E7EPZ9	BVWalls
ELN_E7EQH8	0.969759	2.04081	2.24939	empty	No	No	COVID-19	ELN	E7EQH8	BVWalls
CD74_E7EQJ3	1.10414	1.43423	1.41283	empty	No	No	COVID-19	CD74	E7EQJ3	BVWalls
HSD17B4_E7ER27	0.944556	3.08002	3.77472	empty	No	No	COVID-19	HSD17B4	E7ER27	BVWalls
TNS1_E7ERH1	-0.9629	4.20772	5.35563	empty	No	No	Control	TNS1	E7ERH1	BVWalls
CHRD_E7ESX1	0.656219	1.63317	1.67801	empty	No	No	COVID-19	CHRD	E7ESX1	BVWalls
CFI_E7ETH0	0.590142	1.7274	1.80859	empty	Yes	No	COVID-19	CFI	E7ETH0	BVWalls
ENPP2_E7EUF1	1.53828	2.34801	2.66091	empty	Yes	No	COVID-19	ENPP2	E7EUF1	BVWalls
MAP4_E7EVA0	-1.3829	4.70912	6.17386	empty	No	No	Control	MAP4	E7EVA0	BVWalls
CFP_E9PAQ1	-1.3458	1.48807	1.48435	empty	Yes	No	Control	CFP	E9PAQ1	BVWalls
CAV2_E9PCT3	-0.726005	3.0546	3.73586	empty	No	No	Control	CAV2	E9PCT3	BVWalls
FETUB_E9PG08	-1.46081	1.69795	1.76559	empty	Yes	No	Control	FETUB	E9PG08	BVWalls
CLEC3B_E9PHK0	-0.999533	2.60074	3.03	empty	Yes	No	Control	CLEC3B	E9PHK0	BVWalls
PYGL_E9PK47	0.661575	2.20574	2.47551	empty	Yes	No	COVID-19	PYGL	E9PK47	BVWalls
PPP3CA_E9PK68	0.631974	3.17783	3.95008	empty	No	No	COVID-19	PPP3CA	E9PK68	BVWalls
LTBP3_E9PKW1	-1.11338	1.83434	1.95592	empty	No	No	Control	LTBP3	E9PKW1	BVWalls
EIF3F_E9PQV8	0.842218	1.39359	1.35811	empty	No	No	COVID-19	EIF3F	E9PQV8	BVWalls
PTMS_F5GXR3	-1.12995	3.0387	3.71088	empty	No	No	Control	PTMS	F5GXR3	BVWalls
SPARC_F5GY03	-1.04625	4.05259	5.14935	empty	No	No	Control	SPARC	F5GY03	BVWalls
STK38L_F5GY51	0.909862	2.14531	2.38532	empty	No	No	COVID-19	STK38L	F5GY51	BVWalls
MSRB3_F5H199	-1.81356	3.508	4.44506	empty	No	No	Control	MSRB3	F5H199	BVWalls
ERI3_F6UGJ8	-1.03748	1.80361	1.91089	empty	No	No	Control	ERI3	F6UGJ8	BVWalls
NDUFA12_F8VRD8	-2.12775	3.76563	4.76411	empty	No	No	Control	NDUFA12	F8VRD8	BVWalls
OAS3_F8VS35	1.60309	2.71606	3.19095	empty	No	No	COVID-19	OAS3	F8VS35	BVWalls
AK2_F8VY04	0.865919	1.93916	2.10287	empty	No	No	COVID-19	AK2	F8VY04	BVWalls
NDRG3_F8WBF9	-0.780751	2.009	2.19839	empty	No	No	Control	NDRG3	F8WBF9	BVWalls
TFRC_G3V0E5	1.34629	2.08058	2.29908	empty	Yes	No	COVID-19	TFRC	G3V0E5	BVWalls
SERPINA10_G3V2W1	2.06053	4.20178	5.34201	empty	Yes	No	COVID-19	SERPINA10	G3V2W1	BVWalls
ACTN1_G3V2W4	1.06824	2.17137	2.42277	Platelet	No	No	COVID-19	ACTN1	G3V2W4	BVWalls
RNASE1_G3V357	0.717029	2.03232	2.23734	empty	No	No	COVID-19	RNASE1	G3V357	BVWalls
FBLN5_G3V4U0	-0.707485	1.93012	2.08903	empty	No	No	Control	FBLN5	G3V4U0	BVWalls
PSMA3_G3V4X5	0.596679	1.99818	2.1798	empty	Yes	No	COVID-19	PSMA3	G3V4X5	BVWalls
MST1_G3XAK1	0.629725	1.35263	1.29886	empty	Yes	No	COVID-19	MST1	G3XAK1	BVWalls
PLA1A_G5E9W0	1.08958	2.17692	2.43255	empty	No	No	COVID-19	PLA1A	G5E9W0	BVWalls
IMPDH2_H0Y4R1	0.889444	3.32209	4.15373	empty	Yes	No	COVID-19	IMPDH2	H0Y4R1	BVWalls
EFHD2_H0Y4Y4	0.80647	2.47649	2.83984	empty	No	No	COVID-19	EFHD2	H0Y4Y4	BVWalls
KLKB1_H0YAC1	0.829335	1.50419	1.50543	empty	Yes	No	COVID-19	KLKB1	H0YAC1	BVWalls
ATP6V1B2_H0YC04	0.588203	1.95249	2.12268	empty	No	No	COVID-19	ATP6V1B2	H0YC04	BVWalls
_H0YJW9	0.741477	2.19104	2.45267	empty	No	No	COVID-19		H0YJW9	BVWalls
RPL28_H0YKD8	-1.0078	2.54727	2.94804	empty	No	No	Control	RPL28	H0YKD8	BVWalls
B2M_H0YL18	0.792681	1.49537	1.4933	empty	Yes	No	COVID-19	B2M	H0YL18	BVWalls
TPM1_H0YL52	-2.17079	6.18223	8.58622	empty	No	No	Control	TPM1	H0YL52	BVWalls
CDC42BPB_H0YLY0	-1.24946	4.633	5.99763	empty	No	No	Control	CDC42BPB	H0YLY0	BVWalls
RAB8B_H0YNE9	0.854665	2.73043	3.22341	empty	Yes	No	COVID-19	RAB8B	H0YNE9	BVWalls
DDX17_H3BLZ8	0.634851	3.1396	3.87735	empty	No	No	COVID-19	DDX17	H3BLZ8	BVWalls
ABAT_H3BNQ7	2.30343	2.25758	2.53714	empty	No	No	COVID-19	ABAT	H3BNQ7	BVWalls
PSMD7_H3BNT7	-0.646017	1.75344	1.84609	empty	No	No	Control	PSMD7	H3BNT7	BVWalls
HAGH_H3BPK3	0.758949	2.90429	3.51019	empty	No	No	COVID-19	HAGH	H3BPK3	BVWalls
APRT_H3BQF1	0.768283	4.39317	5.64582	empty	Yes	No	COVID-19	APRT	H3BQF1	BVWalls
PKM_H3BR70	0.586335	1.5736	1.59989	Platelet	Yes	No	COVID-19	PKM	H3BR70	BVWalls
HAPLN3_H3BTH8	0.862511	2.7007	3.17356	empty	No	No	COVID-19	HAPLN3	H3BTH8	BVWalls
PDGFA_H7BYW6	0.697102	2.85199	3.42176	empty	No	No	COVID-19	PDGFA	H7BYW6	BVWalls
GLS_H7BZD1	-0.927739	3.43696	4.34184	empty	No	No	Control	GLS	H7BZD1	BVWalls
PDIA3_H7BZJ3	-1.60549	4.86101	6.40978	empty	Yes	No	Control	PDIA3	H7BZJ3	BVWalls
TTC38_H7C089	0.768934	1.40001	1.36567	empty	No	No	COVID-19	TTC38	H7C089	BVWalls
IAH1_H7C5G1	-1.57792	3.61417	4.58599	empty	No	No	Control	IAH1	H7C5G1	BVWalls
MYL4_I3L1K6	2.08986	4.62601	5.97805	empty	No	No	COVID-19	MYL4	I3L1K6	BVWalls
ITGA7_J3KNV4	0.807915	2.01714	2.20995	empty	No	No	COVID-19	ITGA7	J3KNV4	BVWalls
TBCD_J3KR97	0.611139	2.32775	2.63279	empty	No	No	COVID-19	TBCD	J3KR97	BVWalls
GSDMA_J3KRG2	0.879256	1.55026	1.56647	empty	No	No	COVID-19	GSDMA	J3KRG2	BVWalls
DYNC1LI2_J3KRI4	-1.03482	2.69313	3.1611	empty	No	No	Control	DYNC1LI2	J3KRI4	BVWalls
DCXR_J3KRZ4	1.02168	3.14898	3.8928	empty	No	No	COVID-19	DCXR	J3KRZ4	BVWalls
SLC16A3_J3KTI8	0.922201	1.72531	1.80468	empty	No	No	COVID-19	SLC16A3	J3KTI8	BVWalls
SNRPD1_J3QLI9	-0.734638	2.82357	3.35749	empty	No	No	Control	SNRPD1	J3QLI9	BVWalls
FARSA_K7EK06	-0.748865	2.14089	2.37612	empty	No	No	Control	FARSA	K7EK06	BVWalls
H3F3B_K7EK07	2.61422	3.57055	4.51242	empty	Yes	No	COVID-19	H3F3B	K7EK07	BVWalls
PRKCSH_K7ELL7	0.982694	2.72765	3.21892	empty	Yes	No	COVID-19	PRKCSH	K7ELL7	BVWalls
MXRA7_K7EQX8	-0.674073	2.82509	3.37865	empty	No	No	Control	MXRA7	K7EQX8	BVWalls
ABHD14A_K7N7A0	0.65007	1.38429	1.3464	empty	No	No	COVID-19	ABHD14A	K7N7A0	BVWalls
_K7N7A8	-0.829949	1.81896	1.93188	empty	No	No	Control		K7N7A8	BVWalls
EMP3_M0QXN1	-0.82838	2.29653	2.59221	empty	No	No	Control	EMP3	M0QXN1	BVWalls
FCGRT_M0QYM4	1.85029	2.47649	2.84624	empty	No	No	COVID-19	FCGRT	M0QYM4	BVWalls
SLC27A1_M0QZC9	1.37143	2.72107	3.19887	empty	No	No	COVID-19	SLC27A1	M0QZC9	BVWalls
CRLF1_M0QZL6	1.61898	2.6778	3.14093	empty	No	No	COVID-19	CRLF1	M0QZL6	BVWalls
ARHGEF1_M0QZR4	0.786447	1.7782	1.8761	empty	No	No	COVID-19	ARHGEF1	M0QZR4	BVWalls
RAB4B_M0R1E0	1.02543	2.66428	3.11745	empty	No	No	COVID-19	RAB4B	M0R1E0	BVWalls
PDLIM1_O00151	-1.06762	5.26826	6.96024	empty	No	No	Control	PDLIM1	O00151	BVWalls
MASP2_O00187	0.886128	2.76703	3.28839	empty	Yes	No	COVID-19	MASP2	O00187	BVWalls
CLIC1_O00299	0.640108	2.50471	2.88759	empty	Yes	No	COVID-19	CLIC1	O00299	BVWalls
TNFRSF11B_O00300	0.744934	1.61374	1.65131	empty	No	No	COVID-19	TNFRSF11B	O00300	BVWalls
QSOX1_O00391	0.894902	2.66303	3.11198	empty	Yes	No	COVID-19	QSOX1	O00391	BVWalls
AGRN_O00468	0.749929	2.90429	3.50546	empty	No	No	COVID-19	AGRN	O00468	BVWalls
USP9Y_O00507	-0.699065	2.15136	2.39522	empty	No	No	Control	USP9Y	O00507	BVWalls
PDXK_O00764	0.630529	2.35505	2.67045	empty	No	No	COVID-19	PDXK	O00764	BVWalls
PPP1R12A_O14974	-0.801687	1.93909	2.102	empty	No	No	Control	PPP1R12A	O14974	BVWalls
SEMA3E_O15041	2.54628	1.55026	1.56613	empty	No	No	COVID-19	SEMA3E	O15041	BVWalls
LAMA5_O15230	0.811241	2.75908	3.26779	empty	No	No	COVID-19	LAMA5	O15230	BVWalls
HNRNPR_O43390	-0.666207	2.18	2.43962	empty	No	No	Control	HNRNPR	O43390	BVWalls
TNFSF12_O43508	0.623912	2.14531	2.38614	empty	No	No	COVID-19	TNFSF12	O43508	BVWalls
PI15_O43692	1.15203	1.68689	1.74921	empty	No	No	COVID-19	PI15	O43692	BVWalls
ACTN4_O43707	-0.639388	2.49403	2.8703	empty	Yes	No	Control	ACTN4	O43707	BVWalls
SORBS3_O60504	-0.588869	2.60407	3.03628	empty	Yes	No	Control	SORBS3	O60504	BVWalls
PLIN3_O60664	-1.32204	6.14241	8.08427	empty	Yes	No	Control	PLIN3	O60664	BVWalls
CCDC22_O60826	0.868036	2.84005	3.4017	empty	No	No	COVID-19	CCDC22	O60826	BVWalls
ZG16_O60844	1.07856	1.91933	2.07226	empty	No	No	COVID-19	ZG16	O60844	BVWalls
CREG1_O75629	0.91986	1.88733	2.02909	empty	No	No	COVID-19	CREG1	O75629	BVWalls
WFS1_O76024	-0.672998	1.92967	2.08779	empty	No	No	Control	WFS1	O76024	BVWalls
ECM2_O94769	1.28288	2.75123	3.2564	empty	No	No	COVID-19	ECM2	O94769	BVWalls
SORBS2_O94875-7	-0.91052	1.91444	2.06625	empty	No	No	Control	SORBS2	O94875-7	BVWalls
SORBS2_O94875-9	-0.727538	2.53338	2.92569	empty	No	No	Control	SORBS2	O94875-9	BVWalls
ENDOD1_O94919	0.819203	4.18829	5.32096	empty	No	No	COVID-19	ENDOD1	O94919	BVWalls
SEMA3D_O95025	2.29457	2.38995	2.72495	empty	No	No	COVID-19	SEMA3D	O95025	BVWalls
NTN1_O95631	1.21837	1.4711	1.46303	empty	No	No	COVID-19	NTN1	O95631	BVWalls
CDS2_O95674	-1.22348	1.74281	1.83003	empty	No	No	Control	CDS2	O95674	BVWalls
AP2A1_O95782	0.670066	4.17916	5.30441	empty	No	No	COVID-19	AP2A1	O95782	BVWalls
TMEM50A_O95807	0.633338	2.47649	2.84194	empty	No	No	COVID-19	TMEM50A	O95807	BVWalls
CYB5A_P00167	1.18631	2.72611	3.21398	empty	No	No	COVID-19	CYB5A	P00167	BVWalls
ALDH1A1_P00352	0.743285	1.58934	1.61857	empty	Yes	No	COVID-19	ALDH1A1	P00352	BVWalls
MT-CO2_P00403	1.15302	4.49533	5.80036	empty	Yes	No	COVID-19	MT-CO2	P00403	BVWalls
CP_P00450	1.30107	2.42394	2.76981	Plasma	Yes	No	COVID-19	CP	P00450	BVWalls
GOT2_P00505	0.614443	1.56986	1.5944	empty	Yes	No	COVID-19	GOT2	P00505	BVWalls
F9_P00740	1.10028	1.94785	2.11491	empty	Yes	No	COVID-19	F9	P00740	BVWalls
F10_P00742	1.53744	1.82962	1.94613	empty	Yes	No	COVID-19	F10	P00742	BVWalls
PLG_P00747	0.769037	1.42255	1.39645	empty	Yes	No	COVID-19	PLG	P00747	BVWalls
MT-ATP6_P00846	-0.821943	3.30827	4.12283	empty	No	No	Control	MT-ATP6	P00846	BVWalls
ASS1_P00966	1.02392	3.07174	3.76373	empty	Yes	No	COVID-19	ASS1	P00966	BVWalls
SERPINA1_P01009	1.31835	2.97063	3.61146	Plasma	Yes	No	COVID-19	SERPINA1	P01009	BVWalls
SERPINA3_P01011	1.79433	4.26631	5.46344	Plasma	Yes	No	COVID-19	SERPINA3	P01011	BVWalls
AGT_P01019	1.14596	2.82357	3.3608	empty	Yes	No	COVID-19	AGT	P01019	BVWalls
C3_P01024	1.01431	1.87296	2.00489	Plasma	Yes	No	COVID-19	C3	P01024	BVWalls
C5_P01031	1.54813	2.67126	3.1314	empty	Yes	No	COVID-19	C5	P01031	BVWalls
TIMP1_P01033	1.32152	2.25758	2.53636	empty	Yes	No	COVID-19	TIMP1	P01033	BVWalls
CST3_P01034	0.866767	3.16313	3.93213	Coagulation_UP	Yes	No	COVID-19	CST3	P01034	BVWalls
KNG1_P01042	0.6468	1.4177	1.38952	Coagulation_UP	Yes	No	COVID-19	KNG1	P01042	BVWalls
_P01598	1.02851	2.25379	2.5308	empty	No	Yes	COVID-19		P01598	BVWalls
_P01608	0.905681	1.75224	1.84421	empty	No	Yes	COVID-19		P01608	BVWalls
_P01612	1.08904	1.74377	1.83166	empty	No	Yes	COVID-19		P01612	BVWalls
_P01621	1.77069	3.34017	4.17937	empty	No	Yes	COVID-19		P01621	BVWalls
_P01772	1.4317	2.07056	2.28633	empty	No	Yes	COVID-19		P01772	BVWalls
_P01824	0.898618	1.70357	1.7736	empty	No	Yes	COVID-19		P01824	BVWalls
COL1A1_P02452	0.75962	1.78681	1.88773	empty	Yes	No	COVID-19	COL1A1	P02452	BVWalls
CRP_P02741	5.29503	6.81874	9.41382	empty	Yes	No	COVID-19	CRP	P02741	BVWalls
APCS_P02743	0.924356	2.72291	3.20571	empty	Yes	No	COVID-19	APCS	P02743	BVWalls
C9_P02748	1.60509	3.41713	4.31722	empty	Yes	No	COVID-19	C9	P02748	BVWalls
LRG1_P02750	2.26296	5.34392	7.06393	empty	Yes	No	COVID-19	LRG1	P02750	BVWalls
AMBP_P02760	0.88566	2.89295	3.48586	empty	Yes	No	COVID-19	AMBP	P02760	BVWalls
FTL_P02792	1.07417	1.42132	1.39418	empty	Yes	No	COVID-19	FTL	P02792	BVWalls
VTN_P04004	1.54017	4.25916	5.43762	empty	Yes	No	COVID-19	VTN	P04004	BVWalls
FUCA1_P04066	1.02646	2.76211	3.27261	empty	Yes	No	COVID-19	FUCA1	P04066	BVWalls
HRG_P04196	1.07552	2.46501	2.82456	empty	Yes	No	COVID-19	HRG	P04196	BVWalls
_P04207	1.46031	1.3121	1.24347	empty	No	Yes	COVID-19		P04207	BVWalls
_P04209	1.11744	2.29653	2.58949	empty	No	Yes	COVID-19		P04209	BVWalls
A1BG_P04217	0.992776	2.10579	2.32938	empty	Yes	No	COVID-19	A1BG	P04217	BVWalls
HIST1H2AB_P04908	-1.33784	3.41166	4.30055	empty	Yes	No	Control	HIST1H2AB	P04908	BVWalls
ARG1_P05089	2.11971	3.10855	3.82558	empty	No	No	COVID-19	ARG1	P05089	BVWalls
ALDH2_P05091	0.747744	2.3248	2.62752	empty	Yes	No	COVID-19	ALDH2	P05091	BVWalls
CYP11A1_P05108	1.69056	1.55376	1.57423	empty	No	No	COVID-19	CYP11A1	P05108	BVWalls
SERPINE1_P05121	1.08932	2.34708	2.65772	empty	No	No	COVID-19	SERPINE1	P05121	BVWalls
SERPINA5_P05154	0.597022	2.92803	3.54538	Coagulation_Down	Yes	No	COVID-19	SERPINA5	P05154	BVWalls
SERPING1_P05155	0.887663	2.17137	2.4237	Plasma	Yes	No	COVID-19	SERPING1	P05155	BVWalls
RPLP1_P05386	-0.70208	2.8645	3.43839	empty	No	No	Control	RPLP1	P05386	BVWalls
FABP3_P05413	0.871924	3.12385	3.84757	empty	No	No	COVID-19	FABP3	P05413	BVWalls
COL5A2_P05997	1.19269	2.20314	2.47085	empty	No	No	COVID-19	COL5A2	P05997	BVWalls
GLA_P06280	1.8639	1.46696	1.45458	empty	No	No	COVID-19	GLA	P06280	BVWalls
_P06331	1.02646	1.90282	2.04764	empty	No	Yes	COVID-19		P06331	BVWalls
GSN_P06396-2	-0.957675	2.14237	2.38142	Platelet	Yes	No	Control	GSN	P06396-2	BVWalls
APOA4_P06727	1.15322	2.54727	2.94783	Plasma	Yes	No	COVID-19	APOA4	P06727	BVWalls
CKM_P06732	3.64387	2.76349	3.27836	empty	Yes	No	COVID-19	CKM	P06732	BVWalls
SERPINE2_P07093-2	1.96674	2.72611	3.21415	empty	No	No	COVID-19	SERPINE2	P07093-2	BVWalls
PROS1_P07225	1.06025	2.48209	2.85445	empty	Yes	No	COVID-19	PROS1	P07225	BVWalls
C8A_P07357	0.649881	1.54874	1.56289	empty	Yes	No	COVID-19	C8A	P07357	BVWalls
C8B_P07358	1.54157	3.60196	4.56356	empty	Yes	No	COVID-19	C8B	P07358	BVWalls
C8G_P07360	1.01904	3.28478	4.09452	empty	Yes	No	COVID-19	C8G	P07360	BVWalls
CA3_P07451	1.44314	2.69552	3.16511	empty	No	No	COVID-19	CA3	P07451	BVWalls
CTSB_P07858	1.58287	2.47649	2.84333	empty	Yes	No	COVID-19	CTSB	P07858	BVWalls
TPM2_P07951-2	-0.940249	2.36123	2.68679	empty	Yes	No	Control	TPM2	P07951-2	BVWalls
THBS1_P07996	2.44678	3.26524	4.07144	Platelet	Yes	No	COVID-19	THBS1	P07996	BVWalls
SOD3_P08294	0.8437	3.0387	3.70465	empty	Yes	No	COVID-19	SOD3	P08294	BVWalls
CD14_P08571	1.16157	1.72972	1.81291	empty	Yes	No	COVID-19	CD14	P08571	BVWalls
ITGA5_P08648	1.40054	4.44477	5.71763	empty	No	No	COVID-19	ITGA5	P08648	BVWalls
KRT16_P08779	0.879539	1.41656	1.38787	empty	No	No	COVID-19	KRT16	P08779	BVWalls
ENO2_P09104	-0.695033	3.0387	3.70191	empty	No	No	Control	ENO2	P09104	BVWalls
GSTP1_P09211	-1.26863	7.77245	10.6686	empty	No	No	Control	GSTP1	P09211	BVWalls
LGALS1_P09382	-0.80494	5.34392	7.07572	empty	Yes	No	Control	LGALS1	P09382	BVWalls
FBP1_P09467	1.91152	2.63663	3.07788	empty	Yes	No	COVID-19	FBP1	P09467	BVWalls
PDGFRB_P09619	0.801488	2.87174	3.45605	empty	No	No	COVID-19	PDGFRB	P09619	BVWalls
IFIT1_P09914	1.09491	1.77265	1.86872	empty	No	No	COVID-19	IFIT1	P09914	BVWalls
LTA4H_P09960	-0.606386	4.25916	5.43099	empty	Yes	No	Control	LTA4H	P09960	BVWalls
POTEI_P0CG38	1.15101	4.06945	5.17317	empty	No	No	COVID-19	POTEI	P0CG38	BVWalls
SAA1_P0DJI8	2.17993	4.25916	5.43126	empty	Yes	No	COVID-19	SAA1	P0DJI8	BVWalls
SAA2_P0DJI9	2.43607	3.50237	4.42999	empty	Yes	No	COVID-19	SAA2	P0DJI9	BVWalls
C7_P10643	1.068	2.47649	2.84121	empty	Yes	No	COVID-19	C7	P10643	BVWalls
TFPI_P10646	0.960756	3.23648	4.01864	empty	No	No	COVID-19	TFPI	P10646	BVWalls
CLU_P10909	0.868284	2.54775	2.95249	Coagulation_Down	Yes	No	COVID-19	CLU	P10909	BVWalls
LAMC1_P11047	0.857551	2.76349	3.28283	empty	Yes	No	COVID-19	LAMC1	P11047	BVWalls
MAP2_P11137	-1.15905	3.74399	4.73701	empty	No	No	Control	MAP2	P11137	BVWalls
SLC2A1_P11166	0.75205	2.71606	3.19056	empty	No	No	COVID-19	SLC2A1	P11166	BVWalls
ITGAM_P11215	1.08102	1.3193	1.25455	empty	No	No	COVID-19	ITGAM	P11215	BVWalls
COL6A2_P12110	0.814076	2.26944	2.55702	empty	Yes	No	COVID-19	COL6A2	P12110	BVWalls
COL6A3_P12111	0.651103	1.8113	1.92137	empty	Yes	No	COVID-19	COL6A3	P12111	BVWalls
SLC25A4_P12235	-0.792731	4.4662	5.74952	empty	No	No	Control	SLC25A4	P12235	BVWalls
CKB_P12277	0.74754	1.64579	1.6937	empty	Yes	No	COVID-19	CKB	P12277	BVWalls
RNASE3_P12724	1.10299	1.74377	1.83186	empty	No	No	COVID-19	RNASE3	P12724	BVWalls
ACTN1_P12814-3	-0.981665	4.86101	6.37932	Platelet	No	No	Control	ACTN1	P12814-3	BVWalls
BMP1_P13497	1.46837	2.49403	2.87145	empty	Yes	No	COVID-19	BMP1	P13497	BVWalls
KRT5_P13647	0.782806	1.40193	1.36841	empty	No	No	COVID-19	KRT5	P13647	BVWalls
C6_P13671	1.32555	2.55504	2.96562	empty	Yes	No	COVID-19	C6	P13671	BVWalls
P4HA1_P13674	1.57504	2.03083	2.23158	empty	No	No	COVID-19	P4HA1	P13674	BVWalls
LCP1_P13796	1.09263	1.67953	1.73994	empty	Yes	No	COVID-19	LCP1	P13796	BVWalls
ETFA_P13804	0.907783	2.44835	2.80162	empty	No	No	COVID-19	ETFA	P13804	BVWalls
GYS1_P13807	0.58519	2.87861	3.46936	empty	No	No	COVID-19	GYS1	P13807	BVWalls
CD99_P14209	-1.583	2.83814	3.39778	empty	No	No	Control	CD99	P14209	BVWalls
DARS_P14868	0.655375	3.78701	4.79121	empty	No	No	COVID-19	DARS	P14868	BVWalls
FABP4_P15090	3.07619	4.86101	6.37691	empty	Yes	No	COVID-19	FABP4	P15090	BVWalls
AKR1B1_P15121	0.659728	2.15299	2.39874	empty	No	No	COVID-19	AKR1B1	P15121	BVWalls
ANPEP_P15144	1.7219	2.45254	2.80775	empty	Yes	No	COVID-19	ANPEP	P15144	BVWalls
B4GALT1_P15291	1.70805	2.38292	2.71436	empty	Yes	No	COVID-19	B4GALT1	P15291	BVWalls
H2AFX_P16104	-0.606991	1.87296	2.00556	empty	Yes	No	Control	H2AFX	P16104	BVWalls
ANK1_P16157	0.645879	1.30344	1.23246	RBC	No	No	COVID-19	ANK1	P16157	BVWalls
FAH_P16930	0.742603	2.7369	3.2368	empty	Yes	No	COVID-19	FAH	P16930	BVWalls
GOT1_P17174	1.31117	3.1605	3.92627	empty	Yes	No	COVID-19	GOT1	P17174	BVWalls
DES_P17661	-1.17469	2.17672	2.43135	empty	No	No	Control	DES	P17661	BVWalls
ENG_P17813	1.67381	3.05633	3.74292	empty	Yes	No	COVID-19	ENG	P17813	BVWalls
LBP_P18428	2.46108	6.14241	8.22714	empty	Yes	No	COVID-19	LBP	P18428	BVWalls
PTPRA_P18433	1.25643	3.57055	4.51367	empty	No	No	COVID-19	PTPRA	P18433	BVWalls
PGAM1_P18669	-0.870294	5.45161	7.26038	empty	Yes	No	Control	PGAM1	P18669	BVWalls
EIF2AK2_P19525	0.868386	1.68178	1.74283	empty	No	No	COVID-19	EIF2AK2	P19525	BVWalls
ORM2_P19652	1.35795	2.82509	3.3757	empty	Yes	No	COVID-19	ORM2	P19652	BVWalls
ITIH1_P19827	0.946224	1.4997	1.49927	Plasma	Yes	No	COVID-19	ITIH1	P19827	BVWalls
RAB6A_P20340	0.749912	3.58983	4.54641	empty	No	No	COVID-19	RAB6A	P20340	BVWalls
MX1_P20591	2.02888	1.97555	2.15232	empty	No	No	COVID-19	MX1	P20591	BVWalls
CSRP1_P21291	-0.800024	3.99949	5.05546	empty	Yes	No	Control	CSRP1	P21291	BVWalls
AGXT_P21549	2.75541	3.0387	3.70485	empty	No	No	COVID-19	AGXT	P21549	BVWalls
GPD1_P21695	1.46916	1.67191	1.7298	empty	No	No	COVID-19	GPD1	P21695	BVWalls
BGN_P21810	0.627719	2.54775	2.95267	empty	No	No	COVID-19	BGN	P21810	BVWalls
MATN1_P21941	1.51599	2.72107	3.19991	empty	No	No	COVID-19	MATN1	P21941	BVWalls
PAICS_P22234	-0.648401	2.36528	2.69201	empty	No	No	Control	PAICS	P22234	BVWalls
ACAT1_P24752	1.03703	2.02759	2.22574	empty	No	No	COVID-19	ACAT1	P24752	BVWalls
TNC_P24821	1.61283	1.51073	1.51463	empty	Yes	No	COVID-19	TNC	P24821	BVWalls
MYL9_P24844	-0.937921	2.98326	3.62894	empty	Yes	No	Control	MYL9	P24844	BVWalls
PTX3_P26022	1.50546	2.60074	3.0285	empty	No	No	COVID-19	PTX3	P26022	BVWalls
RPL13_P26373	0.640065	1.95032	2.11969	empty	Yes	No	COVID-19	RPL13	P26373	BVWalls
STOM_P27105	0.938595	2.9426	3.57389	empty	No	No	COVID-19	STOM	P27105	BVWalls
CALML3_P27482	-0.715005	3.12385	3.84677	empty	Yes	No	Control	CALML3	P27482	BVWalls
LAP3_P28838	0.838123	2.67126	3.12961	empty	No	No	COVID-19	LAP3	P28838	BVWalls
CD34_P28906	-1.3244	3.09669	3.79967	empty	Yes	No	Control	CD34	P28906	BVWalls
PTPN6_P29350	0.902519	1.49537	1.49335	empty	No	No	COVID-19	PTPN6	P29350	BVWalls
ALDH4A1_P30038	2.44991	3.14898	3.89295	empty	Yes	No	COVID-19	ALDH4A1	P30038	BVWalls
ECHS1_P30084	0.949826	2.76349	3.27764	empty	No	No	COVID-19	ECHS1	P30084	BVWalls
CORO1A_P31146	0.756302	2.1142	2.3406	empty	No	No	COVID-19	CORO1A	P31146	BVWalls
CPS1_P31327	2.66527	3.83242	4.8652	empty	Yes	No	COVID-19	CPS1	P31327	BVWalls
YWHAB_P31946	-0.925101	5.60516	7.45987	empty	Yes	No	Control	YWHAB	P31946	BVWalls
PRDX2_P32119	-0.702029	2.00671	2.19318	RBC	Yes	No	Control	PRDX2	P32119	BVWalls
GBP1_P32455	-0.712596	2.34922	2.66326	empty	No	No	Control	GBP1	P32455	BVWalls
CTNNA1_P35221	-0.639416	4.37582	5.61871	empty	No	No	Control	CTNNA1	P35221	BVWalls
THBS2_P35442	2.51737	3.78701	4.79116	empty	No	No	COVID-19	THBS2	P35442	BVWalls
IDUA_P35475	0.677864	1.43908	1.42031	empty	No	No	COVID-19	IDUA	P35475	BVWalls
MYH9_P35579	-0.937535	3.50389	4.43621	Platelet	Yes	No	Control	MYH9	P35579	BVWalls
MYH10_P35580	-0.907639	3.03736	3.69292	empty	No	No	Control	MYH10	P35580	BVWalls
TIMP3_P35625	0.60981	1.31412	1.24691	empty	No	No	COVID-19	TIMP3	P35625	BVWalls
CHI3L1_P36222	2.0265	1.84087	1.96539	empty	No	No	COVID-19	CHI3L1	P36222	BVWalls
TAGLN2_P37802	-0.597376	2.17907	2.43675	Platelet	Yes	No	Control	TAGLN2	P37802	BVWalls
ETFB_P38117	0.92179	2.86017	3.43199	empty	Yes	No	COVID-19	ETFB	P38117	BVWalls
NNMT_P40261	0.804798	2.61418	3.0524	empty	No	No	COVID-19	NNMT	P40261	BVWalls
STAT3_P40763	0.74547	2.29653	2.59424	empty	No	No	COVID-19	STAT3	P40763	BVWalls
STAT1_P42224	0.93209	2.33938	2.64777	empty	No	No	COVID-19	STAT1	P42224	BVWalls
SLC1A4_P43007	0.659434	1.78828	1.89089	empty	No	No	COVID-19	SLC1A4	P43007	BVWalls
MCAM_P43121	-0.622585	2.15591	2.40267	empty	Yes	No	Control	MCAM	P43121	BVWalls
NAMPT_P43490	1.00844	1.80361	1.91014	empty	No	No	COVID-19	NAMPT	P43490	BVWalls
PPIC_P45877	1.00268	2.65339	3.09924	empty	No	No	COVID-19	PPIC	P45877	BVWalls
GSTM5_P46439	1.61428	2.13088	2.36422	empty	Yes	No	COVID-19	GSTM5	P46439	BVWalls
UTRN_P46939	-0.591826	1.68689	1.74936	empty	No	No	Control	UTRN	P46939	BVWalls
PLA2G4A_P47712	-0.762096	1.80706	1.91641	empty	No	No	Control	PLA2G4A	P47712	BVWalls
RPL29_P47914	-1.27954	4.36626	5.5996	empty	Yes	No	Control	RPL29	P47914	BVWalls
FASN_P49327	0.824482	1.77993	1.87876	empty	Yes	No	COVID-19	FASN	P49327	BVWalls
VASP_P50552	-0.687064	3.78701	4.79102	empty	No	No	Control	VASP	P50552	BVWalls
ANXA11_P50995	0.605801	3.1503	3.90968	empty	No	No	COVID-19	ANXA11	P50995	BVWalls
HRSP12_P52758	0.842283	2.16421	2.41196	empty	No	No	COVID-19	HRSP12	P52758	BVWalls
CRIP2_P52943	-1.31833	3.30827	4.13216	empty	No	No	Control	CRIP2	P52943	BVWalls
BCAT1_P54687	2.7694	1.42487	1.40085	empty	No	No	COVID-19	BCAT1	P54687	BVWalls
ATP1B3_P54709	0.64441	2.37598	2.70506	empty	No	No	COVID-19	ATP1B3	P54709	BVWalls
MFAP2_P55001	0.665607	1.37631	1.33439	empty	No	No	COVID-19	MFAP2	P55001	BVWalls
PLTP_P55058	1.61216	1.74377	1.83399	empty	Yes	No	COVID-19	PLTP	P55058	BVWalls
INHBC_P55103	1.38873	3.41713	4.31324	empty	Yes	No	COVID-19	INHBC	P55103	BVWalls
LAMB2_P55268	0.754591	2.02693	2.22319	empty	Yes	No	COVID-19	LAMB2	P55268	BVWalls
CCL18_P55774	0.999106	1.6293	1.67292	empty	No	No	COVID-19	CCL18	P55774	BVWalls
ITGA1_P56199	-0.911293	2.82478	3.36505	empty	Yes	No	Control	ITGA1	P56199	BVWalls
SEC61G_P60059	-1.45226	1.51414	1.52094	empty	No	No	Control	SEC61G	P60059	BVWalls
TPI1_P60174	-0.722669	4.24865	5.40439	RBC	Yes	No	Control	TPI1	P60174	BVWalls
EIF3E_P60228	-0.614209	2.68446	3.1492	empty	Yes	No	Control	EIF3E	P60228	BVWalls
S100A10_P60903	-0.60271	1.83242	1.95328	empty	No	No	Control	S100A10	P60903	BVWalls
RAP1B_P61224	-1.06604	6.09624	7.99234	Platelet	No	No	Control	RAP1B	P61224	BVWalls
LYZ_P61626	1.93338	2.60798	3.04318	empty	Yes	No	COVID-19	LYZ	P61626	BVWalls
TMSB4X_P62328	-1.1459	2.92964	3.55158	Platelet	Yes	No	Control	TMSB4X	P62328	BVWalls
ACTA2_P62736	-0.745314	1.7825	1.88272	empty	Yes	No	Control	ACTA2	P62736	BVWalls
RPL39_P62891	-0.936389	4.02789	5.1057	empty	Yes	No	Control	RPL39	P62891	BVWalls
RPL10A_P62906	0.596188	1.6902	1.75536	empty	Yes	No	COVID-19	RPL10A	P62906	BVWalls
GRB2_P62993	-0.831851	3.30827	4.12159	empty	Yes	No	Control	GRB2	P62993	BVWalls
YWHAZ_P63104	-0.862495	5.09839	6.73923	Platelet	Yes	No	Control	YWHAZ	P63104	BVWalls
HBB_P68871	-1.3852	1.91377	2.06458	RBC	Yes	No	Control	HBB	P68871	BVWalls
HBG2_P69892	-1.25436	1.37116	1.32725	empty	No	No	Control	HBG2	P69892	BVWalls
KRT83_P78385	1.17551	2.35505	2.67023	empty	No	No	COVID-19	KRT83	P78385	BVWalls
GPLD1_P80108	1.17161	1.45925	1.44366	Coagulation_UP	Yes	No	COVID-19	GPLD1	P80108	BVWalls
ADAMTSL3_P82987	0.922443	1.9941	2.17336	empty	No	No	COVID-19	ADAMTSL3	P82987	BVWalls
PKD1_P98161	1.20811	2.7435	3.24552	empty	No	No	COVID-19	PKD1	P98161	BVWalls
RBM3_P98179	-1.2031	2.03083	2.23145	empty	No	No	Control	RBM3	P98179	BVWalls
REEP5_Q00765	-1.22516	4.27665	5.48256	empty	Yes	No	Control	REEP5	Q00765	BVWalls
FABP5_Q01469	2.93273	2.16919	2.41791	empty	Yes	No	COVID-19	FABP5	Q01469	BVWalls
COL4A3_Q01955	1.48722	1.42132	1.39453	empty	No	No	COVID-19	COL4A3	Q01955	BVWalls
TAGLN_Q01995	-0.633027	1.86676	1.99794	empty	No	No	Control	TAGLN	Q01995	BVWalls
DSG1_Q02413	0.74419	1.60915	1.64086	empty	Yes	No	COVID-19	DSG1	Q02413	BVWalls
PLOD1_Q02809	1.16073	2.93178	3.55604	empty	No	No	COVID-19	PLOD1	Q02809	BVWalls
CAV1_Q03135	-1.26799	6.18223	8.47628	empty	No	No	Control	CAV1	Q03135	BVWalls
CFHR1_Q03591	1.22958	2.51218	2.89807	empty	Yes	No	COVID-19	CFHR1	Q03591	BVWalls
CALD1_Q05682	-0.615981	2.02759	2.22472	empty	Yes	No	Control	CALD1	Q05682	BVWalls
ITIH3_Q06033	1.41488	4.04765	5.13757	empty	Yes	No	COVID-19	ITIH3	Q06033	BVWalls
DPT_Q07507	0.949839	2.82509	3.37484	empty	No	No	COVID-19	DPT	Q07507	BVWalls
MFGE8_Q08431	0.660426	2.94599	3.57964	empty	No	No	COVID-19	MFGE8	Q08431	BVWalls
AHNAK_Q09666	-1.13155	4.59022	5.93002	empty	Yes	No	Control	AHNAK	Q09666	BVWalls
NEXN_Q0ZGT2	1.16701	3.37859	4.22548	empty	No	No	COVID-19	NEXN	Q0ZGT2	BVWalls
GALNT2_Q10471	0.775202	1.79879	1.90461	empty	No	No	COVID-19	GALNT2	Q10471	BVWalls
ST3GAL1_Q11201	0.937877	2.67126	3.13106	empty	No	No	COVID-19	ST3GAL1	Q11201	BVWalls
CNTN1_Q12860	1.05329	1.72878	1.81077	empty	Yes	No	COVID-19	CNTN1	Q12860	BVWalls
EPS8_Q12929	0.671618	1.61335	1.65031	empty	No	No	COVID-19	EPS8	Q12929	BVWalls
SPP2_Q13103	1.55402	1.83681	1.95913	empty	Yes	No	COVID-19	SPP2	Q13103	BVWalls
DNAJC3_Q13217	1.16041	2.87174	3.45187	empty	No	No	COVID-19	DNAJC3	Q13217	BVWalls
MSLN_Q13421	-2.06561	1.51073	1.51418	empty	No	No	Control	MSLN	Q13421	BVWalls
TPBG_Q13641	1.27878	2.47472	2.8368	empty	No	No	COVID-19	TPBG	Q13641	BVWalls
APOF_Q13790	1.7557	4.00535	5.06894	empty	Yes	No	COVID-19	APOF	Q13790	BVWalls
SCARB2_Q14108	1.4272	2.32885	2.635	empty	No	No	COVID-19	SCARB2	Q14108	BVWalls
EBI3_Q14213	1.01789	2.49686	2.87709	empty	No	No	COVID-19	EBI3	Q14213	BVWalls
CTTN_Q14247	-1.01129	4.35851	5.58251	empty	No	No	Control	CTTN	Q14247	BVWalls
GNA13_Q14344	0.617933	2.49573	2.87463	empty	No	No	COVID-19	GNA13	Q14344	BVWalls
RFTN1_Q14699	1.19889	3.5006	4.42357	empty	No	No	COVID-19	RFTN1	Q14699	BVWalls
LASP1_Q14847	-0.812667	3.26221	4.05892	empty	Yes	No	Control	LASP1	Q14847	BVWalls
PTGR1_Q14914	0.963145	3.13971	3.88048	empty	No	No	COVID-19	PTGR1	Q14914	BVWalls
GPNMB_Q14956	0.696595	1.46696	1.45547	empty	Yes	No	COVID-19	GPNMB	Q14956	BVWalls
POSTN_Q15063	1.22776	1.6258	1.66881	empty	Yes	No	COVID-19	POSTN	Q15063	BVWalls
PDIA6_Q15084	0.629101	3.08128	3.77873	empty	Yes	No	COVID-19	PDIA6	Q15084	BVWalls
PGM5_Q15124	-0.992256	3.37897	4.25804	empty	No	No	Control	PGM5	Q15124	BVWalls
CNN3_Q15417	-1.38182	4.633	6.001	empty	No	No	Control	CNN3	Q15417	BVWalls
TGFBI_Q15582	1.07743	2.66364	3.11414	empty	Yes	No	COVID-19	TGFBI	Q15582	BVWalls
TRIP6_Q15654	-1.24312	4.69344	6.11242	empty	No	No	Control	TRIP6	Q15654	BVWalls
MAPRE1_Q15691	-1.18804	2.92435	3.53715	empty	Yes	No	Control	MAPRE1	Q15691	BVWalls
MYLK_Q15746-11	-1.38515	2.45855	2.81557	empty	No	No	Control	MYLK	Q15746-11	BVWalls
SLC1A5_Q15758	1.62633	3.37859	4.22825	empty	No	No	COVID-19	SLC1A5	Q15758	BVWalls
ADIRF_Q15847	-1.13777	4.78785	6.28601	empty	No	No	Control	ADIRF	Q15847	BVWalls
ZYX_Q15942	-0.77688	3.14898	3.89476	empty	No	No	Control	ZYX	Q15942	BVWalls
CSRP2_Q16527	-0.872534	1.47689	1.4699	empty	No	No	Control	CSRP2	Q16527	BVWalls
DPYSL2_Q16555	-0.757478	5.13329	6.79895	empty	No	No	Control	DPYSL2	Q16555	BVWalls
ECM1_Q16610	0.618172	1.69866	1.76805	Coagulation_Down	Yes	No	COVID-19	ECM1	Q16610	BVWalls
DBN1_Q16643	-0.958629	2.38059	2.71085	empty	No	No	Control	DBN1	Q16643	BVWalls
FSCN1_Q16658	0.83133	2.35682	2.67773	empty	Yes	No	COVID-19	FSCN1	Q16658	BVWalls
DECR1_Q16698	0.752265	1.52865	1.53939	empty	No	No	COVID-19	DECR1	Q16698	BVWalls
QPCT_Q16769	0.691481	2.48049	2.85155	empty	No	No	COVID-19	QPCT	Q16769	BVWalls
NDUFA9_Q16795	0.639708	2.80592	3.33653	empty	No	No	COVID-19	NDUFA9	Q16795	BVWalls
RTN1_Q16799-3	-1.19618	2.14233	2.38042	empty	No	No	Control	RTN1	Q16799-3	BVWalls
FILIP1L_Q4L180	-0.733404	1.34662	1.29139	empty	No	No	Control	FILIP1L	Q4L180	BVWalls
PDLIM3_Q53GG5-2	-0.675178	2.73385	3.23028	empty	No	No	Control	PDLIM3	Q53GG5-2	BVWalls
CYBRD1_Q53TN4	-1.53537	2.86702	3.44298	empty	No	No	Control	CYBRD1	Q53TN4	BVWalls
PSMF1_Q5QPM7	-1.34827	2.73043	3.22401	empty	No	No	Control	PSMF1	Q5QPM7	BVWalls
ABRACL_Q5SZC9	-0.725778	1.46862	1.45893	empty	No	No	Control	ABRACL	Q5SZC9	BVWalls
UBR4_Q5T4S7	1.14162	2.10579	2.32887	empty	No	No	COVID-19	UBR4	Q5T4S7	BVWalls
MICAL1_Q5TED7	0.780149	2.01088	2.20198	empty	No	No	COVID-19	MICAL1	Q5TED7	BVWalls
WNT2B_Q5TEH8	0.712639	2.49022	2.86519	empty	No	No	COVID-19	WNT2B	Q5TEH8	BVWalls
CCL19_Q5VZ75	1.47792	2.13347	2.36776	empty	No	No	COVID-19	CCL19	Q5VZ75	BVWalls
LRRC16A_Q5VZK9	-1.3975	2.26548	2.54922	empty	No	No	Control	LRRC16A	Q5VZK9	BVWalls
HIST2H2BC_Q6DN03	-0.639625	2.58941	3.0113	empty	No	No	Control	HIST2H2BC	Q6DN03	BVWalls
NIPBL_Q6KC79	-1.32069	4.97933	6.59668	empty	No	No	Control	NIPBL	Q6KC79	BVWalls
ERAP2_Q6P179	1.39719	2.01393	2.20588	empty	Yes	No	COVID-19	ERAP2	Q6P179	BVWalls
FAHD1_Q6P587	0.893517	2.03083	2.23222	empty	No	No	COVID-19	FAHD1	Q6P587	BVWalls
FAM198B_Q6UWH4	0.714383	1.65332	1.7037	empty	No	No	COVID-19	FAM198B	Q6UWH4	BVWalls
ADAMTSL4_Q6UY14	0.786014	1.71172	1.78486	empty	Yes	No	COVID-19	ADAMTSL4	Q6UY14	BVWalls
CCDC80_Q76M96	0.814507	1.51073	1.51629	empty	No	No	COVID-19	CCDC80	Q76M96	BVWalls
PODN_Q7Z5L7	0.638156	1.73064	1.81466	empty	No	No	COVID-19	PODN	Q7Z5L7	BVWalls
OAF_Q86UD1	1.12277	3.37859	4.2273	empty	Yes	No	COVID-19	OAF	Q86UD1	BVWalls
KRT73_Q86Y46	0.684318	1.46696	1.45461	empty	No	No	COVID-19	KRT73	Q86Y46	BVWalls
AEBP1_Q8IUX7	0.602943	2.2039	2.47264	empty	No	No	COVID-19	AEBP1	Q8IUX7	BVWalls
SLC44A2_Q8IWA5	0.991875	2.51859	2.90818	empty	No	No	COVID-19	SLC44A2	Q8IWA5	BVWalls
LRRC8A_Q8IWT6	1.04821	2.95557	3.59399	empty	No	No	COVID-19	LRRC8A	Q8IWT6	BVWalls
SULF1_Q8IWU6	1.08536	1.97654	2.15497	empty	No	No	COVID-19	SULF1	Q8IWU6	BVWalls
SCUBE3_Q8IX30	0.586523	2.03453	2.24133	empty	No	No	COVID-19	SCUBE3	Q8IX30	BVWalls
CHPF_Q8IZ52	0.823051	2.68863	3.15498	empty	No	No	COVID-19	CHPF	Q8IZ52	BVWalls
LGI2_Q8N0V4	1.39754	2.0925	2.31255	empty	No	No	COVID-19	LGI2	Q8N0V4	BVWalls
ADSSL1_Q8N142	0.652774	2.17137	2.42107	empty	No	No	COVID-19	ADSSL1	Q8N142	BVWalls
LRRC47_Q8N1G4	-0.684815	2.93178	3.5582	empty	No	No	Control	LRRC47	Q8N1G4	BVWalls
SYNPO_Q8N3V7-2	-0.816107	3.05593	3.73984	empty	No	No	Control	SYNPO	Q8N3V7-2	BVWalls
SFRP1_Q8N474	-1.32909	1.92777	2.08509	empty	No	No	Control	SFRP1	Q8N474	BVWalls
FAM89B_Q8N5H3	-1.47816	4.70294	6.15189	empty	No	No	Control	FAM89B	Q8N5H3	BVWalls
IQUB_Q8NA54	2.45931	6.14241	8.21923	empty	No	No	COVID-19	IQUB	Q8NA54	BVWalls
PCSK9_Q8NBP7	1.59958	2.07041	2.28527	empty	Yes	No	COVID-19	PCSK9	Q8NBP7	BVWalls
APCDD1L_Q8NCL9	0.88423	1.55655	1.57817	empty	No	No	COVID-19	APCDD1L	Q8NCL9	BVWalls
MAPK1IP1L_Q8NDC0	-1.14717	4.48001	5.77406	empty	No	No	Control	MAPK1IP1L	Q8NDC0	BVWalls
WDR19_Q8NEZ3	2.24706	2.72559	3.21007	empty	No	No	COVID-19	WDR19	Q8NEZ3	BVWalls
B3GNT7_Q8NFL0	1.94475	2.33914	2.64641	empty	No	No	COVID-19	B3GNT7	Q8NFL0	BVWalls
TBC1D15_Q8TC07	0.736785	2.28643	2.57615	empty	No	No	COVID-19	TBC1D15	Q8TC07	BVWalls
STT3B_Q8TCJ2	1.27262	2.43626	2.78705	empty	No	No	COVID-19	STT3B	Q8TCJ2	BVWalls
SNED1_Q8TER0	1.19505	3.03736	3.69494	empty	No	No	COVID-19	SNED1	Q8TER0	BVWalls
FBLIM1_Q8WUP2	-1.13471	2.92778	3.54285	empty	No	No	Control	FBLIM1	Q8WUP2	BVWalls
SCFD1_Q8WVM8	0.652317	1.85206	1.97878	empty	No	No	COVID-19	SCFD1	Q8WVM8	BVWalls
SLC44A1_Q8WWI5	0.692334	1.89705	2.0406	empty	No	No	COVID-19	SLC44A1	Q8WWI5	BVWalls
PALLD_Q8WX93	-0.888692	2.93178	3.55884	empty	No	No	Control	PALLD	Q8WX93	BVWalls
PRG4_Q92954	1.02783	1.34442	1.28822	empty	Yes	No	COVID-19	PRG4	Q92954	BVWalls
LPP_Q93052	-1.03573	4.50624	5.82256	empty	No	No	Control	LPP	Q93052	BVWalls
ATP2A3_Q93084	-2.00038	1.84717	1.97316	empty	No	No	Control	ATP2A3	Q93084	BVWalls
RNASE6_Q93091	1.78926	3.82452	4.85139	empty	No	No	COVID-19	RNASE6	Q93091	BVWalls
HIST1H2BA_Q96A08	-0.640947	1.42654	1.40304	empty	Yes	No	Control	HIST1H2BA	Q96A08	BVWalls
PBXIP1_Q96AQ6	-1.09375	3.37859	4.23006	empty	Yes	No	Control	PBXIP1	Q96AQ6	BVWalls
DCPS_Q96C86	1.98633	1.78085	1.88038	empty	No	No	COVID-19	DCPS	Q96C86	BVWalls
CTHRC1_Q96CG8	0.871436	2.65361	3.101	empty	No	No	COVID-19	CTHRC1	Q96CG8	BVWalls
LOXL4_Q96JB6	1.9362	4.86101	6.41569	empty	No	No	COVID-19	LOXL4	Q96JB6	BVWalls
[truncated: 2,498 more rows]

## Sheet: GSEA enrichment across organs
description	enrichmentScore	normalizedEnrichmentScore	pValue	FDR	size	userId	database	Organ	Analysis	Enriched group
Keratinization	0.863857	2.71369	0	0	26	CASP14;CSTA;DSC1;DSG1;DSP;JUP;KRT1;KRT10;KRT14;KRT16;KRT19;KRT2;KRT33A;KRT5;KRT6A;KRT6B;KRT73;KRT77;KRT78;KRT8;KRT81;KRT9	pathway_Reactome	Adrenal	Systemic	COVID-19
Formation of the cornified envelope	0.863857	2.71369	0	0	26	CASP14;CSTA;DSC1;DSG1;DSP;JUP;KRT1;KRT10;KRT14;KRT16;KRT19;KRT2;KRT33A;KRT5;KRT6A;KRT6B;KRT73;KRT77;KRT78;KRT8;KRT81;KRT9	pathway_Reactome	Adrenal	Systemic	COVID-19
skin development	0.666059	2.53401	0	0	69	CASP14;COL1A1;COL1A2;COL5A1;COL5A3;CSTA;DSC1;DSG1;DSP;FERMT1;FLG2;GBA;HRNR;JUP;KRT1;KRT10;KRT14;KRT16;KRT19;KRT2;KRT33A;KRT5;KRT6A;KRT6B;KRT73;KRT77;KRT78;KRT8;KRT81;KRT9;S100A7;TXNIP	geneontology_Biological_Process_noRedundant	Adrenal	Systemic	COVID-19
epidermis development	0.648361	2.47908	0	0	69	CASP14;COL7A1;CSTA;DSC1;DSG1;DSP;FERMT1;HRNR;JUP;KRT1;KRT10;KRT14;KRT16;KRT19;KRT2;KRT33A;KRT5;KRT6A;KRT6B;KRT73;KRT77;KRT78;KRT8;KRT81;KRT9;PLOD3;S100A7;TXNIP	geneontology_Biological_Process_noRedundant	Adrenal	Systemic	COVID-19
acute inflammatory response	0.636015	2.3665	0	0	65	A2M;APCS;APOL2;C1QA;C1QB;C1QBP;C1QC;C3;C4A;C4BPA;C5;C6;C7;C8A;C8B;C8G;C9;CD163;CPB2;CPN1;CRP;HP;ITIH4;KLKB1;LBP;ORM1;ORM2;PHB;PHB2;SAA1;SERPINA1;SERPINA3;SERPING1;STAT3;VCAM1;VTN	geneontology_Biological_Process_noRedundant	Adrenal	Systemic	COVID-19
protein activation cascade	0.650187	2.34962	0	0	56	A2M;APCS;C1QA;C1QB;C1QBP;C1QC;C3;C4A;C4BPA;C5;C6;C7;C8A;C8B;C8G;C9;CPB2;CPN1;CRP;F13A1;GP1BA;IGLL1;IGLL5;KLKB1;KRT1;PHB;PHB2;SERPING1;VSIG4;VTN	geneontology_Biological_Process_noRedundant	Adrenal	Systemic	COVID-19
adaptive immune response	0.573147	2.26938	0	0	79	APCS;ARG1;C1QA;C1QB;C1QBP;C1QC;C3;C4A;C4BPA;C5;C6;C7;C8A;C8B;C8G;C9;CD244;CEACAM1;CRP;CTSC;CTSS;HSPD1;IGLL1;IGLL5;JCHAIN;RIF1;SERPING1;STAT3;TAP2;UNG	geneontology_Biological_Process_noRedundant	Adrenal	Systemic	COVID-19
lymphocyte mediated immunity	0.582767	2.23414	0	0	71	APCS;ARG1;C1QA;C1QB;C1QBP;C1QC;C3;C4A;C4BPA;C5;C6;C7;C8A;C8B;C8G;C9;CEACAM1;CRP;CTSC;HSPD1;IGLL1;IGLL5;LAMP1;LGALS9;RIF1;SERPING1;UNG	geneontology_Biological_Process_noRedundant	Adrenal	Systemic	COVID-19
Complement cascade	0.681638	2.18869	0	0.000100142	33	C1QA;C1QB;C1QC;C3;C4A;C4B;C4BPA;C5;C6;C7;C8A;C8B;C8G;C9;CPB2;CPN1;CRP;SERPING1;VTN	pathway_Reactome	Adrenal	Systemic	COVID-19
Complement and coagulation cascades	0.627813	2.20702	0	0.000111269	48	A2M;C1QA;C1QB;C1QC;C3;C4A;C4B;C4BPA;C5;C6;C7;C8A;C8B;C8G;C9;CPB2;F13A1;ITGAM;ITGB2;KLKB1;SERPINA1;SERPING1;VSIG4;VTN	pathway_KEGG	Adrenal	Systemic	COVID-19
Staphylococcus aureus infection	0.715886	2.16443	0	0.000364154	24	C1QA;C1QB;C1QC;C3;C4A;C4B;C5;DSG1;HLA-DMA;HLA-DRB3;ITGAM;ITGB2;KRT10	pathway_KEGG	Adrenal	Systemic	COVID-19
Systemic lupus erythematosus	0.610491	2.09571	0	0.00250356	40	C1QA;C1QB;C1QC;C3;C4A;C4B;C5;C6;C7;C8A;C8B;C8G;C9;HLA-DMA;HLA-DPA1;HLA-DRA;HLA-DRB3	pathway_KEGG	Adrenal	Systemic	COVID-19
Collagen chain trimerization	0.719692	2.08274	0	0.0030758	20	COL12A1;COL15A1;COL1A1;COL1A2;COL21A1;COL3A1;COL5A1;COL5A3;COL6A1;COL6A2;COL6A3;COL7A1;COL8A1	pathway_Reactome	Adrenal	Systemic	COVID-19
Regulation of Complement cascade	0.653009	2.08451	0	0.00315834	32	C1QA;C1QB;C1QC;C3;C4A;C4B;C4BPA;C5;C6;C7;C8A;C8B;C8G;C9;CPB2;CPN1;SERPING1;VTN	pathway_Reactome	Adrenal	Systemic	COVID-19
Prion diseases	0.677698	2.03553	0	0.00532007	23	C1QA;C1QB;C1QC;C5;C6;C7;C8A;C8B;C8G;C9;HSPA5;LAMC1	pathway_KEGG	Adrenal	Systemic	COVID-19
Collagen biosynthesis and modifying enzymes	0.658323	2.0382	0	0.00554122	28	COL12A1;COL15A1;COL1A1;COL1A2;COL21A1;COL3A1;COL5A1;COL5A3;COL6A1;COL6A2;COL6A3;COL7A1;COL8A1;COLGALT1;P4HA1;P4HB;PLOD3;PPIB	pathway_Reactome	Adrenal	Systemic	COVID-19
Protein digestion and absorption	0.64554	2.01611	0	0.00665653	26	COL12A1;COL15A1;COL1A1;COL1A2;COL21A1;COL3A1;COL5A1;COL5A3;COL6A1;COL6A2;COL6A3;COL7A1;CPB2;ELN;PRCP;SLC1A5;SLC3A2	pathway_KEGG	Adrenal	Systemic	COVID-19
Interferon alpha/beta signaling	0.651508	2.01242	0	0.00678743	26	BST2;HLA-B;IFI27;IFIT1;IFIT3;IFITM3;ISG15;MX1;MX2;OAS2;OAS3;RNASEL;STAT1;STAT2	pathway_Reactome	Adrenal	Systemic	COVID-19
Initial triggering of complement	0.848166	2.00412	0	0.00758974	10	C1QA;C1QB;C1QC;C3;C4A;C4B;CRP	pathway_Reactome	Adrenal	Systemic	COVID-19
humoral immune response	0.514448	1.99233	0	0.00891268	75	A2M;APCS;C1QA;C1QB;C1QBP;C1QC;C3;C4A;C4BPA;C5;C6;C7;C8A;C8B;C8G;C9;CPB2;CPN1;CRP;DCD;IGLL1;IGLL5;JCHAIN;KRT1;KRT6A;LYZ;PHB;PHB2;S100A7;SERPING1;VSIG4;VTN	geneontology_Biological_Process_noRedundant	Adrenal	Systemic	COVID-19
Leishmaniasis	0.678478	1.97771	0	0.0101963	20	C3;CYBB;HLA-DMA;HLA-DPA1;HLA-DRA;HLA-DRB1;HLA-DRB3;ITGAM;ITGB2;NCF2;STAT1	pathway_KEGG	Adrenal	Systemic	COVID-19
Rheumatoid arthritis	0.664918	1.97829	0	0.0106342	21	ATP6AP1;ATP6V1A;ATP6V1B2;ATP6V1D;ATP6V1E1;ATP6V1F;ATP6V1G1;ATP6V1H;CTSL;HLA-DMA;HLA-DPA1;HLA-DRA;HLA-DRB1;HLA-DRB3;ITGB2;TCIRG1	pathway_KEGG	Adrenal	Systemic	COVID-19
Epstein-Barr virus infection	0.514815	1.96583	0.00251889	0.0114075	61	ADRM1;AKT1;AKT2;CALR;CASP9;CD44;CYCS;DDX58;EIF2AK2;HLA-B;HLA-DMA;HLA-DPA1;HLA-DRA;HLA-DRB1;HLA-DRB3;IKBKB;ISG15;OAS2;OAS3;PLCG2;PSMD14;PSMD2;PSMD6;PSMD8;STAT1;STAT2;STAT3;TAP2;TAPBP;TRADD	pathway_KEGG	Adrenal	Systemic	COVID-19
defense response to other organism	0.467865	1.91251	0	0.0224903	105	ARG1;C1QBP;CNOT7;COCH;CRP;DCD;DDX58;DDX60;EIF2AK2;HP;IFI16;IFI27;IFIH1;IFIT1;IFIT3;IGLL1;IGLL5;ISG15;JCHAIN;KRT6A;LBP;MX1;MX2;OAS2;OAS3;PARP9;S100A7;STAB1;STAT1;STAT2	geneontology_Biological_Process_noRedundant	Adrenal	Systemic	COVID-19
Antiviral mechanism by IFN-stimulated genes	0.555992	1.89546	0	0.0264222	38	DDX58;EIF2AK2;EIF4A1;EIF4G3;IFIT1;ISG15;MX1;MX2;OAS2;OAS3;RNASEL;STAT1	pathway_Reactome	Adrenal	Systemic	COVID-19
cytolysis	0.678542	1.89567	0.00223214	0.027399	16	C5;C6;C7;C8A;C8B;C8G;C9;KRT6A;LBP;LYZ	geneontology_Biological_Process_noRedundant	Adrenal	Systemic	COVID-19
response to type I interferon	0.578551	1.86616	0	0.0335305	31	BST2;CNOT7;IFI27;IFIT1;IFIT3;IFITM3;ISG15;MX1;MX2;OAS2;OAS3;RNASEL;SCRIB;STAT1;STAT2	geneontology_Biological_Process_noRedundant	Adrenal	Systemic	COVID-19
Signaling pathways regulating pluripotency of stem cells	0.680864	1.86765	0.00449438	0.0338696	16	AKT1;GRB2;INHBE;RIF1;STAT3;WNT11;WNT2B	pathway_KEGG	Adrenal	Systemic	COVID-19
peptide cross-linking	0.709706	1.86945	0.00227273	0.0342339	14	ANXA1;BGN;COL3A1;CSTA;DSP;F13A1;KRT1;KRT10;KRT2;TGM2	geneontology_Biological_Process_noRedundant	Adrenal	Systemic	COVID-19
Valine, leucine and isoleucine degradation	0.741296	2.2838	0	0	28	ABAT;ACAA1;ACAA2;ACADM;ACADS;ACADSB;ACAT1;AGXT2;ALDH2;ALDH9A1;ECHS1;HADH;HIBADH;HMGCL;HSD17B10;IVD;PCCA;PCCB	pathway_KEGG	Blood Vessels	Systemic	COVID-19
small molecule catabolic process	0.560665	2.27693	0	0	132	ABAT;ABHD10;ACAA1;ACAA2;ACADM;ACADS;ACADSB;ACAT1;ACOX2;AGXT2;AKR1B10;ALDH1L1;ALDH2;ALDH4A1;ALDH5A1;AMDHD1;ARG1;CTH;DCXR;DECR1;ECHS1;ETFA;ETFB;FABP1;FAH;GCDH;GLUD1;GOT1;GOT2;HAAO;HADH;HAO1;HGD;HK1;HMGCL;HPD;HSD17B10;HSD17B4;IVD;LIPE;OTC;PCK2;PGM1;QDPR;SHMT1;SORD;TST	geneontology_Biological_Process_noRedundant	Blood Vessels	Systemic	COVID-19
Fatty acid metabolism	0.812749	2.2072	0	0	18	ACAA1;ACAA2;ACADM;ACADS;ACADSB;ACAT1;ACSL1;ECHS1;FASN;HADH;TECR	pathway_KEGG	Blood Vessels	Systemic	COVID-19
cofactor catabolic process	-0.722394	-2.24473	0	0	32	BLVRB;CAT;EPX;HBA1;HBB;HBE1;HBG1;HBM;HBQ1;HBZ;MPO;PRDX2;SNCA	geneontology_Biological_Process_noRedundant	Blood Vessels	Systemic	Control
Fatty acid degradation	0.739256	2.13882	0	0.000390791	25	ACAA1;ACAA2;ACADM;ACADS;ACADSB;ACAT1;ACSL1;ADH1A;ADH1B;ADH1C;ALDH2;ALDH9A1;ECHS1;ECI1;GCDH;HADH	pathway_KEGG	Blood Vessels	Systemic	COVID-19
cellular amino acid metabolic process	0.53057	2.07076	0	0.00171948	103	ABAT;ACADSB;ACAT1;ACY1;ADSSL1;AGXT2;ALDH4A1;ALDH5A1;AMDHD1;ARG1;ASS1;BHMT;CPS1;CTH;FAH;GATM;GCDH;GLUD1;GOT1;GOT2;HAAO;HGD;HMGCL;HPD;HSD17B10;IVD;NIT2;NQO1;OTC;QDPR;SHMT1;TST	geneontology_Biological_Process_noRedundant	Blood Vessels	Systemic	COVID-19
fatty acid metabolic process	0.533164	2.03255	0	0.00250106	87	ACAA1;ACAA2;ACADM;ACADS;ACADSB;ACAT1;ACOT2;ACOX2;ACSL1;ALDH5A1;CES1;CES2;CRYL1;DECR1;ECH1;ECHS1;EPHX2;ERLIN2;ETFA;ETFB;FABP1;FABP3;FABP5;FASN;GCDH;HADH;HAO1;HSD17B4;HSD17B8;IVD;LIPE;LYPLA1;MAPK3;PCK2;PTGR1;TECR	geneontology_Biological_Process_noRedundant	Blood Vessels	Systemic	COVID-19
Metabolic pathways	0.451387	2.03896	0	0.00251843	295	ABAT;ACAA1;ACAA2;ACADM;ACADS;ACADSB;ACAT1;ACO1;ACO2;ACOT2;ACOX2;ACSL1;ACSS3;ACY1;ADH1A;ADH1B;ADH1C;ADSSL1;AGXT2;AK2;AKR1B10;ALDH2;ALDH4A1;ALDH5A1;ALDH9A1;AMDHD1;ARG1;ASS1;BHMT;CES1;CMBL;CNDP2;CPS1;CRYL1;CS;CTH;DCXR;ECHS1;ENPP7;EPHX2;EXT1;FAH;FAHD1;FASN;FBP1;G6PD;GATM;GBE1;GCDH;GLUD1;GOT1;GOT2;H6PD;HAAO;HADH;HAO1;HGD;HIBADH;HK1;HMGCL;HMOX1;HPD;HSD17B10;HSD17B4;HSD17B8;IDH1;IVD;LAMA5;LAP3;LDHA;MAOA…	pathway_KEGG	Blood Vessels	Systemic	COVID-19
Arginine biosynthesis	0.839219	2.04861	0	0.00256806	11	ACY1;ARG1;ASS1;CPS1;GLUD1;GOT1;GOT2;OTC	pathway_KEGG	Blood Vessels	Systemic	COVID-19
lipid catabolic process	0.557391	2.04162	0	0.00263784	65	ACAA1;ACAA2;ACADM;ACADS;ACAT1;ACOX2;AKR1B10;CES1;CPS1;DECR1;ETFA;ETFB;FABP1;FABP3;FABP4;FUCA1;GCDH;HAO1;HSD17B4;IVD;LIPE;PCK2;PLIN1	geneontology_Biological_Process_noRedundant	Blood Vessels	Systemic	COVID-19
Alanine, aspartate and glutamate metabolism	0.711812	2.02129	0	0.00284212	19	ABAT;ADSSL1;AGXT2;ALDH4A1;ALDH5A1;ASS1;CPS1;GLUD1;GOT1;GOT2;NIT2	pathway_KEGG	Blood Vessels	Systemic	COVID-19
Mitochondrial Fatty Acid Beta-Oxidation	0.768959	2.05058	0	0.00299607	16	ACAA2;ACADM;ACADS;ACOT13;ACOT2;DBI;DECR1;ECHS1;ECI1;HADH;PCCA;PCCB	pathway_Reactome	Blood Vessels	Systemic	COVID-19
Tyrosine metabolism	0.745134	1.97674	0	0.00657832	17	ADH1A;ADH1B;ADH1C;FAH;FAHD1;GOT1;GOT2;HGD;HPD;MAOA	pathway_KEGG	Blood Vessels	Systemic	COVID-19
Antigen processing: Ubiquitination & Proteasome degradation	-0.608349	-2.12108	0	0.00735245	51	BLMH;CUL1;CUL2;CUL5;FBXO7;HUWE1;PSMA2;PSMA3;PSMA5;PSMA6;PSMB1;PSMB2;PSMB3;PSMB5;PSMB6;PSMC1;PSMC4;PSMC6;PSMD10;PSMD11;PSMD12;PSMD13;PSMD2;PSMD9;PSME1;PSMF1;SKP1;TMEM189-UBE2V1;UBA1;UBAC1;UBB;UBE2D3;UBE2L3;UBE2N;UBR4	pathway_Reactome	Blood Vessels	Systemic	Control
Fatty acid metabolism	0.580129	1.96157	0	0.00776	45	ACAA1;ACAA2;ACADM;ACADS;ACOT13;ACOT2;ACOX2;ACSL1;DBI;DECR1;ECHS1;ECI1;EPHX2;FASN;HADH;HSD17B4;HSD17B8;PCCA;PCCB;PTGR1;TECR	pathway_Reactome	Blood Vessels	Systemic	COVID-19
Butanoate metabolism	0.848786	1.96539	0	0.00793607	10	ABAT;ACADS;ACAT1;ALDH5A1;ECHS1;HADH;HMGCL	pathway_KEGG	Blood Vessels	Systemic	COVID-19
hepaticobiliary system development	0.636633	1.93609	0	0.013339	30	ACAT1;ACO2;AK4;ARG1;ASS1;CPS1;FRZB;GNPNAT1;HMGCL;HMOX1;OTC;PCK2;QDPR;RELA;RPL19;RPS16;VTN	geneontology_Biological_Process_noRedundant	Blood Vessels	Systemic	COVID-19
Metabolism of amino acids and derivatives	0.452201	1.90412	0	0.0192465	168	ACADSB;ACAT1;AGXT2;ALDH4A1;ALDH6A1;ALDH9A1;AMDHD1;ARG1;ASS1;BHMT;CPS1;CTH;DLD;DLST;FAH;GATM;GCDH;GLUD1;GOT1;GOT2;GRHPR;HAAO;HAO1;HGD;HIBADH;HPD;HSD17B10;IVD;LARS;NNMT;NQO1;OAT;OTC;PHGDH;PSMB8;PSMB9;QDPR;RPL10A;RPL12;RPL13;RPL15;RPL18;RPL19;RPL22;RPL27;RPL27A;RPL31;RPL34;RPL36;RPL38;RPL7;RPL8;RPS10;RPS14;RPS15A;RPS16;RPS17;RPS19;RPS20;RPS21;RPS23;RPS26;RPS28;RPS3;RPS5;RPS7;RPSA;SHMT1;SRM;TH;TST	pathway_Reactome	Blood Vessels	Systemic	COVID-19
Cyclin E associated events during G1/S transition	-0.552847	-1.80207	0	0.020369	38	CUL1;PSMA2;PSMA3;PSMA5;PSMA6;PSMA7;PSMB1;PSMB2;PSMB3;PSMB5;PSMB6;PSMC1;PSMC2;PSMC4;PSMC6;PSMD10;PSMD11;PSMD12;PSMD13;PSMD2;PSMD5;PSMD7;PSMD9;PSME1;PSME2;PSMF1;SKP1;UBB	pathway_Reactome	Blood Vessels	Systemic	Control
Cyclin A:Cdk2-associated events at S phase entry	-0.552847	-1.80207	0	0.020369	38	CUL1;PSMA2;PSMA3;PSMA5;PSMA6;PSMA7;PSMB1;PSMB2;PSMB3;PSMB5;PSMB6;PSMC1;PSMC2;PSMC4;PSMC6;PSMD10;PSMD11;PSMD12;PSMD13;PSMD2;PSMD5;PSMD7;PSMD9;PSME1;PSME2;PSMF1;SKP1;UBB	pathway_Reactome	Blood Vessels	Systemic	Control
Regulation of RAS by GAPs	-0.558704	-1.80264	0.00205761	0.0207484	35	PSMA2;PSMA3;PSMA5;PSMA6;PSMA7;PSMB1;PSMB2;PSMB3;PSMB5;PSMB6;PSMC1;PSMC2;PSMC4;PSMC6;PSMD10;PSMD11;PSMD12;PSMD13;PSMD2;PSMD5;PSMD7;PSMD9;PSME1;PSME2;PSMF1;UBB	pathway_Reactome	Blood Vessels	Systemic	Control
CDK-mediated phosphorylation and removal of Cdc6	-0.558704	-1.80264	0.00205761	0.0207484	35	PSMA2;PSMA3;PSMA5;PSMA6;PSMA7;PSMB1;PSMB2;PSMB3;PSMB5;PSMB6;PSMC1;PSMC2;PSMC4;PSMC6;PSMD10;PSMD11;PSMD12;PSMD13;PSMD2;PSMD5;PSMD7;PSMD9;PSME1;PSME2;PSMF1;UBB	pathway_Reactome	Blood Vessels	Systemic	Control
p53-Dependent G1 DNA Damage Response	-0.558704	-1.80264	0.00205761	0.0207484	35	PSMA2;PSMA3;PSMA5;PSMA6;PSMA7;PSMB1;PSMB2;PSMB3;PSMB5;PSMB6;PSMC1;PSMC2;PSMC4;PSMC6;PSMD10;PSMD11;PSMD12;PSMD13;PSMD2;PSMD5;PSMD7;PSMD9;PSME1;PSME2;PSMF1;UBB	pathway_Reactome	Blood Vessels	Systemic	Control
p53-Dependent G1/S DNA damage checkpoint	-0.558704	-1.80264	0.00205761	0.0207484	35	PSMA2;PSMA3;PSMA5;PSMA6;PSMA7;PSMB1;PSMB2;PSMB3;PSMB5;PSMB6;PSMC1;PSMC2;PSMC4;PSMC6;PSMD10;PSMD11;PSMD12;PSMD13;PSMD2;PSMD5;PSMD7;PSMD9;PSME1;PSME2;PSMF1;UBB	pathway_Reactome	Blood Vessels	Systemic	Control
G1/S DNA Damage Checkpoints	-0.558704	-1.80264	0.00205761	0.0207484	35	PSMA2;PSMA3;PSMA5;PSMA6;PSMA7;PSMB1;PSMB2;PSMB3;PSMB5;PSMB6;PSMC1;PSMC2;PSMC4;PSMC6;PSMD10;PSMD11;PSMD12;PSMD13;PSMD2;PSMD5;PSMD7;PSMD9;PSME1;PSME2;PSMF1;UBB	pathway_Reactome	Blood Vessels	Systemic	Control
Ubiquitin-dependent degradation of Cyclin D1	-0.558704	-1.80264	0.00205761	0.0207484	35	PSMA2;PSMA3;PSMA5;PSMA6;PSMA7;PSMB1;PSMB2;PSMB3;PSMB5;PSMB6;PSMC1;PSMC2;PSMC4;PSMC6;PSMD10;PSMD11;PSMD12;PSMD13;PSMD2;PSMD5;PSMD7;PSMD9;PSME1;PSME2;PSMF1;UBB	pathway_Reactome	Blood Vessels	Systemic	Control
Ubiquitin-dependent degradation of Cyclin D	-0.558704	-1.80264	0.00205761	0.0207484	35	PSMA2;PSMA3;PSMA5;PSMA6;PSMA7;PSMB1;PSMB2;PSMB3;PSMB5;PSMB6;PSMC1;PSMC2;PSMC4;PSMC6;PSMD10;PSMD11;PSMD12;PSMD13;PSMD2;PSMD5;PSMD7;PSMD9;PSME1;PSME2;PSMF1;UBB	pathway_Reactome	Blood Vessels	Systemic	Control
Autodegradation of Cdh1 by Cdh1:APC/C	-0.558704	-1.80264	0.00205761	0.0207484	35	PSMA2;PSMA3;PSMA5;PSMA6;PSMA7;PSMB1;PSMB2;PSMB3;PSMB5;PSMB6;PSMC1;PSMC2;PSMC4;PSMC6;PSMD10;PSMD11;PSMD12;PSMD13;PSMD2;PSMD5;PSMD7;PSMD9;PSME1;PSME2;PSMF1;UBB	pathway_Reactome	Blood Vessels	Systemic	Control
APC/C:Cdc20 mediated degradation of Securin	-0.558704	-1.80264	0.00205761	0.0207484	35	PSMA2;PSMA3;PSMA5;PSMA6;PSMA7;PSMB1;PSMB2;PSMB3;PSMB5;PSMB6;PSMC1;PSMC2;PSMC4;PSMC6;PSMD10;PSMD11;PSMD12;PSMD13;PSMD2;PSMD5;PSMD7;PSMD9;PSME1;PSME2;PSMF1;UBB	pathway_Reactome	Blood Vessels	Systemic	Control
APC/C:Cdh1 mediated degradation of Cdc20 and other APC/C:Cdh1 targeted proteins in late mitosis/early G1	-0.558704	-1.80264	0.00205761	0.0207484	35	PSMA2;PSMA3;PSMA5;PSMA6;PSMA7;PSMB1;PSMB2;PSMB3;PSMB5;PSMB6;PSMC1;PSMC2;PSMC4;PSMC6;PSMD10;PSMD11;PSMD12;PSMD13;PSMD2;PSMD5;PSMD7;PSMD9;PSME1;PSME2;PSMF1;UBB	pathway_Reactome	Blood Vessels	Systemic	Control
Cdc20:Phospho-APC/C mediated degradation of Cyclin A	-0.558704	-1.80264	0.00205761	0.0207484	35	PSMA2;PSMA3;PSMA5;PSMA6;PSMA7;PSMB1;PSMB2;PSMB3;PSMB5;PSMB6;PSMC1;PSMC2;PSMC4;PSMC6;PSMD10;PSMD11;PSMD12;PSMD13;PSMD2;PSMD5;PSMD7;PSMD9;PSME1;PSME2;PSMF1;UBB	pathway_Reactome	Blood Vessels	Systemic	Control
APC/C:Cdc20 mediated degradation of mitotic proteins	-0.558704	-1.80264	0.00205761	0.0207484	35	PSMA2;PSMA3;PSMA5;PSMA6;PSMA7;PSMB1;PSMB2;PSMB3;PSMB5;PSMB6;PSMC1;PSMC2;PSMC4;PSMC6;PSMD10;PSMD11;PSMD12;PSMD13;PSMD2;PSMD5;PSMD7;PSMD9;PSME1;PSME2;PSMF1;UBB	pathway_Reactome	Blood Vessels	Systemic	Control
Activation of APC/C and APC/C:Cdc20 mediated degradation of mitotic proteins	-0.558704	-1.80264	0.00205761	0.0207484	35	PSMA2;PSMA3;PSMA5;PSMA6;PSMA7;PSMB1;PSMB2;PSMB3;PSMB5;PSMB6;PSMC1;PSMC2;PSMC4;PSMC6;PSMD10;PSMD11;PSMD12;PSMD13;PSMD2;PSMD5;PSMD7;PSMD9;PSME1;PSME2;PSMF1;UBB	pathway_Reactome	Blood Vessels	Systemic	Control
APC:Cdc20 mediated degradation of cell cycle proteins prior to satisfation of the cell cycle checkpoint	-0.558704	-1.80264	0.00205761	0.0207484	35	PSMA2;PSMA3;PSMA5;PSMA6;PSMA7;PSMB1;PSMB2;PSMB3;PSMB5;PSMB6;PSMC1;PSMC2;PSMC4;PSMC6;PSMD10;PSMD11;PSMD12;PSMD13;PSMD2;PSMD5;PSMD7;PSMD9;PSME1;PSME2;PSMF1;UBB	pathway_Reactome	Blood Vessels	Systemic	Control
Regulation of activated PAK-2p34 by proteasome mediated degradation	-0.558704	-1.80264	0.00205761	0.0207484	35	PSMA2;PSMA3;PSMA5;PSMA6;PSMA7;PSMB1;PSMB2;PSMB3;PSMB5;PSMB6;PSMC1;PSMC2;PSMC4;PSMC6;PSMD10;PSMD11;PSMD12;PSMD13;PSMD2;PSMD5;PSMD7;PSMD9;PSME1;PSME2;PSMF1;UBB	pathway_Reactome	Blood Vessels	Systemic	Control
Autodegradation of the E3 ubiquitin ligase COP1	-0.558704	-1.80264	0.00205761	0.0207484	35	PSMA2;PSMA3;PSMA5;PSMA6;PSMA7;PSMB1;PSMB2;PSMB3;PSMB5;PSMB6;PSMC1;PSMC2;PSMC4;PSMC6;PSMD10;PSMD11;PSMD12;PSMD13;PSMD2;PSMD5;PSMD7;PSMD9;PSME1;PSME2;PSMF1;UBB	pathway_Reactome	Blood Vessels	Systemic	Control
Asymmetric localization of PCP proteins	-0.558704	-1.80264	0.00205761	0.0207484	35	PSMA2;PSMA3;PSMA5;PSMA6;PSMA7;PSMB1;PSMB2;PSMB3;PSMB5;PSMB6;PSMC1;PSMC2;PSMC4;PSMC6;PSMD10;PSMD11;PSMD12;PSMD13;PSMD2;PSMD5;PSMD7;PSMD9;PSME1;PSME2;PSMF1;UBB	pathway_Reactome	Blood Vessels	Systemic	Control
Degradation of AXIN	-0.558704	-1.80264	0.00205761	0.0207484	35	PSMA2;PSMA3;PSMA5;PSMA6;PSMA7;PSMB1;PSMB2;PSMB3;PSMB5;PSMB6;PSMC1;PSMC2;PSMC4;PSMC6;PSMD10;PSMD11;PSMD12;PSMD13;PSMD2;PSMD5;PSMD7;PSMD9;PSME1;PSME2;PSMF1;UBB	pathway_Reactome	Blood Vessels	Systemic	Control
Degradation of DVL	-0.558704	-1.80264	0.00205761	0.0207484	35	PSMA2;PSMA3;PSMA5;PSMA6;PSMA7;PSMB1;PSMB2;PSMB3;PSMB5;PSMB6;PSMC1;PSMC2;PSMC4;PSMC6;PSMD10;PSMD11;PSMD12;PSMD13;PSMD2;PSMD5;PSMD7;PSMD9;PSME1;PSME2;PSMF1;UBB	pathway_Reactome	Blood Vessels	Systemic	Control
CDT1 association with the CDC6:ORC:origin complex	-0.558704	-1.80264	0.00205761	0.0207484	35	PSMA2;PSMA3;PSMA5;PSMA6;PSMA7;PSMB1;PSMB2;PSMB3;PSMB5;PSMB6;PSMC1;PSMC2;PSMC4;PSMC6;PSMD10;PSMD11;PSMD12;PSMD13;PSMD2;PSMD5;PSMD7;PSMD9;PSME1;PSME2;PSMF1;UBB	pathway_Reactome	Blood Vessels	Systemic	Control
Assembly of the pre-replicative complex	-0.558704	-1.80264	0.00205761	0.0207484	35	PSMA2;PSMA3;PSMA5;PSMA6;PSMA7;PSMB1;PSMB2;PSMB3;PSMB5;PSMB6;PSMC1;PSMC2;PSMC4;PSMC6;PSMD10;PSMD11;PSMD12;PSMD13;PSMD2;PSMD5;PSMD7;PSMD9;PSME1;PSME2;PSMF1;UBB	pathway_Reactome	Blood Vessels	Systemic	Control
Stabilization of p53	-0.558704	-1.80264	0.00205761	0.0207484	35	PSMA2;PSMA3;PSMA5;PSMA6;PSMA7;PSMB1;PSMB2;PSMB3;PSMB5;PSMB6;PSMC1;PSMC2;PSMC4;PSMC6;PSMD10;PSMD11;PSMD12;PSMD13;PSMD2;PSMD5;PSMD7;PSMD9;PSME1;PSME2;PSMF1;UBB	pathway_Reactome	Blood Vessels	Systemic	Control
Ubiquitin Mediated Degradation of Phosphorylated Cdc25A	-0.558704	-1.80264	0.00205761	0.0207484	35	PSMA2;PSMA3;PSMA5;PSMA6;PSMA7;PSMB1;PSMB2;PSMB3;PSMB5;PSMB6;PSMC1;PSMC2;PSMC4;PSMC6;PSMD10;PSMD11;PSMD12;PSMD13;PSMD2;PSMD5;PSMD7;PSMD9;PSME1;PSME2;PSMF1;UBB	pathway_Reactome	Blood Vessels	Systemic	Control
p53-Independent DNA Damage Response	-0.558704	-1.80264	0.00205761	0.0207484	35	PSMA2;PSMA3;PSMA5;PSMA6;PSMA7;PSMB1;PSMB2;PSMB3;PSMB5;PSMB6;PSMC1;PSMC2;PSMC4;PSMC6;PSMD10;PSMD11;PSMD12;PSMD13;PSMD2;PSMD5;PSMD7;PSMD9;PSME1;PSME2;PSMF1;UBB	pathway_Reactome	Blood Vessels	Systemic	Control
p53-Independent G1/S DNA damage checkpoint	-0.558704	-1.80264	0.00205761	0.0207484	35	PSMA2;PSMA3;PSMA5;PSMA6;PSMA7;PSMB1;PSMB2;PSMB3;PSMB5;PSMB6;PSMC1;PSMC2;PSMC4;PSMC6;PSMD10;PSMD11;PSMD12;PSMD13;PSMD2;PSMD5;PSMD7;PSMD9;PSME1;PSME2;PSMF1;UBB	pathway_Reactome	Blood Vessels	Systemic	Control
APC/C-mediated degradation of cell cycle proteins	-0.578249	-1.86867	0	0.021395	37	CUL1;PSMA2;PSMA3;PSMA5;PSMA6;PSMA7;PSMB1;PSMB2;PSMB3;PSMB5;PSMB6;PSMC1;PSMC2;PSMC4;PSMC6;PSMD10;PSMD11;PSMD12;PSMD13;PSMD2;PSMD5;PSMD7;PSMD9;PSME1;PSME2;PSMF1;SKP1;UBB	pathway_Reactome	Blood Vessels	Systemic	Control
Regulation of APC/C activators between G1/S and early anaphase	-0.578249	-1.86867	0	0.021395	37	CUL1;PSMA2;PSMA3;PSMA5;PSMA6;PSMA7;PSMB1;PSMB2;PSMB3;PSMB5;PSMB6;PSMC1;PSMC2;PSMC4;PSMC6;PSMD10;PSMD11;PSMD12;PSMD13;PSMD2;PSMD5;PSMD7;PSMD9;PSME1;PSME2;PSMF1;SKP1;UBB	pathway_Reactome	Blood Vessels	Systemic	Control
SCF(Skp2)-mediated degradation of p27/p21	-0.578249	-1.86867	0	0.021395	37	CUL1;PSMA2;PSMA3;PSMA5;PSMA6;PSMA7;PSMB1;PSMB2;PSMB3;PSMB5;PSMB6;PSMC1;PSMC2;PSMC4;PSMC6;PSMD10;PSMD11;PSMD12;PSMD13;PSMD2;PSMD5;PSMD7;PSMD9;PSME1;PSME2;PSMF1;SKP1;UBB	pathway_Reactome	Blood Vessels	Systemic	Control
Regulation of mitotic cell cycle	-0.578249	-1.86867	0	0.021395	37	CUL1;PSMA2;PSMA3;PSMA5;PSMA6;PSMA7;PSMB1;PSMB2;PSMB3;PSMB5;PSMB6;PSMC1;PSMC2;PSMC4;PSMC6;PSMD10;PSMD11;PSMD12;PSMD13;PSMD2;PSMD5;PSMD7;PSMD9;PSME1;PSME2;PSMF1;SKP1;UBB	pathway_Reactome	Blood Vessels	Systemic	Control
Orc1 removal from chromatin	-0.578249	-1.86867	0	0.021395	37	CUL1;PSMA2;PSMA3;PSMA5;PSMA6;PSMA7;PSMB1;PSMB2;PSMB3;PSMB5;PSMB6;PSMC1;PSMC2;PSMC4;PSMC6;PSMD10;PSMD11;PSMD12;PSMD13;PSMD2;PSMD5;PSMD7;PSMD9;PSME1;PSME2;PSMF1;SKP1;UBB	pathway_Reactome	Blood Vessels	Systemic	Control
Switching of origins to a post-replicative state	-0.578249	-1.86867	0	0.021395	37	CUL1;PSMA2;PSMA3;PSMA5;PSMA6;PSMA7;PSMB1;PSMB2;PSMB3;PSMB5;PSMB6;PSMC1;PSMC2;PSMC4;PSMC6;PSMD10;PSMD11;PSMD12;PSMD13;PSMD2;PSMD5;PSMD7;PSMD9;PSME1;PSME2;PSMF1;SKP1;UBB	pathway_Reactome	Blood Vessels	Systemic	Control
SCF-beta-TrCP mediated degradation of Emi1	-0.578249	-1.86867	0	0.021395	37	CUL1;PSMA2;PSMA3;PSMA5;PSMA6;PSMA7;PSMB1;PSMB2;PSMB3;PSMB5;PSMB6;PSMC1;PSMC2;PSMC4;PSMC6;PSMD10;PSMD11;PSMD12;PSMD13;PSMD2;PSMD5;PSMD7;PSMD9;PSME1;PSME2;PSMF1;SKP1;UBB	pathway_Reactome	Blood Vessels	Systemic	Control
NIK-->noncanonical NF-kB signaling	-0.578249	-1.86867	0	0.021395	37	CUL1;PSMA2;PSMA3;PSMA5;PSMA6;PSMA7;PSMB1;PSMB2;PSMB3;PSMB5;PSMB6;PSMC1;PSMC2;PSMC4;PSMC6;PSMD10;PSMD11;PSMD12;PSMD13;PSMD2;PSMD5;PSMD7;PSMD9;PSME1;PSME2;PSMF1;SKP1;UBB	pathway_Reactome	Blood Vessels	Systemic	Control
FBXL7 down-regulates AURKA during mitotic entry and in early mitosis	-0.578249	-1.86867	0	0.021395	37	CUL1;PSMA2;PSMA3;PSMA5;PSMA6;PSMA7;PSMB1;PSMB2;PSMB3;PSMB5;PSMB6;PSMC1;PSMC2;PSMC4;PSMC6;PSMD10;PSMD11;PSMD12;PSMD13;PSMD2;PSMD5;PSMD7;PSMD9;PSME1;PSME2;PSMF1;SKP1;UBB	pathway_Reactome	Blood Vessels	Systemic	Control
myeloid cell differentiation	-0.502278	-1.79522	0	0.0218688	60	AHSP;BPGM;CA2;DMTN;EPB42;HBZ;ITGA2B;LTF;MMP9;PF4;PRTN3;RHAG	geneontology_Biological_Process_noRedundant	Blood Vessels	Systemic	Control
Vif-mediated degradation of APOBEC3G	-0.57062	-1.84876	0.00204499	0.0220313	36	CUL5;PSMA2;PSMA3;PSMA5;PSMA6;PSMA7;PSMB1;PSMB2;PSMB3;PSMB5;PSMB6;PSMC1;PSMC2;PSMC4;PSMC6;PSMD10;PSMD11;PSMD12;PSMD13;PSMD2;PSMD5;PSMD7;PSMD9;PSME1;PSME2;PSMF1;UBB	pathway_Reactome	Blood Vessels	Systemic	Control
Activation of NF-kappaB in B cells	-0.550314	-1.79107	0	0.0220574	38	CUL1;PSMA2;PSMA3;PSMA5;PSMA6;PSMA7;PSMB1;PSMB2;PSMB3;PSMB5;PSMB6;PSMC1;PSMC2;PSMC4;PSMC6;PSMD10;PSMD11;PSMD12;PSMD13;PSMD2;PSMD5;PSMD7;PSMD9;PSME1;PSME2;PSMF1;SKP1;UBB	pathway_Reactome	Blood Vessels	Systemic	Control
Dectin-1 mediated noncanonical NF-kB signaling	-0.550314	-1.79107	0	0.0220574	38	CUL1;PSMA2;PSMA3;PSMA5;PSMA6;PSMA7;PSMB1;PSMB2;PSMB3;PSMB5;PSMB6;PSMC1;PSMC2;PSMC4;PSMC6;PSMD10;PSMD11;PSMD12;PSMD13;PSMD2;PSMD5;PSMD7;PSMD9;PSME1;PSME2;PSMF1;SKP1;UBB	pathway_Reactome	Blood Vessels	Systemic	Control
G1/S Transition	-0.555246	-1.84727	0	0.0221084	41	CUL1;PPP2CB;PPP2R1A;PSMA2;PSMA3;PSMA4;PSMA5;PSMA6;PSMA7;PSMB1;PSMB2;PSMB3;PSMB5;PSMB6;PSMC1;PSMC2;PSMC4;PSMC6;PSMD10;PSMD11;PSMD12;PSMD13;PSMD2;PSMD5;PSMD7;PSMD9;PSME1;PSME2;PSMF1;RPA3;SKP1;UBB	pathway_Reactome	Blood Vessels	Systemic	Control
FCERI mediated NF-kB activation	-0.558543	-1.84499	0	0.0221324	40	CUL1;PSMA2;PSMA3;PSMA5;PSMA6;PSMA7;PSMB1;PSMB2;PSMB3;PSMB5;PSMB6;PSMC1;PSMC2;PSMC4;PSMC6;PSMD10;PSMD11;PSMD12;PSMD13;PSMD2;PSMD5;PSMD7;PSMD9;PSME1;PSME2;PSMF1;SKP1;TMEM189-UBE2V1;UBB;UBE2N	pathway_Reactome	Blood Vessels	Systemic	Control
protein polyubiquitination	-0.695667	-1.7922	0	0.0222971	14	BLMH;CUL1;DYSF;FBXO7;HUWE1;SKP1;TMEM189-UBE2V1;UBB;UBE2L3;UBE2N	geneontology_Biological_Process_noRedundant	Blood Vessels	Systemic	Control
Mitotic G2-G2/M phases	-0.505233	-1.84917	0	0.0223504	66	CUL1;MAPRE1;OPTN;PPME1;PPP1R12A;PPP2R1A;PRKACA;PSMA2;PSMA3;PSMA5;PSMA6;PSMB1;PSMB2;PSMB3;PSMB5;PSMB6;PSMC1;PSMC4;PSMC6;PSMD10;PSMD11;PSMD12;PSMD13;PSMD2;PSMD7;PSMD9;PSME1;PSMF1;RAB8A;SKP1;TUBB1;TUBB6;UBB;XPO1;YWHAE	pathway_Reactome	Blood Vessels	Systemic	Control
G2/M Transition	-0.505233	-1.84917	0	0.0223504	66	CUL1;MAPRE1;OPTN;PPME1;PPP1R12A;PPP2R1A;PRKACA;PSMA2;PSMA3;PSMA5;PSMA6;PSMB1;PSMB2;PSMB3;PSMB5;PSMB6;PSMC1;PSMC4;PSMC6;PSMD10;PSMD11;PSMD12;PSMD13;PSMD2;PSMD7;PSMD9;PSME1;PSMF1;RAB8A;SKP1;TUBB1;TUBB6;UBB;XPO1;YWHAE	pathway_Reactome	Blood Vessels	Systemic	Control
regulation of body fluid levels	-0.460589	-1.84145	0	0.0226455	122	A2M;ANO6;APOH;C4BPB;CAV1;CD34;CSRP1;DMTN;ENTPD1;F13B;F2;FERMT3;FGA;FGB;FGG;GNAI2;GNAQ;GP1BB;HBB;HBE1;HBG1;HBG2;HRG;ITGA2B;KLKB1;MMRN1;PF4;PLEK;PLG;PRKCD;PROC;PROS1;PRTN3;RAP2B;SERPINC1;SERPIND1;SERPINF2;STMN1;STXBP1;YWHAZ	geneontology_Biological_Process_noRedundant	Blood Vessels	Systemic	Control
drug transport	-0.630579	-1.90341	0	0.0228539	30	CA2;HBA1;HBB;HBE1;HBG1;HBM;HBQ1;HBZ;RHAG;SNCA	geneontology_Biological_Process_noRedundant	Blood Vessels	Systemic	Control
Regulation of Apoptosis	-0.56644	-1.83626	0.00207039	0.0232592	36	OPA1;PSMA2;PSMA3;PSMA5;PSMA6;PSMA7;PSMB1;PSMB2;PSMB3;PSMB5;PSMB6;PSMC1;PSMC2;PSMC4;PSMC6;PSMD10;PSMD11;PSMD12;PSMD13;PSMD2;PSMD5;PSMD7;PSMD9;PSME1;PSME2;PSMF1;UBB	pathway_Reactome	Blood Vessels	Systemic	Control
Regulation of Hypoxia-inducible Factor (HIF) by oxygen	-0.568924	-1.84942	0	0.0233663	37	CUL2;PSMA2;PSMA3;PSMA5;PSMA6;PSMA7;PSMB1;PSMB2;PSMB3;PSMB5;PSMB6;PSMC1;PSMC2;PSMC4;PSMC6;PSMD10;PSMD11;PSMD12;PSMD13;PSMD2;PSMD5;PSMD7;PSMD9;PSME1;PSME2;PSMF1;UBB;UBE2D3	pathway_Reactome	Blood Vessels	Systemic	Control
Oxygen-dependent proline hydroxylation of Hypoxia-inducible Factor Alpha	-0.568924	-1.84942	0	0.0233663	37	CUL2;PSMA2;PSMA3;PSMA5;PSMA6;PSMA7;PSMB1;PSMB2;PSMB3;PSMB5;PSMB6;PSMC1;PSMC2;PSMC4;PSMC6;PSMD10;PSMD11;PSMD12;PSMD13;PSMD2;PSMD5;PSMD7;PSMD9;PSME1;PSME2;PSMF1;UBB;UBE2D3	pathway_Reactome	Blood Vessels	Systemic	Control
Cellular response to hypoxia	-0.568924	-1.84942	0	0.0233663	37	CUL2;PSMA2;PSMA3;PSMA5;PSMA6;PSMA7;PSMB1;PSMB2;PSMB3;PSMB5;PSMB6;PSMC1;PSMC2;PSMC4;PSMC6;PSMD10;PSMD11;PSMD12;PSMD13;PSMD2;PSMD5;PSMD7;PSMD9;PSME1;PSME2;PSMF1;UBB;UBE2D3	pathway_Reactome	Blood Vessels	Systemic	Control
transition metal ion homeostasis	-0.596472	-1.83744	0	0.0233789	29	CUL1;EPB42;HPX;LCN2;LTF;RHAG;S100A8;S100A9;SKP1;TF	geneontology_Biological_Process_noRedundant	Blood Vessels	Systemic	Control
MAPK6/MAPK4 signaling	-0.54746	-1.83435	0	0.0234908	43	AGO1;CDC42;PRKACA;PRKACB;PSMA2;PSMA3;PSMA5;PSMA6;PSMA7;PSMB1;PSMB2;PSMB3;PSMB5;PSMB6;PSMC1;PSMC2;PSMC4;PSMC6;PSMD10;PSMD11;PSMD12;PSMD13;PSMD2;PSMD5;PSMD7;PSMD9;PSME1;PSME2;PSMF1;SEPT7;UBB;XPO1	pathway_Reactome	Blood Vessels	Systemic	Control
Hematopoietic cell lineage	-0.644817	-1.7845	0.00193424	0.0236826	19	CD34;GP1BB;GYPA;ITGA2B;ITGAM	pathway_KEGG	Blood Vessels	Systemic	Control
Malaria	-0.817574	-1.90388	0	0.0238632	10	GYPA;HBA1;HBA2;HBB	pathway_KEGG	Blood Vessels	Systemic	Control
Degradation of beta-catenin by the destruction complex	-0.55029	-1.85936	0.00203252	0.0238955	44	CSNK1A1;CUL1;PPP2CB;PPP2R1A;PSMA2;PSMA3;PSMA4;PSMA5;PSMA6;PSMA7;PSMB1;PSMB2;PSMB3;PSMB5;PSMB6;PSMC1;PSMC2;PSMC4;PSMC6;PSMD10;PSMD11;PSMD12;PSMD13;PSMD2;PSMD5;PSMD7;PSMD9;PSME1;PSME2;PSMF1;SKP1;UBB	pathway_Reactome	Blood Vessels	Systemic	Control
Synthesis of DNA	-0.581787	-1.88927	0	0.0241508	38	CUL1;PSMA2;PSMA3;PSMA5;PSMA6;PSMA7;PSMB1;PSMB2;PSMB3;PSMB5;PSMB6;PSMC1;PSMC2;PSMC4;PSMC6;PSMD10;PSMD11;PSMD12;PSMD13;PSMD2;PSMD5;PSMD7;PSMD9;PSME1;PSME2;PSMF1;RPA3;SKP1;UBB	pathway_Reactome	Blood Vessels	Systemic	Control
DNA Replication	-0.581787	-1.88927	0	0.0241508	38	CUL1;PSMA2;PSMA3;PSMA5;PSMA6;PSMA7;PSMB1;PSMB2;PSMB3;PSMB5;PSMB6;PSMC1;PSMC2;PSMC4;PSMC6;PSMD10;PSMD11;PSMD12;PSMD13;PSMD2;PSMD5;PSMD7;PSMD9;PSME1;PSME2;PSMF1;RPA3;SKP1;UBB	pathway_Reactome	Blood Vessels	Systemic	Control
Hemostasis	-0.43708	-1.85608	0	0.0241625	191	A1BG;A2M;AHSG;ALB;APOA1;APOB;APOH;ATP1B1;ATP2B4;CAV1;CD99;CLEC3B;DOCK7;ENDOD1;F13B;F2;FERMT3;FGA;FGB;FGG;GNAI2;GNAQ;GP1BB;GYPA;HBB;HBE1;HBG1;HBG2;HRG;ITGA2B;ITGAM;KCNMA1;KLKB1;L1CAM;MMRN1;OLA1;PF4;PLEK;PLG;PPBP;PPP2R1A;PRKCD;PROC;PROS1;PRTN3;RAC2;RAP1B;S100A10;SERPINA4;SERPINC1;SERPIND1;SERPINF2;SRI;TF;TUBB1;YWHAZ	pathway_Reactome	Blood Vessels	Systemic	Control
Signaling by Hedgehog	-0.542651	-1.90657	0	0.0242359	52	CSNK1A1;CUL1;GNAS;PRKACA;PRKACB;PRKAR1A;PSMA2;PSMA3;PSMA5;PSMA6;PSMA7;PSMB1;PSMB2;PSMB3;PSMB5;PSMB6;PSMC1;PSMC2;PSMC4;PSMC6;PSMD10;PSMD11;PSMD12;PSMD13;PSMD2;PSMD5;PSMD7;PSMD9;PSME1;PSME2;PSMF1;SKP1;TUBB1;TUBB6;UBB;VCP	pathway_Reactome	Blood Vessels	Systemic	Control
regulation of transporter activity	-0.574511	-1.97882	0	0.0243039	45	ACTN2;AHNAK;ANXA3;APOA2;ATP1B1;CAB39;CAPN1;CASQ2;CAV1;DNM2;DYSF;FHL1;GSTO1;JPH2;KIF5B;MMP9;OXSR1;PON1;PRKACA;PRKCD;PRNP;SLMAP;SNCA;SRI;STIM1;STOM;TMSB4X;YWHAE	geneontology_Biological_Process_noRedundant	Blood Vessels	Systemic	Control
drug catabolic process	-0.547164	-1.85403	0	0.0244163	47	CAT;CPN1;EPX;HBA1;HBB;HBE1;HBG1;HBM;HBQ1;HBZ;MPO;PIPOX;PRDX2;SNCA	geneontology_Biological_Process_noRedundant	Blood Vessels	Systemic	Control
Hh mutants that don't undergo autocatalytic processing are degraded by ERAD	-0.562581	-1.819	0.00206612	0.0247492	36	PSMA2;PSMA3;PSMA5;PSMA6;PSMA7;PSMB1;PSMB2;PSMB3;PSMB5;PSMB6;PSMC1;PSMC2;PSMC4;PSMC6;PSMD10;PSMD11;PSMD12;PSMD13;PSMD2;PSMD5;PSMD7;PSMD9;PSME1;PSME2;PSMF1;UBB;VCP	pathway_Reactome	Blood Vessels	Systemic	Control
Hh mutants abrogate ligand secretion	-0.562581	-1.819	0.00206612	0.0247492	36	PSMA2;PSMA3;PSMA5;PSMA6;PSMA7;PSMB1;PSMB2;PSMB3;PSMB5;PSMB6;PSMC1;PSMC2;PSMC4;PSMC6;PSMD10;PSMD11;PSMD12;PSMD13;PSMD2;PSMD5;PSMD7;PSMD9;PSME1;PSME2;PSMF1;UBB;VCP	pathway_Reactome	Blood Vessels	Systemic	Control
humoral immune response	-0.482271	-1.82797	0	0.0247755	78	A2M;AZU1;BPI;C4BPB;CAMP;CPN1;CTSG;F2;FGA;FGB;HPX;HRG;LCN2;LTF;PF4;PGLYRP2;PPBP;PRTN3;PTPRC;RNASE2;S100A12;S100A8;S100A9	geneontology_Biological_Process_noRedundant	Blood Vessels	Systemic	Control
Negative regulation of NOTCH4 signaling	-0.556671	-1.82908	0	0.0248259	39	CUL1;PSMA2;PSMA3;PSMA5;PSMA6;PSMA7;PSMB1;PSMB2;PSMB3;PSMB5;PSMB6;PSMC1;PSMC2;PSMC4;PSMC6;PSMD10;PSMD11;PSMD12;PSMD13;PSMD2;PSMD5;PSMD7;PSMD9;PSME1;PSME2;PSMF1;SKP1;UBB;YWHAZ	pathway_Reactome	Blood Vessels	Systemic	Control
Vpu mediated degradation of CD4	-0.568562	-1.84998	0.00205761	0.0248967	36	PSMA2;PSMA3;PSMA5;PSMA6;PSMA7;PSMB1;PSMB2;PSMB3;PSMB5;PSMB6;PSMC1;PSMC2;PSMC4;PSMC6;PSMD10;PSMD11;PSMD12;PSMD13;PSMD2;PSMD5;PSMD7;PSMD9;PSME1;PSME2;PSMF1;SKP1;UBB	pathway_Reactome	Blood Vessels	Systemic	Control
coagulation	-0.488692	-1.91229	0	0.0250443	108	A2M;ANO6;APOH;C4BPB;CAV1;CD34;CSRP1;DMTN;ENTPD1;F13B;F2;FERMT3;FGA;FGB;FGG;GNAQ;GP1BB;HBB;HBE1;HBG1;HBG2;HRG;ITGA2B;KLKB1;MMRN1;PF4;PLEK;PLG;PRKCD;PROC;PROS1;PRTN3;RAP2B;SERPINC1;SERPIND1;SERPINF2;STXBP1;YWHAZ	geneontology_Biological_Process_noRedundant	Blood Vessels	Systemic	Control
Neddylation	-0.549593	-1.90835	0	0.0250848	52	CAND1;COPS2;COPS3;CUL1;CUL2;CUL5;DDB1;FBXO7;GPS1;PSMA2;PSMA3;PSMA5;PSMA6;PSMB1;PSMB2;PSMB3;PSMB5;PSMB6;PSMC1;PSMC4;PSMC6;PSMD10;PSMD11;PSMD12;PSMD13;PSMD2;PSMD9;PSME1;PSMF1;SKP1;UBB;UBE2D3	pathway_Reactome	Blood Vessels	Systemic	Control
heterotypic cell-cell adhesion	-0.642516	-1.77851	0.00204082	0.0251592	19	APOA1;FGA;FGB;FGG;FLOT2;PTPRC;THY1	geneontology_Biological_Process_noRedundant	Blood Vessels	Systemic	Control
Mitotic G1-G1/S phases	-0.529947	-1.77641	0	0.0252959	42	CUL1;PPP2CB;PPP2R1A;PSMA2;PSMA3;PSMA4;PSMA5;PSMA6;PSMA7;PSMB1;PSMB2;PSMB3;PSMB5;PSMB6;PSMC1;PSMC2;PSMC4;PSMC6;PSMD10;PSMD11;PSMD12;PSMD13;PSMD2;PSMD5;PSMD7;PSMD9;PSME1;PSME2;PSMF1;RPA3;SKP1;UBB	pathway_Reactome	Blood Vessels	Systemic	Control
G2/M Checkpoints	-0.514577	-1.77737	0	0.025342	49	HIST1H2BK;PSMA2;PSMA3;PSMA4;PSMA5;PSMA6;PSMA7;PSMB1;PSMB2;PSMB3;PSMB5;PSMB6;PSMC1;PSMC2;PSMC4;PSMC6;PSMD10;PSMD11;PSMD12;PSMD13;PSMD2;PSMD5;PSMD7;PSMD9;PSME1;PSME2;PSMF1;RPA3;UBB;UBE2N;YWHAB;YWHAE;YWHAQ;YWHAZ	pathway_Reactome	Blood Vessels	Systemic	Control
Disorders of transmembrane transporters	-0.553986	-1.89153	0	0.0255108	45	ALB;CP;PSMA2;PSMA3;PSMA5;PSMA6;PSMB1;PSMB2;PSMB3;PSMB5;PSMB6;PSMC1;PSMC4;PSMC6;PSMD10;PSMD11;PSMD12;PSMD13;PSMD2;PSMD9;PSME1;PSMF1;RHAG;SLC2A1;SLC4A1;TPR;UBB;VCP	pathway_Reactome	Blood Vessels	Systemic	Control
peptidyl-cysteine modification	-0.756544	-1.77333	0.00203666	0.0255498	10	ATP2B4;HMBS;RAB6A;S100A8;S100A9	geneontology_Biological_Process_noRedundant	Blood Vessels	Systemic	Control
Downstream TCR signaling	-0.543263	-1.81921	0	0.0255674	43	CUL1;HLA-DRB1;PSMA2;PSMA3;PSMA5;PSMA6;PSMB1;PSMB2;PSMB3;PSMB5;PSMB6;PSMC1;PSMC4;PSMC6;PSMD10;PSMD11;PSMD12;PSMD13;PSMD2;PSMD7;PSMD9;PSME1;PSMF1;SKP1;TMEM189-UBE2V1;UBB;UBE2N	pathway_Reactome	Blood Vessels	Systemic	Control
DNA Replication Pre-Initiation	-0.563699	-1.82057	0.0020284	0.0256279	36	PSMA2;PSMA3;PSMA5;PSMA6;PSMA7;PSMB1;PSMB2;PSMB3;PSMB5;PSMB6;PSMC1;PSMC2;PSMC4;PSMC6;PSMD10;PSMD11;PSMD12;PSMD13;PSMD2;PSMD5;PSMD7;PSMD9;PSME1;PSME2;PSMF1;RPA3;UBB	pathway_Reactome	Blood Vessels	Systemic	Control
Cell Cycle Checkpoints	-0.492849	-1.77348	0	0.0257831	58	DYNC1LI2;HIST1H2BK;MAPRE1;PPP2CB;PPP2R1A;PSMA2;PSMA3;PSMA4;PSMA5;PSMA6;PSMA7;PSMB1;PSMB2;PSMB3;PSMB5;PSMB6;PSMC1;PSMC2;PSMC4;PSMC6;PSMD10;PSMD11;PSMD12;PSMD13;PSMD2;PSMD5;PSMD7;PSMD9;PSME1;PSME2;PSMF1;RPA3;UBB;UBE2N;XPO1;YWHAB;YWHAE;YWHAQ;YWHAZ	pathway_Reactome	Blood Vessels	Systemic	Control
SLC-mediated transmembrane transport	-0.72558	-1.82239	0.002079	0.026018	13	ALB;CP;RHAG;SLC2A1;SLC2A4;SLC4A1;SRI	pathway_Reactome	Blood Vessels	Systemic	Control
S Phase	-0.557178	-1.8206	0	0.0260776	39	CUL1;PSMA2;PSMA3;PSMA5;PSMA6;PSMA7;PSMB1;PSMB2;PSMB3;PSMB5;PSMB6;PSMC1;PSMC2;PSMC4;PSMC6;PSMD10;PSMD11;PSMD12;PSMD13;PSMD2;PSMD5;PSMD7;PSMD9;PSME1;PSME2;PSMF1;RPA3;SKP1;UBB	pathway_Reactome	Blood Vessels	Systemic	Control
Scavenging of heme from plasma	-0.776187	-1.91247	0	0.0265505	11	APOA1;APOL1;HBA1;HBA2;HBB;HPX	pathway_Reactome	Blood Vessels	Systemic	Control
Formation of Fibrin Clot (Clotting Cascade)	-0.624019	-1.89184	0.00205761	0.0265505	26	A2M;F13B;F2;FGA;FGB;FGG;GP1BB;KLKB1;PF4;PROC;PRTN3;SERPINC1;SERPIND1	pathway_Reactome	Blood Vessels	Systemic	Control
protein-containing complex disassembly	-0.506428	-1.76897	0.00190114	0.0269105	55	ACTN2;ADD1;ADD2;APEH;ASPH;CAPG;CAPZA2;CAV1;CFL2;CSNK1A1;DMTN;EIF5A;GSPT1;KIF5B;MAP1LC3A;MTPN;NAPA;NES;PLEK;RPL23;SPTA1;SPTAN1;SPTB;SPTBN1;STMN1;TMOD1;UPF1;VCP;VTA1	geneontology_Biological_Process_noRedundant	Blood Vessels	Systemic	Control
Hedgehog 'on' state	-0.561327	-1.80931	0	0.0273938	36	CSNK1A1;PSMA2;PSMA3;PSMA5;PSMA6;PSMA7;PSMB1;PSMB2;PSMB3;PSMB5;PSMB6;PSMC1;PSMC2;PSMC4;PSMC6;PSMD10;PSMD11;PSMD12;PSMD13;PSMD2;PSMD5;PSMD7;PSMD9;PSME1;PSME2;PSMF1;UBB	pathway_Reactome	Blood Vessels	Systemic	Control
C-type lectin receptors (CLRs)	-0.51472	-1.76563	0.0040568	0.0274876	47	CUL1;PRKACA;PRKACB;PRKCD;PSMA2;PSMA3;PSMA5;PSMA6;PSMA7;PSMB1;PSMB2;PSMB3;PSMB5;PSMB6;PSMC1;PSMC2;PSMC4;PSMC6;PSMD10;PSMD11;PSMD12;PSMD13;PSMD2;PSMD5;PSMD7;PSMD9;PSME1;PSME2;PSMF1;SKP1;TMEM189-UBE2V1;UBB;UBE2N	pathway_Reactome	Blood Vessels	Systemic	Control
Signaling by NOTCH4	-0.546372	-1.80777	0	0.027737	40	CUL1;PSMA2;PSMA3;PSMA5;PSMA6;PSMA7;PSMB1;PSMB2;PSMB3;PSMB5;PSMB6;PSMC1;PSMC2;PSMC4;PSMC6;PSMD10;PSMD11;PSMD12;PSMD13;PSMD2;PSMD5;PSMD7;PSMD9;PSME1;PSME2;PSMF1;SKP1;UBB;YWHAZ	pathway_Reactome	Blood Vessels	Systemic	Control
Plasma lipoprotein assembly	-0.770454	-1.86975	0.00212314	0.0280093	11	A2M;APOA1;APOA2;APOB;APOC1;APOC3	pathway_Reactome	Blood Vessels	Systemic	Control
Transport of small molecules	-0.469848	-1.913	0	0.0282719	129	A2M;ABCA8;ADD1;ADD2;ALB;ANO6;APOA1;APOA2;APOB;APOC1;APOC3;APOD;ASPH;ATP1B1;ATP2B4;CA1;CA2;CAMK2G;CAND1;CP;CUL1;DMTN;GLRX3;GNB1;HBA1;HBA2;HBB;LCN2;PRKACA;PSMA2;PSMA3;PSMB1;PSMB5;PSMC6;PSMD10;PSMD11;PSMD12;PSMD13;PSMD9;PSMF1;RHAG;SKP1;SLC2A1;SLC2A4;SLC4A1;SRI;TF;TFRC;UBB;VCP;VDAC1;VDAC3	pathway_Reactome	Blood Vessels	Systemic	Control
Common Pathway of Fibrin Clot Formation	-0.707049	-1.87463	0.00425532	0.0283258	16	F13B;F2;FGA;FGB;FGG;PF4;PROC;PRTN3;SERPINC1;SERPIND1	pathway_Reactome	Blood Vessels	Systemic	Control
Regulation of RUNX3 expression and activity	-0.542653	-1.75752	0.00413223	0.0283905	36	PSMA2;PSMA3;PSMA5;PSMA6;PSMA7;PSMB1;PSMB2;PSMB3;PSMB5;PSMB6;PSMC1;PSMC2;PSMC4;PSMC6;PSMD10;PSMD11;PSMD12;PSMD13;PSMD2;PSMD5;PSMD7;PSMD9;PSME1;PSME2;PSMF1;UBB	pathway_Reactome	Blood Vessels	Systemic	Control
Platelet Aggregation (Plug Formation)	-0.635416	-1.75949	0.0102249	0.0284061	18	F2;FGA;FGB;FGG;GP1BB;ITGA2B	pathway_Reactome	Blood Vessels	Systemic	Control
Antimicrobial peptides	-0.683728	-1.87113	0	0.0284113	17	BPI;CAMP;CTSG;LCN2;LTF;PGLYRP2;PRTN3;S100A8;S100A9	pathway_Reactome	Blood Vessels	Systemic	Control
defense response to other organism	-0.460758	-1.75819	0	0.0284387	80	AZU1;BPI;CAMP;CTSG;EPX;F2;FGA;FGB;HRG;IFIT3;LCN2;LTF;MAVS;MMP12;MPO;PF4;PGLYRP2;PPBP;PRG2;PRKCD;PTPRC;RNASE2;S100A12;S100A8;S100A9;SSC5D;TKFC	geneontology_Biological_Process_noRedundant	Blood Vessels	Systemic	Control
Cholesterol metabolism	-0.626963	-1.76032	0.0060241	0.0284436	20	APOA1;APOA2;APOB;APOC1;APOC3;APOH;LPA;SORT1;VDAC3	pathway_KEGG	Blood Vessels	Systemic	Control
Hedgehog ligand biogenesis	-0.537798	-1.75471	0.00210084	0.0286004	37	PSMA2;PSMA3;PSMA5;PSMA6;PSMA7;PSMB1;PSMB2;PSMB3;PSMB5;PSMB6;PSMC1;PSMC2;PSMC4;PSMC6;PSMD10;PSMD11;PSMD12;PSMD13;PSMD2;PSMD5;PSMD7;PSMD9;PSME1;PSME2;PSMF1;UBB;VCP	pathway_Reactome	Blood Vessels	Systemic	Control
lipoprotein metabolic process	-0.68536	-1.76063	0.0104384	0.0286246	14	APOA1;APOA2;APOB;APOC1;APOC3;APOL1;APOM	geneontology_Biological_Process_noRedundant	Blood Vessels	Systemic	Control
UCH proteinases	-0.517133	-1.75481	0	0.0288311	43	HIST1H2AG;HIST2H2AC;PSMA2;PSMA3;PSMA5;PSMA6;PSMA7;PSMB1;PSMB2;PSMB3;PSMB5;PSMB6;PSMC1;PSMC2;PSMC4;PSMC6;PSMD10;PSMD11;PSMD12;PSMD13;PSMD2;PSMD5;PSMD7;PSMD9;PSME1;PSME2;PSMF1;UBB;UCHL1	pathway_Reactome	Blood Vessels	Systemic	Control
TCR signaling	-0.550548	-1.87506	0	0.0290177	46	CUL1;HLA-DRB1;PSMA2;PSMA3;PSMA5;PSMA6;PSMB1;PSMB2;PSMB3;PSMB5;PSMB6;PSMC1;PSMC4;PSMC6;PSMD10;PSMD11;PSMD12;PSMD13;PSMD2;PSMD7;PSMD9;PSME1;PSMF1;PTPRC;SKP1;TMEM189-UBE2V1;UBB;UBE2N;VASP	pathway_Reactome	Blood Vessels	Systemic	Control
MAPK family signaling cascades	-0.518351	-1.97926	0	0.0291647	81	ACTN2;AGO1;CAMK2G;CDC42;FGA;FGB;FGG;ITGA2B;LAMTOR3;PEA15;PPP2R1A;PRKACA;PSMA2;PSMA3;PSMA5;PSMA6;PSMB1;PSMB2;PSMB3;PSMB5;PSMB6;PSMC1;PSMC4;PSMC6;PSMD10;PSMD11;PSMD12;PSMD13;PSMD2;PSMD9;PSME1;PSMF1;PTPN11;RAP1B;SEPT7;SPTA1;SPTAN1;SPTB;SPTBN1;UBB;VWF;XPO1;YWHAB	pathway_Reactome	Blood Vessels	Systemic	Control
Regulation of mRNA stability by proteins that bind AU-rich elements	-0.498148	-1.75223	0	0.0291759	50	HSPA1B;KHSRP;PRKCD;PSMA2;PSMA3;PSMA5;PSMA6;PSMA7;PSMB1;PSMB2;PSMB3;PSMB5;PSMB6;PSMC1;PSMC2;PSMC4;PSMC6;PSMD10;PSMD11;PSMD12;PSMD13;PSMD2;PSMD5;PSMD7;PSMD9;PSME1;PSME2;PSMF1;UBB;XPO1;YWHAB;YWHAZ	pathway_Reactome	Blood Vessels	Systemic	Control
Degradation of GLI1 by the proteasome	-0.582323	-1.91412	0	0.0295983	39	CUL1;PRKACA;PRKACB;PSMA2;PSMA3;PSMA5;PSMA6;PSMA7;PSMB1;PSMB2;PSMB3;PSMB5;PSMB6;PSMC1;PSMC2;PSMC4;PSMC6;PSMD10;PSMD11;PSMD12;PSMD13;PSMD2;PSMD5;PSMD7;PSMD9;PSME1;PSME2;PSMF1;SKP1;UBB	pathway_Reactome	Blood Vessels	Systemic	Control
protein heterooligomerization	-0.5864	-1.95645	0	0.0297599	38	COL6A1;CTNNA1;FARSA;HBA1;HBB;HBE1;HBG1;HBG2;HBM;HBQ1;HBZ;PRKAB1;S100A10;SEPT7;YWHAB	geneontology_Biological_Process_noRedundant	Blood Vessels	Systemic	Control
RAF/MAP kinase cascade	-0.518552	-1.9315	0	0.0297774	72	ACTN2;CAMK2G;FGA;FGB;FGG;ITGA2B;LAMTOR3;PEA15;PPP2R1A;PSMA2;PSMA3;PSMA5;PSMA6;PSMB1;PSMB2;PSMB3;PSMB5;PSMB6;PSMC1;PSMC4;PSMC6;PSMD10;PSMD11;PSMD12;PSMD13;PSMD2;PSMD9;PSME1;PSMF1;RAP1B;SPTA1;SPTAN1;SPTB;SPTBN1;UBB;VWF;YWHAB	pathway_Reactome	Blood Vessels	Systemic	Control
Degradation of GLI2 by the proteasome	-0.584108	-1.91871	0	0.0302267	40	CSNK1A1;CUL1;PRKACA;PRKACB;PSMA2;PSMA3;PSMA5;PSMA6;PSMA7;PSMB1;PSMB2;PSMB3;PSMB5;PSMB6;PSMC1;PSMC2;PSMC4;PSMC6;PSMD10;PSMD11;PSMD12;PSMD13;PSMD2;PSMD5;PSMD7;PSMD9;PSME1;PSME2;PSMF1;SKP1;UBB	pathway_Reactome	Blood Vessels	Systemic	Control
GLI3 is processed to GLI3R by the proteasome	-0.584108	-1.91871	0	0.0302267	40	CSNK1A1;CUL1;PRKACA;PRKACB;PSMA2;PSMA3;PSMA5;PSMA6;PSMA7;PSMB1;PSMB2;PSMB3;PSMB5;PSMB6;PSMC1;PSMC2;PSMC4;PSMC6;PSMD10;PSMD11;PSMD12;PSMD13;PSMD2;PSMD5;PSMD7;PSMD9;PSME1;PSME2;PSMF1;SKP1;UBB	pathway_Reactome	Blood Vessels	Systemic	Control
organic acid transport	0.605719	1.86652	0	0.030308	28	ABAT;AKR1C1;ARG1;FABP1;FABP3;FABP4;GOT2	geneontology_Biological_Process_noRedundant	Blood Vessels	Systemic	COVID-19
Deubiquitination	-0.479141	-1.74481	0	0.0304509	62	HIST1H2AG;HIST1H2BK;HIST2H2AC;MAVS;PSMA2;PSMA3;PSMA5;PSMA6;PSMB1;PSMB2;PSMB3;PSMB5;PSMB6;PSMC1;PSMC4;PSMC6;PSMD10;PSMD11;PSMD12;PSMD13;PSMD2;PSMD9;PSME1;PSMF1;RAD23A;TRIM25;UBB;UCHL1;USP14;USP5;USP9X;VCP;VDAC1;VDAC2;VDAC3	pathway_Reactome	Blood Vessels	Systemic	Control
regulation of response to wounding	-0.528638	-1.74682	0.00198413	0.0304696	44	ANO6;APOH;CAV1;CD34;DMTN;F2;FGA;FGB;FGG;HRG;KLKB1;MYLK;PLEK;PLG;PRKCD;PROC;PROS1;SERPINC1;SERPINF2	geneontology_Biological_Process_noRedundant	Blood Vessels	Systemic	Control
regulation of G protein-coupled receptor signaling pathway	-0.637578	-1.74495	0.00623701	0.0306899	17	ATP2B4;F2;GNAI2;PALM;PLEK;SNCA;STMN1;YWHAB	geneontology_Biological_Process_noRedundant	Blood Vessels	Systemic	Control
Metabolism of lipids	0.460693	1.86869	0	0.0309415	119	ACAA1;ACAA2;ACADM;ACADS;ACAT1;ACOT13;ACOT2;ACOX2;ACSL1;ACSS3;AKR1C1;DBI;DECR1;ECHS1;EPHX2;FABP1;FABP3;FABP4;FABP5;FASN;GPD1;HADH;HMGCL;HSD17B4;HSD17B8;LIPE;PCCA;PLIN1;PTGR1;TECR	pathway_Reactome	Blood Vessels	Systemic	COVID-19
MAPK1/MAPK3 signaling	-0.520397	-1.93673	0	0.0317245	73	ACTN2;CAMK2G;FGA;FGB;FGG;ITGA2B;LAMTOR3;PEA15;PPP2R1A;PSMA2;PSMA3;PSMA5;PSMA6;PSMB1;PSMB2;PSMB3;PSMB5;PSMB6;PSMC1;PSMC4;PSMC6;PSMD10;PSMD11;PSMD12;PSMD13;PSMD2;PSMD9;PSME1;PSMF1;PTPN11;RAP1B;SPTA1;SPTAN1;SPTB;SPTBN1;UBB;VWF;YWHAB	pathway_Reactome	Blood Vessels	Systemic	Control
Hedgehog 'off' state	-0.556766	-1.94311	0	0.0329329	50	CSNK1A1;CUL1;GNAS;PRKACA;PRKACB;PRKAR1A;PSMA2;PSMA3;PSMA5;PSMA6;PSMA7;PSMB1;PSMB2;PSMB3;PSMB5;PSMB6;PSMC1;PSMC2;PSMC4;PSMC6;PSMD10;PSMD11;PSMD12;PSMD13;PSMD2;PSMD5;PSMD7;PSMD9;PSME1;PSME2;PSMF1;SKP1;TUBB1;TUBB6;UBB	pathway_Reactome	Blood Vessels	Systemic	Control
protein-lipid complex subunit organization	-0.741571	-1.98271	0	0.033086	16	APOA1;APOA2;APOB;APOC1;APOC3;APOM;MPO;PON1	geneontology_Biological_Process_noRedundant	Blood Vessels	Systemic	Control
CLEC7A (Dectin-1) signaling	-0.513311	-1.73553	0.00205761	0.0334515	45	CUL1;PRKCD;PSMA2;PSMA3;PSMA5;PSMA6;PSMB1;PSMB2;PSMB3;PSMB5;PSMB6;PSMC1;PSMC4;PSMC6;PSMD10;PSMD11;PSMD12;PSMD13;PSMD2;PSMD9;PSME1;PSMF1;SKP1;TMEM189-UBE2V1;UBB;UBE2N	pathway_Reactome	Blood Vessels	Systemic	Control
Propanoate metabolism	0.68869	1.85289	0	0.033896	16	ABAT;ACADM;ACAT1;ACSS3;ECHS1;LDHA;PCCA;PCCB	pathway_KEGG	Blood Vessels	Systemic	COVID-19
Separation of Sister Chromatids	-0.494678	-1.73317	0.00205339	0.034045	53	DYNC1LI2;MAPRE1;PPP2R1A;PSMA2;PSMA3;PSMA5;PSMA6;PSMB1;PSMB2;PSMB3;PSMB5;PSMB6;PSMC1;PSMC4;PSMC6;PSMD10;PSMD11;PSMD12;PSMD13;PSMD2;PSMD7;PSMD9;PSME1;PSMF1;TUBB1;TUBB6;UBB;XPO1	pathway_Reactome	Blood Vessels	Systemic	Control
Regulation of RUNX2 expression and activity	-0.527675	-1.73089	0	0.0344699	38	CUL1;PSMA2;PSMA3;PSMA5;PSMA6;PSMA7;PSMB1;PSMB2;PSMB3;PSMB5;PSMB6;PSMC1;PSMC2;PSMC4;PSMC6;PSMD10;PSMD11;PSMD12;PSMD13;PSMD2;PSMD5;PSMD7;PSMD9;PSME1;PSME2;PSMF1;SKP1;UBB	pathway_Reactome	Blood Vessels	Systemic	Control
cell killing	-0.536659	-1.73027	0.00421941	0.034479	36	ALB;APOL1;AZU1;CAMP;CTSG;F2;HPRT1;HRG;LTF;PF4;PTPRC;S100A12;TSTA3	geneontology_Biological_Process_noRedundant	Blood Vessels	Systemic	Control
regulation of protein stability	-0.468587	-1.72518	0	0.0358899	70	AFM;AHSP;APOA1;APOA2;ASPH;ATP1B1;BAG2;CDC37;DSG1;FBXO7;FLOT2;GNAQ;ISOC2;PRKCD;PRNP;PTGES3;RAD23A;RPL23;SNCA;STXBP1;TF;TPR;USP9X	geneontology_Biological_Process_noRedundant	Blood Vessels	Systemic	Control
Regulation of PTEN stability and activity	-0.528451	-1.72248	0.00207039	0.0365769	37	PSMA2;PSMA3;PSMA5;PSMA6;PSMA7;PSMB1;PSMB2;PSMB3;PSMB5;PSMB6;PSMC1;PSMC2;PSMC4;PSMC6;PSMD10;PSMD11;PSMD12;PSMD13;PSMD2;PSMD5;PSMD7;PSMD9;PSME1;PSME2;PSMF1;UBB	pathway_Reactome	Blood Vessels	Systemic	Control
lipid modification	0.534059	1.83862	0	0.0379458	50	ACAA1;ACAA2;ACADM;ACADS;ACAT1;ACOX2;DECR1;ETFA;ETFB;FABP1;FABP3;GCDH;HAO1;HSD17B4;IVD	geneontology_Biological_Process_noRedundant	Blood Vessels	Systemic	COVID-19
protein-containing complex remodeling	-0.808862	-1.99802	0	0.0379877	12	ALB;APOA1;APOA2;APOB;APOC1;APOC3;APOM;MPO;PON1	geneontology_Biological_Process_noRedundant	Blood Vessels	Systemic	Control
AUF1 (hnRNP D0) binds and destabilizes mRNA	-0.511189	-1.71631	0.00203666	0.0386923	41	HSPA1B;PSMA2;PSMA3;PSMA5;PSMA6;PSMA7;PSMB1;PSMB2;PSMB3;PSMB5;PSMB6;PSMC1;PSMC2;PSMC4;PSMC6;PSMD10;PSMD11;PSMD12;PSMD13;PSMD2;PSMD5;PSMD7;PSMD9;PSME1;PSME2;PSMF1;UBB	pathway_Reactome	Blood Vessels	Systemic	Control
Regulation of PLK1 Activity at G2/M Transition	-0.591358	-1.7155	0.00614754	0.0386966	20	CUL1;OPTN;PPP1R12A;PPP2R1A;PRKACA;RAB8A;SKP1;UBB	pathway_Reactome	Blood Vessels	Systemic	Control
gland development	0.498232	1.83103	0	0.0390791	73	ACAT1;ACO2;AK4;AKT1;ARF6;ARG1;ASS1;CDH1;CPS1;CRIP1;FASN;FRZB;GNPNAT1;GOT2;HMGCL;HMOX1;IGFBP5;LAMA5;MAPK3;MST1;NTN1;OTC;PCK2;PML;QDPR;RELA;RPL19;RPS16;SERPINE2;SFRP1;SULF1;VTN;WNT11	geneontology_Biological_Process_noRedundant	Blood Vessels	Systemic	COVID-19
regulation of lipase activity	-0.629228	-1.71346	0.0139721	0.0393838	19	APOA1;APOA2;APOC1;APOC3;APOH;GNAQ;POR;SNCA;SORT1	geneontology_Biological_Process_noRedundant	Blood Vessels	Systemic	Control
Transcriptional regulation by RUNX3	-0.520506	-1.70833	0.00607287	0.0411658	37	PSMA2;PSMA3;PSMA5;PSMA6;PSMA7;PSMB1;PSMB2;PSMB3;PSMB5;PSMB6;PSMC1;PSMC2;PSMC4;PSMC6;PSMD10;PSMD11;PSMD12;PSMD13;PSMD2;PSMD5;PSMD7;PSMD9;PSME1;PSME2;PSMF1;UBB	pathway_Reactome	Blood Vessels	Systemic	Control
antibiotic metabolic process	-0.464559	-1.70606	0	0.0418121	72	CAT;EPX;HBA1;HBB;HBE1;HBG1;HBM;HBQ1;HBZ;MPO;PRDX2;RAC2;SNCA	geneontology_Biological_Process_noRedundant	Blood Vessels	Systemic	Control
The role of GTSE1 in G2/M progression after G2 checkpoint	-0.49387	-1.7021	0.00400802	0.0430756	47	MAPRE1;PSMA2;PSMA3;PSMA5;PSMA6;PSMA7;PSMB1;PSMB2;PSMB3;PSMB5;PSMB6;PSMC1;PSMC2;PSMC4;PSMC6;PSMD10;PSMD11;PSMD12;PSMD13;PSMD2;PSMD5;PSMD7;PSMD9;PSME1;PSME2;PSMF1;TUBB1;TUBB6;UBB	pathway_Reactome	Blood Vessels	Systemic	Control
Ub-specific processing proteases	-0.48722	-1.70105	0.00204918	0.0432783	52	HIST1H2AG;HIST1H2BK;HIST2H2AC;PSMA2;PSMA3;PSMA5;PSMA6;PSMB1;PSMB2;PSMB3;PSMB5;PSMB6;PSMC1;PSMC4;PSMC6;PSMD10;PSMD11;PSMD12;PSMD13;PSMD2;PSMD9;PSME1;PSMF1;UBB;USP14;USP5;USP9X;VDAC1;VDAC2;VDAC3	pathway_Reactome	Blood Vessels	Systemic	Control
secondary metabolic process	0.703331	1.80041	0	0.046667	14	ACAA1;AKR1B10;AKR1C1;ARL1;CTH	geneontology_Biological_Process_noRedundant	Blood Vessels	Systemic	COVID-19
sensory organ morphogenesis	0.611244	1.80529	0	0.046691	26	ABR;COL5A1;COL8A1;CTHRC1;EFEMP1;FASLG;FRZB;ITGA8;MAPK3;MFAP2;NTN1;RPL38;STAT3;TH;WNT2B	geneontology_Biological_Process_noRedundant	Blood Vessels	Systemic	COVID-19
Cysteine and methionine metabolism	0.626099	1.77681	0.00767754	0.0467185	21	AGXT2;BHMT;CTH;GOT1;GOT2;LDHA;MAT2B;MDH2;TST	pathway_KEGG	Blood Vessels	Systemic	COVID-19
Downstream signaling events of B Cell Receptor (BCR)	-0.50791	-1.6918	0.00208768	0.0469485	42	CUL1;PPIA;PSMA2;PSMA3;PSMA5;PSMA6;PSMA7;PSMB1;PSMB2;PSMB3;PSMB5;PSMB6;PSMC1;PSMC2;PSMC4;PSMC6;PSMD10;PSMD11;PSMD12;PSMD13;PSMD2;PSMD5;PSMD7;PSMD9;PSME1;PSME2;PSMF1;SKP1;UBB	pathway_Reactome	Blood Vessels	Systemic	Control
Host Interactions of HIV factors	-0.469313	-1.69186	0.00199203	0.0472795	58	CUL5;KPNB1;PPIA;PSIP1;PSMA2;PSMA3;PSMA5;PSMA6;PSMA7;PSMB1;PSMB2;PSMB3;PSMB5;PSMB6;PSMC1;PSMC2;PSMC4;PSMC6;PSMD10;PSMD11;PSMD12;PSMD13;PSMD2;PSMD5;PSMD7;PSMD9;PSME1;PSME2;PSMF1;RAN;RANBP1;SKP1;SLC25A4;SLC25A6;TPR;UBB;XPO1	pathway_Reactome	Blood Vessels	Systemic	Control
SRP-dependent cotranslational protein targeting to membrane	0.481353	1.78028	0	0.0480808	72	RPL10A;RPL12;RPL13;RPL13A;RPL15;RPL18;RPL19;RPL22;RPL27;RPL27A;RPL31;RPL34;RPL35A;RPL36;RPL38;RPL4;RPL7;RPL8;RPL9;RPN1;RPN2;RPS10;RPS13;RPS14;RPS15A;RPS16;RPS17;RPS18;RPS19;RPS20;RPS21;RPS23;RPS25;RPS26;RPS28;RPS3;RPS3A;RPS5;RPS7;RPS9;RPSA;SEC11A;SPCS2;SSR4	pathway_Reactome	Blood Vessels	Systemic	COVID-19
Peptide chain elongation	0.484354	1.77726	0	0.0481455	66	EEF1A1;EEF2;RPL10A;RPL12;RPL13;RPL13A;RPL15;RPL18;RPL19;RPL22;RPL27;RPL27A;RPL31;RPL34;RPL35A;RPL36;RPL38;RPL4;RPL7;RPL8;RPL9;RPS10;RPS13;RPS14;RPS15A;RPS16;RPS17;RPS18;RPS19;RPS20;RPS21;RPS23;RPS25;RPS26;RPS28;RPS3;RPS3A;RPS5;RPS7;RPS9;RPSA	pathway_Reactome	Blood Vessels	Systemic	COVID-19
Biosynthesis of amino acids	0.547683	1.80598	0	0.0484581	41	ACO1;ACO2;ACY1;ARG1;ASS1;CPS1;CS;CTH;GOT1;GOT2;IDH1;MAT2B;OTC;SHMT1	pathway_KEGG	Blood Vessels	Systemic	COVID-19
Triglyceride catabolism	0.715083	1.78509	0.00572519	0.0491239	14	FABP1;FABP3;FABP4;LIPE;PLIN1	pathway_Reactome	Blood Vessels	Systemic	COVID-19
Triglyceride metabolism	0.715083	1.78509	0.00572519	0.0491239	14	FABP1;FABP3;FABP4;LIPE;PLIN1	pathway_Reactome	Blood Vessels	Systemic	COVID-19
Selenoamino acid metabolism	0.469208	1.76578	0	0.0493107	77	CTH;LARS;NNMT;RPL10A;RPL12;RPL13;RPL13A;RPL15;RPL18;RPL19;RPL22;RPL27;RPL27A;RPL31;RPL34;RPL35A;RPL36;RPL38;RPL4;RPL7;RPL8;RPL9;RPS10;RPS13;RPS14;RPS15A;RPS16;RPS17;RPS18;RPS19;RPS20;RPS21;RPS23;RPS25;RPS26;RPS28;RPS3;RPS3A;RPS5;RPS7;RPS9;RPSA	pathway_Reactome	Blood Vessels	Systemic	COVID-19
rRNA processing	0.480453	1.78079	0	0.0494909	67	HSD17B10;NCL;RPL10A;RPL12;RPL13;RPL13A;RPL15;RPL18;RPL19;RPL22;RPL27;RPL27A;RPL31;RPL34;RPL35A;RPL36;RPL38;RPL4;RPL7;RPL8;RPL9;RPS10;RPS13;RPS14;RPS15A;RPS16;RPS17;RPS18;RPS19;RPS20;RPS21;RPS23;RPS25;RPS26;RPS28;RPS3;RPS3A;RPS5;RPS7;RPS9;RPSA	pathway_Reactome	Blood Vessels	Systemic	COVID-19
Major pathway of rRNA processing in the nucleolus and cytosol	0.479029	1.76134	0	0.0499983	65	NCL;RPL10A;RPL12;RPL13;RPL13A;RPL15;RPL18;RPL19;RPL22;RPL27;RPL27A;RPL31;RPL34;RPL35A;RPL36;RPL38;RPL4;RPL7;RPL8;RPL9;RPS10;RPS13;RPS14;RPS15A;RPS16;RPS17;RPS18;RPS19;RPS20;RPS21;RPS23;RPS25;RPS26;RPS28;RPS3;RPS3A;RPS5;RPS7;RPS9;RPSA	pathway_Reactome	Blood Vessels	Systemic	COVID-19
mitochondrial gene expression	0.654488	2.28933	0	0	49	C1QBP;COA3;DARS2;EARS2;GFM1;HSD17B10;IARS2;LARS2;LRPPRC;MRPL11;MRPL16;MRPL19;MRPL37;MRPL38;MRPL39;MRPL47;MRPL49;MRPS17;MRPS22;MRPS23;MRPS25;MRPS27;MRPS28;MRPS34;MRPS9;PNPT1;RMND1;SHMT2;SUPV3L1;TFAM;TUFM;UQCC1;UQCC2	geneontology_Biological_Process_noRedundant	Brain Medulla Oblongata	Systemic	COVID-19
extracellular structure organization	-0.608839	-2.2888	0	0	119	ANXA2;APOA2;BGN;CAPG;COL12A1;COL18A1;COL1A1;COL1A2;COL28A1;COL3A1;COL5A1;COL6A1;COL6A2;COL6A3;COL8A1;CTSG;DCN;ELANE;ELN;FBLN5;FBN1;FMOD;GPM6B;ICAM5;ITGB1;LAMA1;MYH11;PLTP;SPP1;TGFBI;TNXB;VWA1	geneontology_Biological_Process_noRedundant	Brain Medulla Oblongata	Systemic	Control
Collagen biosynthesis and modifying enzymes	-0.893083	-2.29102	0	0	18	COL12A1;COL18A1;COL1A1;COL1A2;COL21A1;COL28A1;COL3A1;COL5A1;COL6A1;COL6A2;COL6A3;COL8A1	pathway_Reactome	Brain Medulla Oblongata	Systemic	Control
ECM proteoglycans	-0.745187	-2.30644	0	0	41	BGN;COL1A1;COL1A2;COL3A1;COL5A1;COL6A1;COL6A2;COL6A3;DCN;FMOD;LAMA1;TNXB	pathway_Reactome	Brain Medulla Oblongata	Systemic	Control
Collagen formation	-0.842701	-2.30851	0	0	24	COL12A1;COL1A1;COL1A2;COL21A1;COL28A1;COL3A1;COL5A1;COL6A1;COL6A2;COL6A3	pathway_Reactome	Brain Medulla Oblongata	Systemic	Control
Protein digestion and absorption	-0.80325	-2.3158	0	0	28	COL12A1;COL1A1;COL1A2;COL21A1;COL3A1;COL5A1;COL6A1;COL6A2;COL6A3;ELN;SLC8A2	pathway_KEGG	Brain Medulla Oblongata	Systemic	Control
Extracellular matrix organization	-0.645596	-2.35415	0	0	98	BGN;COL12A1;COL18A1;COL1A1;COL1A2;COL21A1;COL28A1;COL3A1;COL5A1;COL6A1;COL6A2;COL6A3;COL8A1;CTSG;DCN;ELANE;ELN;FBLN5;FBN1;FMOD;ICAM5;LAMA1;SPP1;TNXB	pathway_Reactome	Brain Medulla Oblongata	Systemic	Control
Degradation of the extracellular matrix	-0.769789	-2.42204	0	0	41	COL12A1;COL18A1;COL1A1;COL1A2;COL3A1;COL5A1;COL6A1;COL6A2;COL6A3;COL8A1;CTSG;DCN;ELANE;ELN;FBN1;SPP1	pathway_Reactome	Brain Medulla Oblongata	Systemic	Control
Collagen degradation	-0.838792	-2.16933	0	0.000143483	18	COL12A1;COL18A1;COL1A1;COL1A2;COL3A1;COL5A1;COL6A1;COL6A2;COL6A3;COL8A1;ELANE	pathway_Reactome	Brain Medulla Oblongata	Systemic	Control
Collagen chain trimerization	-0.896231	-2.2018	0	0.000161419	15	COL12A1;COL18A1;COL1A1;COL1A2;COL21A1;COL28A1;COL3A1;COL5A1;COL6A1;COL6A2;COL6A3;COL8A1	pathway_Reactome	Brain Medulla Oblongata	Systemic	Control
bone development	-0.699374	-2.13913	0	0.000234791	39	ANO6;ANXA2;ANXA6;COL12A1;COL1A1;COL21A1;COL6A1;COL6A2;COL6A3;FBN1;LTF;SRC;TTC9;VWA1	geneontology_Biological_Process_noRedundant	Brain Medulla Oblongata	Systemic	Control
Assembly of collagen fibrils and other multimeric structures	-0.827315	-2.14569	0	0.00025827	19	COL12A1;COL18A1;COL1A1;COL1A2;COL3A1;COL5A1;COL6A1;COL6A2;COL6A3;COL8A1	pathway_Reactome	Brain Medulla Oblongata	Systemic	Control
response to type I interferon	0.74218	2.22029	0	0.000308557	23	IFIT1;IFIT2;ISG15;MX1;OAS2;OAS3;STAT1	geneontology_Biological_Process_noRedundant	Brain Medulla Oblongata	Systemic	COVID-19
Integrin cell surface interactions	-0.709756	-2.11915	0	0.00043045	36	COL18A1;COL1A1;COL1A2;COL3A1;COL5A1;COL6A1;COL6A2;COL6A3;COL8A1;FBN1;ICAM5;ITGB1;SPP1	pathway_Reactome	Brain Medulla Oblongata	Systemic	Control
Signaling by PDGF	-0.736544	-2.09671	0	0.000596008	26	COL3A1;COL4A1;COL5A1;COL6A1;COL6A2;COL6A3;PIK3CB;PIK3R1;SPP1;SRC;STAT6	pathway_Reactome	Brain Medulla Oblongata	Systemic	Control
Mitochondrial translation elongation	0.739134	2.14902	0	0.000822818	23	GFM1;MRPL11;MRPL16;MRPL19;MRPL37;MRPL38;MRPL39;MRPL47;MRPL49;MRPS17;MRPS22;MRPS23;MRPS25;MRPS27;MRPS28;MRPS34;MRPS9;TUFM	pathway_Reactome	Brain Medulla Oblongata	Systemic	COVID-19
Mitochondrial translation	0.718291	2.12198	0	0.00138851	24	GFM1;MRPL11;MRPL16;MRPL19;MRPL37;MRPL38;MRPL39;MRPL47;MRPL49;MRPS17;MRPS22;MRPS23;MRPS25;MRPS27;MRPS28;MRPS34;MRPS9;TUFM	pathway_Reactome	Brain Medulla Oblongata	Systemic	COVID-19
connective tissue development	-0.661693	-2.06236	0	0.00156807	42	ACTA2;ANXA2;COL12A1;COL1A1;COL21A1;COL5A1;COL6A1;COL6A2;COL6A3;RELA;TGFBI;VWA1	geneontology_Biological_Process_noRedundant	Brain Medulla Oblongata	Systemic	Control
Diseases associated with glycosaminoglycan metabolism	-0.813592	-2.04644	0	0.0016949	15	BGN;DCN;FMOD;OGN;PRELP	pathway_Reactome	Brain Medulla Oblongata	Systemic	Control
MET activates PTK2 signaling	-0.810008	-2.04914	0	0.00180789	16	COL1A1;COL1A2;COL3A1;COL5A1;ITGB1;LAMA1;SRC	pathway_Reactome	Brain Medulla Oblongata	Systemic	Control
heart morphogenesis	-0.697546	-2.03975	0	0.00186528	29	COL5A1;EGLN1;ELN;FKBP1A;ILK;NEDD4;OLFM1;PKP2;RYR2;S1PR1;TMED2;TPM1	geneontology_Biological_Process_noRedundant	Brain Medulla Oblongata	Systemic	Control
skin development	-0.589176	-2.04136	0	0.00197501	70	ANXA1;CASP14;CBFB;CD109;COL1A1;COL1A2;COL3A1;COL5A1;CSTA;DHCR24;FLNB;H2AFY2;IGFBP5;KRT76;PKP2;RELA;S100A7;TXNIP	geneontology_Biological_Process_noRedundant	Brain Medulla Oblongata	Systemic	Control
peptide cross-linking	-0.836482	-2.03687	0	0.00203897	13	ANXA1;BGN;COL3A1;DCN	geneontology_Biological_Process_noRedundant	Brain Medulla Oblongata	Systemic	Control
Interferon alpha/beta signaling	0.748189	2.06473	0	0.00205705	19	HLA-B;IFIT1;IFIT2;IFIT3;ISG15;MX1;OAS2;OAS3;STAT1	pathway_Reactome	Brain Medulla Oblongata	Systemic	COVID-19
Diseases of glycosylation	-0.710315	-2.03044	0	0.00209076	28	ALG1;BGN;DCN;FMOD;OGN;PRELP	pathway_Reactome	Brain Medulla Oblongata	Systemic	Control
G alpha (z) signalling events	-0.697616	-2.03183	0	0.0021953	28	ADCY1;ADCY2;ADCY5;ADCY9;GNAI2;GNAI3;GNB2;GNB3;GNB4;GNG12;GNG7;PRKCA;PRKCE;PRKCG;RGS20	pathway_Reactome	Brain Medulla Oblongata	Systemic	Control
Mitochondrial translation initiation	0.741688	2.06968	0	0.00234503	20	MRPL11;MRPL16;MRPL19;MRPL37;MRPL38;MRPL39;MRPL47;MRPL49;MRPS17;MRPS22;MRPS23;MRPS25;MRPS27;MRPS28;MRPS34;MRPS9	pathway_Reactome	Brain Medulla Oblongata	Systemic	COVID-19
MET promotes cell motility	-0.725502	-2.00461	0	0.00303187	24	COL1A1;COL1A2;COL3A1;COL5A1;ITGB1;LAMA1;SRC	pathway_Reactome	Brain Medulla Oblongata	Systemic	Control
Focal adhesion	-0.553595	-2.01223	0	0.00305228	90	ACTG1;ACTN1;COL1A1;COL1A2;COL4A1;COL4A2;COL6A1;COL6A2;COL6A3;DIAPH1;FLNA;FLNB;FLNC;GSK3B;ILK;ITGA7;ITGB1;LAMA1;LAMA5;MAPK3;MYL9;PIK3CB;PIK3R1;PRKCA;PRKCG;SPP1;SRC;TNXB;VCL	pathway_KEGG	Brain Medulla Oblongata	Systemic	Control
Syndecan interactions	-0.797102	-1.99917	0	0.00317457	17	ACTN1;COL1A1;COL1A2;COL3A1;COL5A1;ITGB1	pathway_Reactome	Brain Medulla Oblongata	Systemic	Control
Mitochondrial translation termination	0.717902	2.03001	0	0.00423164	21	MRPL11;MRPL16;MRPL19;MRPL37;MRPL38;MRPL39;MRPL47;MRPL49;MRPS17;MRPS22;MRPS23;MRPS25;MRPS27;MRPS28;MRPS34;MRPS9	pathway_Reactome	Brain Medulla Oblongata	Systemic	COVID-19
Pyruvate metabolism and Citric Acid (TCA) cycle	0.585875	2.0159	0	0.00447408	44	ADHFE1;CS;D2HGDH;DLAT;DLD;DLST;FAHD1;IDH3A;IDH3G;LDHB;MDH2;MPC2;NNT;PDHA1;PDHB;PDHX;PDK1;PDK2;PDK3;SDHD;SUCLA2;VDAC1	pathway_Reactome	Brain Medulla Oblongata	Systemic	COVID-19
ECM-receptor interaction	-0.663859	-1.97361	0	0.00609517	35	COL1A1;COL1A2;COL6A1;COL6A2;COL6A3;LAMA1;SPP1;SV2C;TNXB	pathway_KEGG	Brain Medulla Oblongata	Systemic	Control
muscle cell migration	-0.688076	-1.95231	0	0.00983413	25	ACE;ANXA1;APEX1;GSTP1;IGFBP5;ILK;LPAR1;SORL1;SRC;TPM1	geneontology_Biological_Process_noRedundant	Brain Medulla Oblongata	Systemic	Control
response to virus	0.522466	1.967	0	0.00987382	75	ABCF3;APOB;BCL2L1;BTBD17;DDX58;EIF2AK2;GBP1;HSPB1;IFI16;IFI44;IFI44L;IFIT1;IFIT2;IFIT3;ISG15;MX1;OAS2;OAS3;PRKRA;STAT1;TRIM25;ZC3HAV1	geneontology_Biological_Process_noRedundant	Brain Medulla Oblongata	Systemic	COVID-19
Amoebiasis	-0.602259	-1.94396	0	0.0110004	46	ACTN1;ADCY1;COL1A1;COL1A2;COL3A1;COL4A1;COL4A2;CTSG;GNAL;LAMA1;PIK3CB;PIK3R1;PLCB1;PRKCA;PRKCG;RAB7A;RELA;VCL	pathway_KEGG	Brain Medulla Oblongata	Systemic	Control
Proximal tubule bicarbonate reclamation	0.738756	1.94953	0	0.0125891	16	ATP1A1;ATP1A2;ATP1A3;ATP1A4;ATP1B1;ATP1B3;CA2;CA4;GLS;GLS2;GLUD1;MDH1;PCK2;SLC38A3	pathway_KEGG	Brain Medulla Oblongata	Systemic	COVID-19
Relaxin signaling pathway	-0.575813	-1.92279	0	0.0151734	58	ACTA2;ADCY1;ADCY2;ADCY5;ADCY9;COL1A1;COL1A2;COL3A1;COL4A1;COL4A2;GNAI2;GNAI3;GNB2;GNB3;GNB4;GNG12;GNG7;PIK3CB;PIK3R1;PLCB1;PRKCA;RELA;SRC	pathway_KEGG	Brain Medulla Oblongata	Systemic	Control
muscle tissue development	-0.555992	-1.9209	0	0.0154517	73	ACTN2;CALR;COL3A1;DCN;EGLN1;FKBP1A;FLNB;IGFBP5;ITGB1;MYH11;NLN;PKP2;PPP3CA;RYR2;S1PR1;SORBS2;TPM1	geneontology_Biological_Process_noRedundant	Brain Medulla Oblongata	Systemic	Control
Antiviral mechanism by IFN-stimulated genes	0.58632	1.92407	0	0.0176719	39	DDX58;IFIT1;ISG15;MX1;OAS2;OAS3;STAT1	pathway_Reactome	Brain Medulla Oblongata	Systemic	COVID-19
protein heterooligomerization	-0.586735	-1.90835	0	0.0179067	50	ANXA2;CAB39;CHMP2A;COL1A1;COL1A2;COL6A1;COL6A2;GRIN1;HBG2;ILK;LIMS1;PRKAB1;S100A10;SEPT11;SYT1	geneontology_Biological_Process_noRedundant	Brain Medulla Oblongata	Systemic	Control
GABA B receptor activation	-0.708994	-1.90077	0.00184843	0.0182746	21	ADCY1;ADCY2;ADCY5;ADCY9;GABBR2;GNAI2;GNAI3;GNAL;GNB2;GNB3;GNG12;GNG7	pathway_Reactome	Brain Medulla Oblongata	Systemic	Control
Activation of GABAB receptors	-0.708994	-1.90077	0.00184843	0.0182746	21	ADCY1;ADCY2;ADCY5;ADCY9;GABBR2;GNAI2;GNAI3;GNAL;GNB2;GNB3;GNG12;GNG7	pathway_Reactome	Brain Medulla Oblongata	Systemic	Control
PI3K-Akt signaling pathway	-0.51913	-1.90412	0	0.0186204	102	CDKN1B;CHRM1;COL1A1;COL1A2;COL4A1;COL6A1;COL6A2;COL6A3;EIF4E2;GNB2;GNB3;GNB4;GNG12;GNG7;GSK3B;ITGB1;LAMA1;LPAR1;MLST8;PIK3CB;PIK3R1;RELA;SGK3;SPP1;TNXB	pathway_KEGG	Brain Medulla Oblongata	Systemic	Control
Morphine addiction	-0.615206	-1.89611	0.00177305	0.0188765	39	ADCY1;ADCY2;ADCY5;ADCY9;GABBR2;GNAI2;GNAI3;GNB2;GNB3;GNB4;GNG12;GNG7;PDE10A;PDE1A;PDE1B;PDE2A;PRKCA;PRKCG	pathway_KEGG	Brain Medulla Oblongata	Systemic	Control
Immunoregulatory interactions between a Lymphoid and a non-Lymphoid cell	-0.751186	-1.89107	0.00181818	0.0200344	15	CD81;COL1A1;COL1A2;COL3A1;HLA-A;ICAM5;ITGB1;NPDC1	pathway_Reactome	Brain Medulla Oblongata	Systemic	Control
Opioid Signalling	-0.56834	-1.88317	0	0.0219888	54	ADCY1;ADCY2;ADCY5;ADCY9;GNAI2;GNAI3;GNAL;GNB2;GNB3;GNB4;GNG12;GNG7;ITPR1;PDE1A;PDE1B;PLCB1;PPP1R1B;PPP3CA;PPP3R1;PRKCA;PRKCG	pathway_Reactome	Brain Medulla Oblongata	Systemic	Control
Non-integrin membrane-ECM interactions	-0.631785	-1.87756	0	0.0227208	32	ACTN1;COL1A1;COL1A2;COL3A1;COL4A1;COL4A2;COL5A1;DAG1;HSPG2;ITGB1;LAMA1;LAMA5;LAMB2;LAMC1;PRKCA;VTN	pathway_Reactome	Brain Medulla Oblongata	Systemic	Control
skeletal system morphogenesis	-0.6453	-1.87222	0.00173913	0.0235092	32	ANXA2;COL12A1;COL1A1;COL21A1;COL6A1;COL6A2;COL6A3;LTF	geneontology_Biological_Process_noRedundant	Brain Medulla Oblongata	Systemic	Control
Ca2+ pathway	-0.654487	-1.87304	0	0.023856	25	CAMK2A;GNB2;GNB3;GNB4;GNG12;GNG7;ITPR1;PLCB1;PPP3CA;PPP3R1;PRKCA	pathway_Reactome	Brain Medulla Oblongata	Systemic	Control
Glucagon signaling in metabolic regulation	-0.677774	-1.86878	0.00185529	0.0240514	22	ADCY1;ADCY2;ADCY5;ADCY9;GNB2;GNB3;GNB4;GNG12;GNG7	pathway_Reactome	Brain Medulla Oblongata	Systemic	Control
Glycosaminoglycan metabolism	-0.668552	-1.8609	0	0.0269924	23	BGN;DCN;FMOD;OGN;PRELP	pathway_Reactome	Brain Medulla Oblongata	Systemic	Control
The citric acid (TCA) cycle and respiratory electron transport	0.468101	1.8834	0	0.0289529	116	ACAD9;ADHFE1;COX4I1;COX5A;CS;CYC1;CYCS;D2HGDH;DLAT;DLD;DLST;ECSIT;ETFB;ETFDH;FAHD1;FH;IDH3A;IDH3G;LDHB;LRPPRC;MDH2;ME1;MPC2;NDUFA10;NDUFA11;NDUFA2;NDUFA4;NDUFA5;NDUFA6;NDUFA8;NDUFAF4;NDUFB4;NDUFB8;NDUFC2;NDUFS1;NDUFS2;NDUFS3;NDUFS4;NDUFV1;NDUFV3;NNT;NUBPL;PDHA1;PDHB;PDHX;PDK1;PDK2;PDK3;SDHD;SLC25A27;SUCLA2;TACO1;TRAP1;UQCR10;UQCRB;UQCRC1;UQCRFS1;UQCRH;UQCRQ;VDAC1	pathway_Reactome	Brain Medulla Oblongata	Systemic	COVID-19
negative regulation of cellular component movement	-0.510439	-1.85292	0.00167785	0.0294243	85	ACTN1;APEX1;APOD;APOE;BCR;CALR;CD200;CD9;CDKN1B;COL3A1;DAG1;DCN;DDT;DPYSL3;FBLN1;GSTP1;HRG;IGFBP5;ILK;MAGI2;MECP2;MIF;PBLD;PLCB1;PTPRG;RAP2B;SCAI;SRGAP2;TPM1;VCL	geneontology_Biological_Process_noRedundant	Brain Medulla Oblongata	Systemic	Control
muscle organ development	-0.534355	-1.84268	0	0.0339956	69	ACTA1;ASS1;CENPF;COL3A1;COL6A3;CRYAB;DCN;EGLN1;FHL1;FKBP1A;FLNB;FLOT1;GPC1;ITGA7;LAMA5;MYL6;NLN;PKP2;PPP3CA;RHOA;RYR2;S100B;S1PR1;SRI;TAGLN;TPM1;UTRN	geneontology_Biological_Process_noRedundant	Brain Medulla Oblongata	Systemic	Control
Proteoglycans in cancer	-0.510661	-1.83833	0	0.034661	84	ACTG1;ANK2;CAMK2A;CAMK2B;CD44;CDC42;COL21A1;CTTN;DCN;EZR;FLNA;FLNB;FLNC;GPC1;HSPG2;ITGB1;ITPR1;ITPR2;LUM;MAPK1;MAPK3;MSN;PIK3CB;PIK3R1;PPP1CB;PRKCA;PRKCG;RAC1;RDX;RHOA;SRC;TIMP3;VTN	pathway_KEGG	Brain Medulla Oblongata	Systemic	Control
Signaling by MET	-0.566475	-1.82733	0	0.0367228	47	COL1A1;COL1A2;COL3A1;COL5A1;ITGB1;LAMA1;PIK3R1;PTPN1;SH3GL3;SRC	pathway_Reactome	Brain Medulla Oblongata	Systemic	Control
Vasopressin regulates renal water homeostasis via Aquaporins	-0.658231	-1.82861	0.00191939	0.0368722	24	ADCY1;ADCY2;ADCY5;ADCY9;GNB2;GNB3;GNB4;GNG12;GNG7	pathway_Reactome	Brain Medulla Oblongata	Systemic	Control
Aquaporin-mediated transport	-0.658231	-1.82861	0.00191939	0.0368722	24	ADCY1;ADCY2;ADCY5;ADCY9;GNB2;GNB3;GNB4;GNG12;GNG7	pathway_Reactome	Brain Medulla Oblongata	Systemic	Control
Cell-extracellular matrix interactions	-0.769554	-1.83075	0.00197239	0.0374779	13	ACTG1;ACTN1;FERMT2;FLNA;FLNC;ILK;ITGB1;LIMS1	pathway_Reactome	Brain Medulla Oblongata	Systemic	Control
GPVI-mediated activation cascade	-0.742522	-1.8227	0.00575816	0.0382925	13	COL1A1;COL1A2;PIK3CB	pathway_Reactome	Brain Medulla Oblongata	Systemic	Control
aminoglycan metabolic process	-0.618117	-1.81813	0.00184843	0.0404451	32	BGN;DCN;FMOD;OGN;PRELP	geneontology_Biological_Process_noRedundant	Brain Medulla Oblongata	Systemic	Control
NCAM1 interactions	-0.725681	-1.81546	0.00384615	0.0408928	15	COL3A1;COL5A1;COL6A1;COL6A2;COL6A3	pathway_Reactome	Brain Medulla Oblongata	Systemic	Control
cytochrome complex assembly	0.74988	1.85146	0.00217391	0.0410143	12	COA3;COA6;LYRM7;TIMM21;UQCC1;UQCC2;UQCR10;UQCRB	geneontology_Biological_Process_noRedundant	Brain Medulla Oblongata	Systemic	COVID-19
Regulation of lipolysis in adipocytes	-0.681524	-1.81093	0	0.0423414	21	ABHD5;ADCY1;ADCY2;ADCY5;ADCY9;GNAI2;GNAI3;NPY;PIK3CB;PIK3R1	pathway_KEGG	Brain Medulla Oblongata	Systemic	Control
negative regulation of locomotion	-0.500292	-1.80841	0	0.0427608	84	APEX1;APOD;APOE;BCR;CALR;CD200;COL3A1;DAG1;DCN;DDT;DPYSL3;ELANE;FBLN1;GSTP1;HRG;IGFBP5;ILK;MAGI2;MECP2;MIF;PBLD;PLCB1;PTPRG;RAP2B;SCAI;SRGAP2;TPM1;VCL	geneontology_Biological_Process_noRedundant	Brain Medulla Oblongata	Systemic	Control
AGE-RAGE signaling pathway in diabetic complications	-0.562126	-1.80245	0.00172712	0.0451734	42	CDKN1B;COL1A1;COL1A2;COL3A1;COL4A1;COL4A2;DIAPH1;F3;PIK3CB;PIK3R1;PLCB1;PLCD1;PLCD4;PRKCA;PRKCE;RELA	pathway_KEGG	Brain Medulla Oblongata	Systemic	Control
response to transforming growth factor beta	-0.535428	-1.79851	0.0016	0.0466999	54	CD109;COL1A1;COL1A2;COL3A1;FBN1;FMOD;FNTA;ITGB1;LIMS1;PDE2A;PENK;SRC	geneontology_Biological_Process_noRedundant	Brain Medulla Oblongata	Systemic	Control
Rap1 signaling pathway	-0.5067	-1.7959	0	0.0472035	74	ACTG1;ADCY1;ADCY2;ADCY5;ADCY9;GNAI2;GNAI3;GRIN1;ITGB1;LPAR1;MAGI2;MAP2K6;MAPK3;PFN1;PIK3CB;PIK3R1;PLCB1;PRKCA;PRKCG;RALA;RAPGEF4;RASGRP2;RGS14;SRC	pathway_KEGG	Brain Medulla Oblongata	Systemic	Control
tRNA Aminoacylation	0.564745	1.83143	0.00484262	0.0491487	33	AIMP1;DARS;DARS2;EARS2;FARSA;FARSB;IARS;IARS2;KARS;LARS;LARS2;PARS2;PPA1;QARS;TARS;VARS	pathway_Reactome	Brain Medulla Oblongata	Systemic	COVID-19
Neuronal System	0.619061	2.23017	0	0	165	ACHE;ACTN2;AKAP5;AP2A1;AP2A2;AP2B1;AP2M1;CACNA1E;CACNA2D3;CACNB1;CACNB3;CACNB4;CALM2;CAMK2A;CAMK2B;CAMK2D;CAMK4;CAMKK1;CHAT;DLG1;DLG2;DLG4;DLGAP1;DLGAP3;DNAJC5;EPB41;FLOT1;FLOT2;GABBR1;GABBR2;GABRA2;GABRB1;GABRB2;GABRG2;GAD2;GLS2;GNAL;GNG10;GRIA1;GRIA2;GRIA3;GRIN1;HOMER1;KCNF1;LIN7B;NAAA;NCALD;NPTN;NRXN1;NRXN3;NSF;PANX1;PDLIM5;PDPK1;PICK1;PLCB1;PPFIA2;PPFIA3;PRKACB;PRKCB;PRKCG;RAB3A;RASGRF2;RIMS1…	pathway_Reactome	Brain Basal Ganglia	Systemic	COVID-19
Transmission across Chemical Synapses	0.629219	2.21564	0	0	126	ACHE;ACTN2;AKAP5;AP2A1;AP2A2;AP2B1;AP2M1;CACNA1E;CACNA2D3;CACNB1;CACNB3;CACNB4;CALM2;CAMK2A;CAMK2B;CAMK2D;CAMK4;CAMKK1;CHAT;DLG1;DLG2;DLG4;DNAJC5;GABBR1;GABBR2;GABRA2;GABRB1;GABRB2;GABRG2;GAD2;GLS2;GNAL;GNG10;GRIA1;GRIA2;GRIA3;GRIN1;LIN7B;NAAA;NCALD;NPTN;NSF;PDPK1;PICK1;PLCB1;PPFIA2;PPFIA3;PRKACB;PRKCB;PRKCG;RAB3A;RASGRF2;RIMS1;SLC17A7;SLC32A1;SLC5A7;SLC6A3;SNAP25;STX1A;STXBP1;SYN1;SYN2;SYT1;TSPA…	pathway_Reactome	Brain Basal Ganglia	Systemic	COVID-19
synaptic vesicle cycle	0.606248	2.17808	0	0	117	AMPH;AP3D1;ATP2A2;BSN;CADPS2;CAMK2A;CNR1;CYFIP1;DGKI;DNAJC5;DNM1;DOC2A;ERC2;NCS1;NRXN1;PACSIN1;PCLO;PIP5K1C;PPFIA2;PPP3CB;PRKCB;PRKCG;PRRT2;RAB27B;RAB3A;RAB3B;RAPGEF4;RIMS1;SEPT5;SH3GL1;SLC17A7;SLC32A1;SNAP25;SNAP47;SNCA;STX1A;STXBP1;STXBP5L;SV2A;SYN1;SYN2;SYP;SYT1;SYT12;SYT5;SYT7;TH;UNC13A;VAMP2	geneontology_Biological_Process_noRedundant	Brain Basal Ganglia	Systemic	COVID-19
regulation of trans-synaptic signaling	0.571326	2.12966	0	0.00048422	190	ACHE;ATP2A2;BAIAP2;CACNB3;CAMK2A;CAMK2B;CLSTN1;CNR1;CYFIP1;DGKB;DGKE;DGKI;DLG4;DNM1;EPHA4;FLOT1;GRIA1;GRID1;GRIN1;GRM2;GRM3;GRM7;HOMER1;IGSF9B;IQSEC2;LGI1;NCDN;NCS1;NISCH;NPTN;NPTX1;NPTXR;NRGN;NRXN1;NTNG1;PLCB1;PLCL2;PPFIA2;PPFIA3;PPP1R9A;PPP1R9B;PPP3CA;PPP3CB;PRKAR2B;PRKCB;PRKCE;PRKCG;PRRT2;PTK2B;PXK;RAB26;RAB3A;RAB3B;RAPGEF2;RGS14;RIMS1;RIN1;SEPT5;SH3GL1;SHANK3;SHISA7;SIPA1L1;SLC7A11;SLC8A2;SNA…	geneontology_Biological_Process_noRedundant	Brain Basal Ganglia	Systemic	COVID-19
Olfactory transduction	0.802989	2.08786	0	0.00116213	20	CALM2;CALML3;CAMK2A;CAMK2B;CAMK2D;GNAL;NCALD;PDE1A;PDE1B;PDE2A;PRKACB;SLC8A1;SLC8A2	pathway_KEGG	Brain Basal Ganglia	Systemic	COVID-19
vesicle-mediated transport in synapse	0.578416	2.05563	0	0.00145266	114	AMPH;AP2B1;AP3B2;AP3D1;AP3M2;ATP2A2;CADPS2;CAMK2A;CLSTN1;CNR1;DGKI;DNAJC5;DNM1;DOC2A;ERC2;HPCA;NCS1;PACSIN1;PCLO;PIP5K1C;PPFIA2;PPFIA3;PPP3CB;PRKCB;PRKCG;PRRT2;RAB27B;RAB3A;RIMS1;SEPT5;SH3GL1;SLC17A7;SNAP25;SNAP47;SNCA;STX1A;STXBP1;STXBP5L;SV2A;SYN1;SYP;SYT1;SYT12;SYT5;SYT7;UNC13A;VAMP2	geneontology_Biological_Process_noRedundant	Brain Basal Ganglia	Systemic	COVID-19
synaptic transmission, glutamatergic	0.694745	2.05611	0	0.00166018	34	CNR1;DGKI;GRIA2;GRID1;GRIN1;GRM2;GRM3;GRM7;HOMER1;NRXN1;PTK2B;SHANK3;SHC3;SLC17A7;STXBP1;SYT1;TPRG1L;UNC13A	geneontology_Biological_Process_noRedundant	Brain Basal Ganglia	Systemic	COVID-19
cognition	0.604059	2.0647	0	0.00193688	93	ATP8A1;CAMK4;CHRM1;CNR1;DGKI;DLG4;GPR155;GRIA1;GRIN1;NPTN;NRGN;NRXN1;NRXN3;PDE1B;PLCB1;PPP1R1B;PPP3CB;PRKAR2B;PRKCG;RGS14;RIN1;SHANK3;SHC3;SHISA7;SLC17A7;SLC7A11;SLC8A2;SNAP25;SYNGAP1;SYNPO;TH	geneontology_Biological_Process_noRedundant	Brain Basal Ganglia	Systemic	COVID-19
calcium ion regulated exocytosis	0.605058	2.02729	0	0.00269011	78	ATP2A2;CADPS2;CAMK2A;CNR1;DGKI;DNAJC5;DOC2A;ERC2;NCS1;PCLO;PIP5K1C;PPFIA2;PPP3CB;PRKCB;PRKCG;PRRT2;RAB3A;RAPGEF4;RIMS1;SEPT5;SNAP25;SNAP47;STX1A;STXBP1;STXBP5L;SV2A;SYN1;SYP;SYT1;SYT12;SYT5;SYT7;UNC13A;VAMP2	geneontology_Biological_Process_noRedundant	Brain Basal Ganglia	Systemic	COVID-19
Complement and coagulation cascades	0.732742	2.01003	0	0.00298602	24	A2M;C1QB;C1QC;C3;C4BPA;C9;F13A1;FGB;FGG;KNG1;SERPINA1;SERPIND1;SERPING1;VTN;VWF	pathway_KEGG	Brain Basal Ganglia	Systemic	COVID-19
neurotransmitter transport	0.556946	2.01049	0	0.00325748	130	ADA;ATP2A2;CADPS2;CAMK2A;CHAT;CNR1;DGKI;DNAJC5;DOC2A;ERC2;FLOT1;GABRA2;LIN7B;NAAA;NCS1;NRXN1;PCLO;PIP5K1C;PPFIA2;PPP1R9A;PRKCB;PRKCG;PRRT2;RAB3A;RAB3B;RIMS1;SEPT5;SLC17A7;SLC25A22;SLC32A1;SLC5A7;SLC6A17;SLC6A3;SLC7A11;SNAP25;SNAP47;SNCA;STX1A;STXBP1;STXBP5L;SV2A;SV2B;SV2C;SYN1;SYN2;SYP;SYT1;SYT12;SYT5;SYT7;TH;UNC13A;VAMP2	geneontology_Biological_Process_noRedundant	Brain Basal Ganglia	Systemic	COVID-19
Amphetamine addiction	0.696827	2.01154	0	0.00338954	35	CALM2;CALML3;CAMK2A;CAMK2B;CAMK2D;CAMK4;GRIA1;GRIA2;GRIA3;GRIN1;PPP1R1B;PPP3CA;PPP3CB;PPP3R1;PRKACB;PRKCB;PRKCG;SLC6A3;STX1A;TH	pathway_KEGG	Brain Basal Ganglia	Systemic	COVID-19
Trafficking of AMPA receptors	0.730694	1.96268	0	0.0069866	25	AKAP5;AP2A1;AP2A2;AP2B1;AP2M1;CAMK2A;CAMK2B;CAMK2D;DLG1;DLG4;GRIA1;GRIA2;GRIA3;NSF;PICK1;PRKCB;PRKCG;TSPAN7	pathway_Reactome	Brain Basal Ganglia	Systemic	COVID-19
Glutamate binding, activation of AMPA receptors and synaptic plasticity	0.730694	1.96268	0	0.0069866	25	AKAP5;AP2A1;AP2A2;AP2B1;AP2M1;CAMK2A;CAMK2B;CAMK2D;DLG1;DLG4;GRIA1;GRIA2;GRIA3;NSF;PICK1;PRKCB;PRKCG;TSPAN7	pathway_Reactome	Brain Basal Ganglia	Systemic	COVID-19
Ras activation upon Ca2+ influx through NMDA receptor	0.788599	1.94958	0	0.00751965	15	ACTN2;CALM2;CAMK2A;CAMK2B;CAMK2D;DLG1;DLG2;DLG4;GRIN1;RASGRF2	pathway_Reactome	Brain Basal Ganglia	Systemic	COVID-19
Serotonin Neurotransmitter Release Cycle	0.831386	1.95037	0	0.00786857	13	PPFIA2;PPFIA3;RAB3A;RIMS1;SNAP25;STX1A;STXBP1;SYN1;SYN2;SYT1;VAMP2	pathway_Reactome	Brain Basal Ganglia	Systemic	COVID-19
intraspecies interaction between organisms	0.810803	1.95145	0	0.00826402	14	GRID1;GRIN1;MKKS;NRXN1;NRXN3;PPP3CB;SHANK3;TH;VPS13A	geneontology_Biological_Process_noRedundant	Brain Basal Ganglia	Systemic	COVID-19
Acetylcholine Neurotransmitter Release Cycle	0.841528	1.94341	0	0.00833934	12	CHAT;PPFIA2;PPFIA3;RAB3A;RIMS1;SLC5A7;SNAP25;STX1A;STXBP1;SYT1;VAMP2	pathway_Reactome	Brain Basal Ganglia	Systemic	COVID-19
CREB phosphorylation through the activation of Ras	0.744442	1.94093	0	0.00841013	21	ACTN2;CALM2;CAMK2A;CAMK2B;CAMK2D;DLG1;DLG2;DLG4;GRIN1;PDPK1;RASGRF2	pathway_Reactome	Brain Basal Ganglia	Systemic	COVID-19
heart morphogenesis	0.675781	1.91805	0.00143885	0.00851559	31	COL5A1;DSP;ELN;OLFM1;RYR2;TAB1;TH;VANGL2	geneontology_Biological_Process_noRedundant	Brain Basal Ganglia	Systemic	COVID-19
Glutamate Neurotransmitter Release Cycle	0.771271	1.93266	0	0.00866984	16	GLS;GLS2;PPFIA2;PPFIA3;RAB3A;RIMS1;SLC17A7;SNAP25;STX1A;STXBP1;SYT1;VAMP2	pathway_Reactome	Brain Basal Ganglia	Systemic	COVID-19
Protein-protein interactions at synapses	0.638728	1.93148	0	0.00871595	44	DLG1;DLG2;DLG4;DLGAP1;DLGAP3;EPB41;FLOT1;FLOT2;GRIA1;GRIA3;GRIN1;HOMER1;LIN7B;NRXN1;NRXN3;PDLIM5;PPFIA2;PPFIA3;SHANK3;SIPA1L1;STX1A;STXBP1;SYT1;SYT12;SYT7	pathway_Reactome	Brain Basal Ganglia	Systemic	COVID-19
Post NMDA receptor activation events	0.703465	1.91295	0	0.00877843	27	ACTN2;CALM2;CAMK2A;CAMK2B;CAMK2D;CAMK4;CAMKK1;DLG1;DLG2;DLG4;GRIN1;PDPK1;PRKACB;RASGRF2	pathway_Reactome	Brain Basal Ganglia	Systemic	COVID-19
Phase 0 - rapid depolarisation	0.770242	1.9095	0.00151057	0.00880675	18	CACNA2D3;CACNB1;CACNB3;CACNB4;CALM2;CAMK2A;CAMK2B;CAMK2D;SCN2A;SCN3B;SCN4B;SCN8A	pathway_Reactome	Brain Basal Ganglia	Systemic	COVID-19
response to alkaloid	0.619024	1.91816	0	0.00881972	48	ADA;CNR1;GRIN1;HOMER1;PENK;PPP1R1B;PPP1R9B;PRKCE;PRKCG;PTK2B;RYR2;SLC6A3;SLC8A1;SNCA;TH	geneontology_Biological_Process_noRedundant	Brain Basal Ganglia	Systemic	COVID-19
chemical synaptic transmission, postsynaptic	0.653888	1.9141	0.00140252	0.00884508	34	BAIAP2;CACNB3;DGKI;DLG4;GRIN1;IGSF9B;NRXN1;PPP1R9A;PPP3CA;PTK2B;RIMS1;SH3GL1;SHANK3;SLC17A7;SNCA;STX1A	geneontology_Biological_Process_noRedundant	Brain Basal Ganglia	Systemic	COVID-19
Tuberculosis	0.618815	1.91871	0	0.00885943	47	ATP6AP1;ATP6V0A1;ATP6V0C;ATP6V0D1;ATP6V1H;BID;C3;CALM2;CALML3;CAMK2A;CAMK2B;CAMK2D;CD14;CORO1A;LAMP2;MAPK10;PPP3CA;PPP3CB;PPP3R1;STAT1	pathway_KEGG	Brain Basal Ganglia	Systemic	COVID-19
response to anesthetic	0.642851	1.92335	0	0.00894838	37	ADA;CNR1;GRIN1;HOMER1;HPCA;PENK;PPP1R1B;PPP1R9B;PRKCE;PRKCG;PTK2B;SLC6A3;SNCA	geneontology_Biological_Process_noRedundant	Brain Basal Ganglia	Systemic	COVID-19
glutamate receptor signaling pathway	0.692996	1.91951	0	0.00905118	28	DLG4;GRIA1;GRIA2;GRIA3;GRID1;GRIN1;GRM2;GRM3;HOMER1;NECAB2;PLCB1;PTK2B;SHANK3;SHISA7;UNC13A	geneontology_Biological_Process_noRedundant	Brain Basal Ganglia	Systemic	COVID-19
Neurotransmitter receptors and postsynaptic signal transmission	0.589783	1.93277	0	0.00910333	77	ACTN2;AKAP5;AP2A1;AP2A2;AP2B1;AP2M1;CALM2;CAMK2A;CAMK2B;CAMK2D;CAMK4;CAMKK1;DLG1;DLG2;DLG4;GABBR1;GABRA2;GABRB1;GABRB2;GABRG2;GNAL;GNG10;GRIA1;GRIA2;GRIA3;GRIN1;NCALD;NPTN;NSF;PDPK1;PICK1;PLCB1;PRKACB;PRKCB;PRKCG;RASGRF2;TSPAN7	pathway_Reactome	Brain Basal Ganglia	Systemic	COVID-19
protein activation cascade	0.692046	1.92735	0	0.00926333	29	A2M;APCS;C1QB;C1QC;C3;C4BPA;C9;CRP;F13A1;FBLN1;FGB;FGG;KNG1;PHB2;SERPING1;VTN;VWF	geneontology_Biological_Process_noRedundant	Brain Basal Ganglia	Systemic	COVID-19
Dopamine Neurotransmitter Release Cycle	0.757394	1.92348	0	0.00932123	18	LIN7B;PPFIA2;PPFIA3;RAB3A;RIMS1;SNAP25;STX1A;STXBP1;SYN1;SYN2;SYT1;VAMP2	pathway_Reactome	Brain Basal Ganglia	Systemic	COVID-19
ammonium transport	0.677713	1.89948	0	0.00988378	28	ADA;CNR1;RAB3B;SLC5A7;SLC6A3;SNCA;SYT1;SYT12;SYT5;SYT7;VAMP2	geneontology_Biological_Process_noRedundant	Brain Basal Ganglia	Systemic	COVID-19
Wnt signaling pathway	0.641295	1.89739	0	0.0101271	35	CAMK2A;CAMK2B;CAMK2D;CSNK1E;CTBP1;MAPK10;PLCB1;PPP3CA;PPP3CB;PPP3R1;PRKACB;PRKCB;PRKCG;ROCK2;VANGL2	pathway_KEGG	Brain Basal Ganglia	Systemic	COVID-19
Neurotransmitter release cycle	0.644399	1.89961	0	0.0101833	37	CHAT;DNAJC5;GAD2;GLS2;LIN7B;NAAA;PPFIA2;PPFIA3;RAB3A;RIMS1;SLC17A7;SLC32A1;SLC5A7;SNAP25;STX1A;STXBP1;SYN1;SYN2;SYT1;VAMP2	pathway_Reactome	Brain Basal Ganglia	Systemic	COVID-19
Neurexins and neuroligins	0.674416	1.89482	0	0.0102493	31	DLG2;DLG4;DLGAP1;DLGAP3;EPB41;GRIN1;HOMER1;LIN7B;NRXN1;NRXN3;PDLIM5;SHANK3;SIPA1L1;STX1A;STXBP1;SYT1;SYT12;SYT7	pathway_Reactome	Brain Basal Ganglia	Systemic	COVID-19
Selenocysteine synthesis	-0.511095	-2.04597	0	0.0120069	75	EEFSEC;RPL10A;RPL11;RPL12;RPL17;RPL18A;RPL21;RPL22;RPL23A;RPL24;RPL26;RPL28;RPL29;RPL31;RPL34;RPL35;RPL35A;RPL36;RPL38;RPL39;RPL5;RPL6;RPL7A;RPLP0;RPLP1;RPLP2;RPS12;RPS13;RPS14;RPS15A;RPS16;RPS18;RPS19;RPS2;RPS20;RPS23;RPS25;RPS26;RPS27;RPS27L;RPS3;RPS4X;RPS5;RPS8;RPSA;SARS	pathway_Reactome	Brain Basal Ganglia	Systemic	Control
Cocaine addiction	0.709651	1.88227	0	0.0125112	21	DLG4;GRIA2;GRIN1;GRM2;GRM3;SLC6A3;TH	pathway_KEGG	Brain Basal Ganglia	Systemic	COVID-19
Elastic fibre formation	0.862922	1.87541	0	0.0128318	10	EFEMP1;ELN;FBLN1;FBLN5;FN1;MFAP4;VTN	pathway_Reactome	Brain Basal Ganglia	Systemic	COVID-19
Molecules associated with elastic fibres	0.862922	1.87541	0	0.0128318	10	EFEMP1;ELN;FBLN1;FBLN5;FN1;MFAP4;VTN	pathway_Reactome	Brain Basal Ganglia	Systemic	COVID-19
Activation of NMDA receptors and postsynaptic events	0.670484	1.87848	0	0.013023	31	ACTN2;CALM2;CAMK2A;CAMK2B;CAMK2D;CAMK4;CAMKK1;DLG1;DLG2;DLG4;GRIA1;GRIA2;GRIA3;GRIN1;PDPK1;PRKACB;RASGRF2	pathway_Reactome	Brain Basal Ganglia	Systemic	COVID-19
Eukaryotic Translation Termination	-0.510754	-2.04695	0	0.0132596	76	ETF1;RPL10A;RPL11;RPL12;RPL17;RPL18A;RPL21;RPL22;RPL23A;RPL24;RPL26;RPL28;RPL29;RPL31;RPL34;RPL35;RPL35A;RPL36;RPL38;RPL39;RPL5;RPL6;RPL7A;RPLP0;RPLP1;RPLP2;RPS12;RPS13;RPS14;RPS15A;RPS16;RPS18;RPS19;RPS2;RPS20;RPS23;RPS25;RPS26;RPS27;RPS27L;RPS3;RPS4X;RPS5;RPS8;RPSA;TRMT112	pathway_Reactome	Brain Basal Ganglia	Systemic	Control
regulation of neurotransmitter levels	0.507217	1.87111	0	0.0138888	166	ACHE;ATP2A2;CADPS2;CAMK2A;CD47;CHAT;CNR1;DGKI;DNAJC5;DOC2A;ERC2;FLOT1;GABRA2;LIN7B;NAAA;NCS1;NRXN1;PCLO;PDE1B;PIP5K1C;PPFIA2;PPP1R9A;PRKCB;PRKCG;PRRT2;PTK2B;RAB3A;RAB3B;RIMS1;SEPT5;SIRPA;SLC17A7;SLC32A1;SLC5A7;SLC6A3;SLC7A11;SNAP25;SNAP47;SNCA;STX1A;STXBP1;STXBP5L;SV2A;SYN1;SYN2;SYP;SYT1;SYT12;SYT5;SYT7;TH;UNC13A;VAMP2	geneontology_Biological_Process_noRedundant	Brain Basal Ganglia	Systemic	COVID-19
Peptide chain elongation	-0.518588	-2.05038	0	0.01475	74	EEF1A1;EEF2;RPL10A;RPL11;RPL12;RPL17;RPL18A;RPL21;RPL22;RPL23A;RPL24;RPL26;RPL28;RPL29;RPL31;RPL34;RPL35;RPL35A;RPL36;RPL38;RPL39;RPL5;RPL6;RPL7A;RPLP0;RPLP1;RPLP2;RPS12;RPS13;RPS14;RPS15A;RPS16;RPS18;RPS19;RPS2;RPS20;RPS23;RPS25;RPS26;RPS27;RPS27L;RPS3;RPS4X;RPS5;RPS8;RPSA	pathway_Reactome	Brain Basal Ganglia	Systemic	Control
CREB phosphorylation through the activation of CaMKII	0.7863	1.8643	0.00309598	0.0149186	13	ACTN2;CALM2;CAMK2A;CAMK2B;CAMK2D;DLG1;DLG2;DLG4;GRIN1	pathway_Reactome	Brain Basal Ganglia	Systemic	COVID-19
Ribosome	-0.516431	-2.06925	0	0.0153796	80	FAU;MRPL11;MRPL16;MRPS17;MRPS9;RPL10A;RPL11;RPL12;RPL17;RPL18A;RPL21;RPL22;RPL23A;RPL24;RPL26;RPL28;RPL29;RPL31;RPL34;RPL35;RPL35A;RPL36;RPL38;RPL39;RPL5;RPL6;RPL7A;RPLP0;RPLP1;RPLP2;RPS12;RPS13;RPS14;RPS15A;RPS16;RPS18;RPS19;RPS2;RPS20;RPS23;RPS25;RPS26;RPS27;RPS27L;RPS3;RPS4X;RPS5;RPS8;RPSA	pathway_KEGG	Brain Basal Ganglia	Systemic	Control
SRP-dependent cotranslational protein targeting to membrane	-0.505169	-2.0565	0	0.0155415	88	DDOST;RPL10A;RPL11;RPL12;RPL17;RPL18A;RPL21;RPL22;RPL23A;RPL24;RPL26;RPL28;RPL29;RPL31;RPL34;RPL35;RPL35A;RPL36;RPL38;RPL39;RPL5;RPL6;RPL7A;RPLP0;RPLP1;RPLP2;RPS12;RPS13;RPS14;RPS15A;RPS16;RPS18;RPS19;RPS2;RPS20;RPS23;RPS25;RPS26;RPS27;RPS27L;RPS3;RPS4X;RPS5;RPS8;RPSA;SEC11C;SEC61B;SPCS1;SRP14;SRP72;SRP9;SRPRB	pathway_Reactome	Brain Basal Ganglia	Systemic	Control
Viral mRNA Translation	-0.513203	-2.01226	0	0.0166687	72	RPL10A;RPL11;RPL12;RPL17;RPL18A;RPL21;RPL22;RPL23A;RPL24;RPL26;RPL28;RPL29;RPL31;RPL34;RPL35;RPL35A;RPL36;RPL38;RPL39;RPL5;RPL6;RPL7A;RPLP0;RPLP1;RPLP2;RPS12;RPS13;RPS14;RPS15A;RPS16;RPS18;RPS19;RPS2;RPS20;RPS23;RPS25;RPS26;RPS27;RPS27L;RPS3;RPS4X;RPS5;RPS8;RPSA	pathway_Reactome	Brain Basal Ganglia	Systemic	Control
Synaptic vesicle cycle	0.608849	1.85355	0	0.0170265	41	AP2A1;AP2A2;AP2B1;AP2M1;ATP6V0A1;ATP6V0C;ATP6V0D1;ATP6V1A;ATP6V1C1;ATP6V1D;ATP6V1E1;ATP6V1H;CLTA;CLTC;CLTCL1;DNM1;DNM3;NSF;RAB3A;RIMS1;SLC17A7;SLC32A1;SNAP25;STX1A;STX1B;STXBP1;SYT1;UNC13A;VAMP2	pathway_KEGG	Brain Basal Ganglia	Systemic	COVID-19
Eukaryotic Translation Elongation	-0.528845	-2.10869	0	0.0172683	78	EEF1A1;EEF1B2;EEF1D;EEF1G;EEF2;RPL10A;RPL11;RPL12;RPL17;RPL18A;RPL21;RPL22;RPL23A;RPL24;RPL26;RPL28;RPL29;RPL31;RPL34;RPL35;RPL35A;RPL36;RPL38;RPL39;RPL5;RPL6;RPL7A;RPLP0;RPLP1;RPLP2;RPS12;RPS13;RPS14;RPS15A;RPS16;RPS18;RPS19;RPS2;RPS20;RPS23;RPS25;RPS26;RPS27;RPS27L;RPS3;RPS4X;RPS5;RPS8;RPSA	pathway_Reactome	Brain Basal Ganglia	Systemic	Control
synapse organization	0.502747	1.84857	0	0.017718	153	ACHE;ACTN1;ANK3;BAIAP2;BSN;CACNB1;CACNB3;CACNB4;CAMK2B;CAMKV;CLSTN1;CNKSR2;CYFIP1;DGKB;DLG1;DLG2;DLG4;DLGAP3;EPHA4;ERC2;GAP43;GPHN;GPM6A;GRIN1;HOMER1;IGSF21;IGSF9B;L1CAM;MAGI2;MYH10;MYO5A;NGEF;NPTN;NRXN1;NTNG1;OPA1;PCLO;PDLIM5;PICK1;PPFIA2;PPP1R9A;RAB3A;SEPT11;SHANK3;SHISA7;SIPA1L1;SLC7A11;SNCA;SYN1;SYNGAP1;SYNPO;TNC;TPBG;UNC13A;WASF1;WASL	geneontology_Biological_Process_noRedundant	Brain Basal Ganglia	Systemic	COVID-19
Cholesterol biosynthesis	-0.755739	-2.07659	0	0.0183476	15	DHCR24;DHCR7;FDPS;HMGCS1;LSS;MSMO1;MVK	pathway_Reactome	Brain Basal Ganglia	Systemic	Control
regulation of animal organ morphogenesis	0.674624	1.84343	0	0.0189384	24	AP2A1;AP2A2;AP2B1;AP2M1;BASP1;CLTC;MAGI2;PHB2;STAT1;VANGL2	geneontology_Biological_Process_noRedundant	Brain Basal Ganglia	Systemic	COVID-19
regulation of postsynaptic membrane neurotransmitter receptor levels	0.635895	1.83958	0.00140449	0.0198951	34	AP2B1;CLSTN1;CPT1C;DLG1;DLG2;DLG4;DNM1;DNM3;FLOT2;GPHN;GRIPAP1;HPCA;IQSEC2;LGI1;SNAP25;SNAP47;STX1B;SYNJ1;VPS35	geneontology_Biological_Process_noRedundant	Brain Basal Ganglia	Systemic	COVID-19
protein localization to synapse	0.622644	1.83426	0	0.0210996	35	BAIAP2;BSN;CLSTN1;DLG1;DLG4;GRIN1;IQSEC2;LGI1;NRXN1;PCLO;RAB27B;SNAP25;SNAP47	geneontology_Biological_Process_noRedundant	Brain Basal Ganglia	Systemic	COVID-19
vesicle localization	0.503031	1.83202	0	0.0213057	159	ACTN4;ADCY1;AP3B2;AP3D1;AP3M2;AP3S1;ATP2A2;CADPS2;CAMK2A;CD59;CNR1;CPLX2;DGKI;DNAJC5;DNM1;DNM3;DOC2A;DYNC1H1;ERC2;EXOC4;GIT1;GRIA1;GRIPAP1;HTT;KIAA1107;KIF3B;KIFAP3;MAGI2;MKKS;MYO5A;NAPA;NCS1;NLGN2;NSF;PCLO;PIP5K1C;PPFIA2;PPFIA3;PRKCB;PRKCG;PRRT2;RAB27B;RAB3A;RIMS1;SEC13;SEC23A;SEPT5;SERPINA1;SNAP25;SNAP47;SNCA;STX1A;STX1B;STXBP1;STXBP5L;SV2A;SYN1;SYN2;SYNJ1;SYP;SYT1;SYT12;SYT5;SYT7;TRAPPC1;TRAPP…	geneontology_Biological_Process_noRedundant	Brain Basal Ganglia	Systemic	COVID-19
Effects of PIP2 hydrolysis	0.76421	1.82594	0.003125	0.0225113	15	DGKB;DGKE;DGKI;ITPR1;MGLL;PRKCE;RASGRP2	pathway_Reactome	Brain Basal Ganglia	Systemic	COVID-19
Binding and Uptake of Ligands by Scavenger Receptors	0.660203	1.82271	0.0015015	0.0231263	25	ALB;APOB;FTH1;FTL;HBA2;HP;HSPH1;JCHAIN;SAA1	pathway_Reactome	Brain Basal Ganglia	Systemic	COVID-19
Norepinephrine Neurotransmitter Release Cycle	0.799501	1.81526	0.00309598	0.0247617	11	PPFIA2;PPFIA3;RAB3A;RIMS1;SNAP25;STX1A;STXBP1;SYT1;VAMP2	pathway_Reactome	Brain Basal Ganglia	Systemic	COVID-19
Activation of gene expression by SREBF (SREBP)	-0.704828	-1.97042	0	0.0254707	15	DHCR7;FDPS;HMGCS1;LSS;MVK	pathway_Reactome	Brain Basal Ganglia	Systemic	Control
Cardiac conduction	0.587572	1.80456	0	0.0278837	48	ATP1B3;ATP2A2;ATP2B1;CACNA2D3;CACNB1;CACNB3;CACNB4;CALM2;CAMK2A;CAMK2B;CAMK2D;FXYD7;ITPR1;RYR2;SCN2A;SCN3B;SCN4B;SCN8A;SLC8A1;SLC8A2;STIM1	pathway_Reactome	Brain Basal Ganglia	Systemic	COVID-19
exocytic process	0.562439	1.80327	0	0.0279951	54	CADPS2;CAMK2A;ERC2;PPFIA3;PRRT2;RAB3A;RAB3B;RAB3C;SEPT5;SNAP25;SNAP47;STX1A;STXBP1;SV2A;SYT1;SYT7;UNC13A;VAMP2	geneontology_Biological_Process_noRedundant	Brain Basal Ganglia	Systemic	COVID-19
sensory organ morphogenesis	0.632645	1.80529	0	0.028122	31	COL5A1;COL8A1;EFEMP1;GJB6;TH;THY1;VANGL2	geneontology_Biological_Process_noRedundant	Brain Basal Ganglia	Systemic	COVID-19
Terpenoid backbone biosynthesis	-0.744893	-1.94251	0.00549451	0.0321082	12	FDPS;FNTA;FNTB;HMGCS1;MVK	pathway_KEGG	Brain Basal Ganglia	Systemic	Control
Selenoamino acid metabolism	-0.511813	-2.11055	0	0.0334573	90	AIMP1;AIMP2;CBS;DARS;EEFSEC;HNMT;IARS;MARS;QARS;RPL10A;RPL11;RPL12;RPL17;RPL18A;RPL21;RPL22;RPL23A;RPL24;RPL26;RPL28;RPL29;RPL31;RPL34;RPL35;RPL35A;RPL36;RPL38;RPL39;RPL5;RPL6;RPL7A;RPLP0;RPLP1;RPLP2;RPS12;RPS13;RPS14;RPS15A;RPS16;RPS18;RPS19;RPS2;RPS20;RPS23;RPS25;RPS26;RPS27;RPS27L;RPS3;RPS4X;RPS5;RPS8;RPSA;SARS	pathway_Reactome	Brain Basal Ganglia	Systemic	Control
Biosynthesis of unsaturated fatty acids	-0.729679	-1.94504	0	0.0341441	13	ACAA1;ACOT2;ACOT7;ACOX1;ACOX3;HACD3;HSD17B12;SCD;SCD5;SCP2	pathway_KEGG	Brain Basal Ganglia	Systemic	Control
regulation of neurotransmitter receptor activity	0.725137	1.78786	0.0030349	0.0345821	15	DLG4;HOMER1;NPTX1;NPTXR;PTK2B;SHANK3	geneontology_Biological_Process_noRedundant	Brain Basal Ganglia	Systemic	COVID-19
Plasma lipoprotein assembly, remodeling, and clearance	0.664748	1.77555	0.00441176	0.0393152	24	A2M;ALB;AP2A1;AP2A2;AP2B1;AP2M1;APOA1;APOA2;APOB;CLTC;LPL;NCEH1;PRKACB	pathway_Reactome	Brain Basal Ganglia	Systemic	COVID-19
GPCR downstream signalling	0.488911	1.77695	0	0.0393601	161	ADCY5;ANXA1;APOA1;APOA2;APOB;ARHGEF2;ARHGEF7;C3;CALCB;CALM2;CAMK4;CHRM1;CNR1;DGKB;DGKE;DGKI;GABBR1;GABBR2;GNAL;GNAO1;GNAZ;GNG10;GPC1;GPR37;GRM2;GRM3;GRM7;ITPR1;KNG1;LPL;MGLL;NAPEPLD;NGEF;NPY;PDE1A;PDE1B;PDE2A;PDPK1;PENK;PLCB1;PPP1R1B;PPP2R5D;PPP3CA;PPP3CB;PPP3R1;PRKACB;PRKAR2B;PRKCB;PRKCE;PRKCG;RASGRF2;RASGRP2;RGS12;RGS14;RGS17;RGS20;RGS6;RGS7;RHOB;ROCK2;SAA1;TIAM2;TRIO	pathway_Reactome	Brain Basal Ganglia	Systemic	COVID-19
Regulation of cholesterol biosynthesis by SREBP (SREBF)	-0.639494	-1.92099	0	0.040265	21	DHCR7;FDPS;HMGCS1;LSS;MVK	pathway_Reactome	Brain Basal Ganglia	Systemic	Control
EPH-Ephrin signaling	0.558777	1.76712	0	0.0424964	52	ACTB;ACTR2;ACTR3;AP2A1;AP2A2;AP2B1;AP2M1;ARHGEF7;ARPC1A;ARPC2;ARPC3;CDC42;CLTA;CLTC;CLTCL1;DNM1;EPHA4;GIT1;GRIN1;GRIN2B;MYH10;MYH11;MYH9;MYL12A;MYL9;NCK2;NCSTN;NGEF;PAK1;PAK3;PTK2;RASA1;ROCK2;SDCBP;WASL	pathway_Reactome	Brain Basal Ganglia	Systemic	COVID-19
Signaling by GPCR	0.486678	1.76817	0	0.042628	162	ADCY5;ANXA1;APOA1;APOA2;APOB;ARHGEF2;ARHGEF7;C3;CALCB;CALM2;CAMK4;CHRM1;CNR1;DGKB;DGKE;DGKI;GABBR1;GABBR2;GNAL;GNAO1;GNAZ;GNG10;GPC1;GPR37;GRM2;GRM3;GRM7;ITPR1;KNG1;LPL;MGLL;NAPEPLD;NGEF;NPY;PDE1A;PDE1B;PDE2A;PDPK1;PENK;PLCB1;PPP1R1B;PPP2R5D;PPP3CA;PPP3CB;PPP3R1;PRKACB;PRKAR2B;PRKCB;PRKCE;PRKCG;RASGRF2;RASGRP2;RGS12;RGS14;RGS17;RGS20;RGS6;RGS7;RHOB;ROCK2;SAA1;TIAM2;TRIO	pathway_Reactome	Brain Basal Ganglia	Systemic	COVID-19
Major pathway of rRNA processing in the nucleolus and cytosol	-0.479913	-1.90765	0	0.0444813	75	EXOSC4;RPL10A;RPL11;RPL12;RPL17;RPL18A;RPL21;RPL22;RPL23A;RPL24;RPL26;RPL28;RPL29;RPL31;RPL34;RPL35;RPL35A;RPL36;RPL38;RPL39;RPL5;RPL6;RPL7A;RPLP0;RPLP1;RPLP2;RPS12;RPS13;RPS14;RPS15A;RPS16;RPS18;RPS19;RPS2;RPS20;RPS23;RPS25;RPS26;RPS27;RPS27L;RPS3;RPS4X;RPS5;RPS8;RPSA	pathway_Reactome	Brain Basal Ganglia	Systemic	Control
Unblocking of NMDA receptors, glutamate binding and activation	0.705175	1.76092	0.00617284	0.0447258	16	ACTN2;CAMK2A;CAMK2B;CAMK2D;DLG1;DLG4;GRIA1;GRIA2;GRIA3;GRIN1	pathway_Reactome	Brain Basal Ganglia	Systemic	COVID-19
Biosynthesis of amino acids	-0.511152	-1.90064	0	0.045689	53	ACO1;ACY1;ALDOB;ALDOC;ASL;ASNS;ASS1;CBS;ENO1;ENO3;GAPDH;GPT;IDH1;MTR;PFKL;PGAM1;PHGDH;PSAT1;PSPH;SDSL;TKT;TPI1	pathway_KEGG	Brain Basal Ganglia	Systemic	Control
Smooth Muscle Contraction	-0.723742	-2.4792	0	0	24	ACTA2;ACTG2;ANXA1;ANXA2;CALD1;CALM2;ITGA1;LMOD1;MYH11;MYL12A;MYL6;MYL9;MYLK;SORBS1;SORBS3;TPM1;TPM2;VCL	pathway_Reactome	Aorta and Vessel Walls	Systemic	Control
adaptive immune response	0.632131	1.92727	0	0.00859457	59	APCS;ARG1;B2M;C1QA;C1QB;C1R;C1S;C3;C4A;C4BPA;C5;C6;C7;C8A;C8B;C8G;C9;CCL19;CD74;CFI;CLU;CRP;CTSH;EBI3;ERAP2;IGLL5;JCHAIN;LOXL3;MASP2;PTPN6;PTPRC;PYCARD;RFTN1;SERPING1;STAT3;STAT6;TFRC;TNFSF13B	geneontology_Biological_Process_noRedundant	Aorta and Vessel Walls	Systemic	COVID-19
cGMP-PKG signaling pathway	-0.597568	-2.27009	0	0.00940469	36	ATP2A3;CALM2;CALML3;GNAI2;GNAI3;GNAQ;MRVI1;MYL9;MYLK;PPP1R12A;SLC25A4;SLC25A6;VASP;VDAC1;VDAC2;VDAC3	pathway_KEGG	Aorta and Vessel Walls	Systemic	Control
lymphocyte mediated immunity	0.625839	1.90331	0	0.0103474	57	AP1G1;APCS;ARG1;B2M;C1QA;C1QB;C1R;C1S;C3;C4A;C4BPA;C5;C6;C7;C8A;C8B;C8G;C9;CD74;CFI;CLU;CORO1A;CRP;CTSH;IGLL5;LEP;MASP2;PTPN6;PTPRC;RFTN1;SERPINB4;SERPING1;TFRC;VAMP7	geneontology_Biological_Process_noRedundant	Aorta and Vessel Walls	Systemic	COVID-19
organic acid transport	0.673475	1.88558	0	0.0124847	33	ABAT;AGT;AGXT;ARG1;CD36;FABP1;FABP3;FABP4;LEP;LRRC8A;SLC16A3;SLC1A5;SLC27A1;SLC3A2;THBS1	geneontology_Biological_Process_noRedundant	Aorta and Vessel Walls	Systemic	COVID-19
Complement and coagulation cascades	0.63612	1.92816	0	0.0128919	54	A2M;C1QA;C1QB;C1R;C1S;C3;C4A;C4BPA;C5;C6;C7;C8A;C8B;C8G;C9;CFI;CLU;CPB2;F10;F7;F9;FGG;ITGAM;KLKB1;KNG1;MASP2;PLG;PROCR;PROS1;SERPINA1;SERPINA5;SERPINE1;SERPING1;TFPI;VSIG4;VTN	pathway_KEGG	Aorta and Vessel Walls	Systemic	COVID-19
cytolysis	0.764844	1.87352	0	0.013118	16	C5;C6;C7;C8B;C8G;C9;CFHR1;GPLD1;HRG;LBP;LYZ	geneontology_Biological_Process_noRedundant	Aorta and Vessel Walls	Systemic	COVID-19
PPAR signaling pathway	0.728797	1.85768	0.00126422	0.015509	20	ACAA1;ANGPTL4;CD36;FABP1;FABP3;FABP4;FABP5;PLIN1;PLIN4;PLTP;SLC27A1	pathway_KEGG	Aorta and Vessel Walls	Systemic	COVID-19
digestion	0.784079	1.84425	0	0.0182352	14	CD36;FABP1;LEP;SERPINA3;TYMP	geneontology_Biological_Process_noRedundant	Aorta and Vessel Walls	Systemic	COVID-19
acute inflammatory response	0.629818	1.93678	0	0.0210341	61	A2M;APCS;ASS1;B4GALT1;C1QB;C1S;C3;C5;C6;C7;C8B;C8G;C9;CFHR1;CLU;CPB2;CRP;ELANE;HP;HPR;ITIH4;KLKB1;LBP;ORM2;PROS1;SAA1;SAA2;SERPINA1;SERPINA3;SERPING1;VTN	geneontology_Biological_Process_noRedundant	Aorta and Vessel Walls	Systemic	COVID-19
humoral immune response	0.572744	1.81241	0	0.0294025	85	A2M;APCS;BPI;C1QB;C1S;C3;C5;C6;C7;C8B;C8G;C9;CFHR1;CLU;CPB2;CRP;EBI3;ELANE;FCN3;HRG;JCHAIN;LYZ;MASP2;MMP7;PPBP;PROS1;PTPN6;PTPRC;RNASE3;RNASE6;SERPING1;SPON2;VSIG4;VTN	geneontology_Biological_Process_noRedundant	Aorta and Vessel Walls	Systemic	COVID-19
regulation of immune effector process	0.55569	1.7805	0	0.0423149	94	A2M;AP1G1;ARG1;B2M;C1QA;C1QB;C1R;C1S;C3;C4A;C4BPA;C5;C6;C7;C8A;C8B;C8G;C9;CCL19;CD36;CD74;CFHR1;CFI;CLU;CPB2;CPN1;DDX58;HTRA1;IFIT1;ITGAM;LBP;LEP;LOXL3;MMP12;MZB1;PGLYRP2;PROS1;PTPN6;PTPRC;PYCARD;RBP4;SERPINB4;SERPING1;SPON2;STAT1;STAT6;TFRC;VAMP7;VTN	geneontology_Biological_Process_noRedundant	Aorta and Vessel Walls	Systemic	COVID-19
interleukin-8 production	0.717356	1.78432	0	0.0439002	18	BPI;CD14;CHI3L1;CRP;DDX58;ELANE;LBP;LEP;PTPRC;SERPINE1	geneontology_Biological_Process_noRedundant	Aorta and Vessel Walls	Systemic	COVID-19
interleukin-12 production	0.801308	1.76668	0	0.0441037	10	CCL19;CD36;LEP;THBS1	geneontology_Biological_Process_noRedundant	Aorta and Vessel Walls	Systemic	COVID-19
Complement cascade	0.616281	1.76765	0	0.0474963	36	C1QA;C1QB;C1R;C1S;C3;C4A;C4BPA;C5;C6;C7;C8A;C8B;C8G;C9;CFHR1;CFI;CLU;CPB2;CPN1;CRP;ELANE;FCN3;MASP2;PROS1;SERPING1;VTN	pathway_Reactome	Aorta and Vessel Walls	Systemic	COVID-19
organophosphate ester transport	-0.828332	-2.37922	0	0	12	APOA1;APOA2;APOC3;GLTP;SLC25A4;SLC25A5;SLC25A6	geneontology_Biological_Process_noRedundant	Heart	Systemic	Control
Complex I biogenesis	-0.626751	-2.50561	0	0	45	NDUFA10;NDUFA11;NDUFA12;NDUFA13;NDUFA3;NDUFA7;NDUFA8;NDUFA9;NDUFAF4;NDUFB1;NDUFB10;NDUFB3;NDUFB4;NDUFB5;NDUFB6;NDUFB7;NDUFB8;NDUFS5;NDUFS6;NDUFS7;NDUFS8;NDUFV1;NDUFV3	pathway_Reactome	Heart	Systemic	Control
NADH dehydrogenase complex assembly	-0.613031	-2.51467	0	0	47	NDUFA10;NDUFA11;NDUFA12;NDUFA13;NDUFA3;NDUFA7;NDUFA8;NDUFA9;NDUFAF4;NDUFB1;NDUFB10;NDUFB3;NDUFB4;NDUFB5;NDUFB6;NDUFB7;NDUFB8;NDUFS5;NDUFS6;NDUFS7;NDUFS8;NDUFV1;NDUFV3	geneontology_Biological_Process_noRedundant	Heart	Systemic	Control
Oxidative phosphorylation	-0.610455	-2.62545	0	0	70	COX4I1;COX5B;COX6A2;COX6B1;COX6C;COX7A1;COX7A2;COX7C;NDUFA10;NDUFA11;NDUFA12;NDUFA13;NDUFA3;NDUFA4;NDUFA7;NDUFA8;NDUFA9;NDUFB1;NDUFB10;NDUFB3;NDUFB4;NDUFB5;NDUFB6;NDUFB7;NDUFB8;NDUFC2-KCTD14;NDUFS5;NDUFS6;NDUFS7;NDUFS8;NDUFV1;NDUFV3;PPA2;UQCR11;UQCRC2	pathway_KEGG	Heart	Systemic	Control
Thermogenesis	-0.577394	-2.62868	0	0	94	COA6;COX4I1;COX5B;COX6A2;COX6B1;COX6C;COX7A1;COX7A2;COX7C;CPT1B;NDUFA10;NDUFA11;NDUFA12;NDUFA13;NDUFA3;NDUFA4;NDUFA7;NDUFA8;NDUFA9;NDUFAF4;NDUFB1;NDUFB10;NDUFB3;NDUFB4;NDUFB5;NDUFB6;NDUFB7;NDUFB8;NDUFC2-KCTD14;NDUFS5;NDUFS6;NDUFS7;NDUFS8;NDUFV1;NDUFV3;SLC25A20;UQCR11;UQCRC2	pathway_KEGG	Heart	Systemic	Control
Non-alcoholic fatty liver disease (NAFLD)	-0.608521	-2.68852	0	0	74	COX4I1;COX5B;COX6A2;COX6B1;COX6C;COX7A1;COX7A2;COX7C;INSR;NDUFA10;NDUFA11;NDUFA12;NDUFA13;NDUFA3;NDUFA4;NDUFA7;NDUFA8;NDUFA9;NDUFB1;NDUFB10;NDUFB3;NDUFB4;NDUFB5;NDUFB6;NDUFB7;NDUFB8;NDUFC2-KCTD14;NDUFS5;NDUFS6;NDUFS7;NDUFS8;NDUFV1;NDUFV3;UQCR11;UQCRC2	pathway_KEGG	Heart	Systemic	Control
Huntington disease	-0.634222	-2.8167	0	0	83	COX4I1;COX5B;COX6A2;COX6B1;COX6C;COX7A1;COX7A2;COX7C;NDUFA10;NDUFA11;NDUFA12;NDUFA13;NDUFA3;NDUFA4;NDUFA7;NDUFA8;NDUFA9;NDUFB1;NDUFB10;NDUFB3;NDUFB4;NDUFB5;NDUFB6;NDUFB7;NDUFB8;NDUFC2-KCTD14;NDUFS5;NDUFS6;NDUFS7;NDUFS8;NDUFV1;NDUFV3;SLC25A4;SLC25A5;SLC25A6;UQCR11;UQCRC2;VDAC3	pathway_KEGG	Heart	Systemic	Control
Alzheimer disease	-0.651038	-2.87132	0	0	77	COX4I1;COX5B;COX6A2;COX6B1;COX6C;COX7A1;COX7A2;COX7C;LPL;NDUFA10;NDUFA11;NDUFA12;NDUFA13;NDUFA3;NDUFA4;NDUFA7;NDUFA8;NDUFA9;NDUFB1;NDUFB10;NDUFB3;NDUFB4;NDUFB5;NDUFB6;NDUFB7;NDUFB8;NDUFC2-KCTD14;NDUFS5;NDUFS6;NDUFS7;NDUFS8;NDUFV1;NDUFV3;RTN3;UQCR11;UQCRC2	pathway_KEGG	Heart	Systemic	Control
Retrograde endocannabinoid signaling	-0.729707	-2.94122	0	0	49	GNAI2;NDUFA10;NDUFA11;NDUFA12;NDUFA13;NDUFA3;NDUFA4;NDUFA7;NDUFA8;NDUFA9;NDUFB1;NDUFB10;NDUFB3;NDUFB4;NDUFB5;NDUFB6;NDUFB7;NDUFB8;NDUFC2-KCTD14;NDUFS5;NDUFS6;NDUFS7;NDUFS8;NDUFV1;NDUFV3	pathway_KEGG	Heart	Systemic	Control
Parkinson disease	-0.675269	-3.01285	0	0	79	COX4I1;COX5B;COX6A2;COX6B1;COX6C;COX7A1;COX7A2;COX7C;GNAI2;NDUFA10;NDUFA11;NDUFA12;NDUFA13;NDUFA3;NDUFA4;NDUFA7;NDUFA8;NDUFA9;NDUFB1;NDUFB10;NDUFB3;NDUFB4;NDUFB5;NDUFB6;NDUFB7;NDUFB8;NDUFC2-KCTD14;NDUFS5;NDUFS6;NDUFS7;NDUFS8;NDUFV1;NDUFV3;SLC25A4;SLC25A5;SLC25A6;UQCR11;UQCRC2;VDAC3	pathway_KEGG	Heart	Systemic	Control
Respiratory electron transport, ATP synthesis by chemiosmotic coupling, and heat production by uncoupling proteins.	-0.504603	-2.18158	0	0.00430539	78	COX4I1;COX5B;COX6B1;COX6C;COX7C;NDUFA10;NDUFA11;NDUFA12;NDUFA13;NDUFA3;NDUFA4;NDUFA7;NDUFA8;NDUFA9;NDUFAF4;NDUFB1;NDUFB10;NDUFB3;NDUFB4;NDUFB5;NDUFB6;NDUFB7;NDUFB8;NDUFS5;NDUFS6;NDUFS7;NDUFS8;NDUFV1;NDUFV3;UQCR11;UQCRC2	pathway_Reactome	Heart	Systemic	Control
Respiratory electron transport	-0.504603	-2.18158	0	0.00430539	78	COX4I1;COX5B;COX6B1;COX6C;COX7C;NDUFA10;NDUFA11;NDUFA12;NDUFA13;NDUFA3;NDUFA4;NDUFA7;NDUFA8;NDUFA9;NDUFAF4;NDUFB1;NDUFB10;NDUFB3;NDUFB4;NDUFB5;NDUFB6;NDUFB7;NDUFB8;NDUFS5;NDUFS6;NDUFS7;NDUFS8;NDUFV1;NDUFV3;UQCR11;UQCRC2	pathway_Reactome	Heart	Systemic	Control
cGMP-PKG signaling pathway	-0.54729	-2.04284	0	0.0203557	35	ATP2B4;GNAI2;INSR;PLN;SLC25A4;SLC25A5;SLC25A6;VDAC3	pathway_KEGG	Heart	Systemic	Control
Cholesterol metabolism	-0.643902	-2.00668	0	0.0245722	18	APOA1;APOA2;APOA4;APOC3;LPL;VDAC3	pathway_KEGG	Heart	Systemic	Control
mitochondrial respiratory chain complex assembly	-0.47423	-2.0089	0	0.0255383	59	NDUFA10;NDUFA11;NDUFA12;NDUFA13;NDUFA3;NDUFA7;NDUFA8;NDUFA9;NDUFAF4;NDUFB1;NDUFB10;NDUFB3;NDUFB4;NDUFB5;NDUFB6;NDUFB7;NDUFB8;NDUFS5;NDUFS6;NDUFS7;NDUFS8;NDUFV1;NDUFV3	geneontology_Biological_Process_noRedundant	Heart	Systemic	Control
protein-lipid complex subunit organization	-0.663665	-2.01073	0	0.0268224	15	APOA1;APOA2;APOC3;LPL;MPO	geneontology_Biological_Process_noRedundant	Heart	Systemic	Control
Calcium signaling pathway	-0.564226	-1.99261	0	0.0273519	27	ATP2B4;PLN;SLC25A4;SLC25A5;SLC25A6;VDAC3	pathway_KEGG	Heart	Systemic	Control
protein-containing complex remodeling	-0.721333	-1.97571	0.0034965	0.0301027	11	APOA1;APOA2;APOC3;LPL;MPO	geneontology_Biological_Process_noRedundant	Heart	Systemic	Control
Amphetamine addiction	-0.691659	-1.95868	0	0.0335588	13	DDC	pathway_KEGG	Heart	Systemic	Control
Cardiac muscle contraction	-0.505814	-1.92162	0	0.0454901	39	COX4I1;COX5B;COX6A2;COX6B1;COX6C;COX7A1;COX7A2;UQCR11	pathway_KEGG	Heart	Systemic	Control
defense response to other organism	0.653414	2.47397	0	0	115	ARG1;AZU1;BPI;BST2;CRP;DDX58;DDX60;DTX3L;EIF2AK2;ELANE;FCN3;FGA;FGB;GBP1;HP;HTRA1;IFI16;IFI44L;IFIH1;IFIT1;IFIT2;IFIT3;IGLL5;ISG15;ISG20;LBP;LTF;MMP7;MPO;MX1;MX2;OAS1;OAS2;OAS3;PARP9;PRG2;PTPRC;PYCARD;RNASE1;RNASE3;RPL30;S100A12;S100A8;S100A9;SAMHD1;SLPI;STAB1;STAT1;STAT2;TLR3;TMEM173;ZC3HAV1	geneontology_Biological_Process_noRedundant	Kidney	Systemic	COVID-19
Interferon Signaling	0.681645	2.46362	0	0	81	ADAR;B2M;BST2;CD44;DDX58;EIF2AK2;EIF4A1;GBP1;GBP2;GBP5;HLA-A;HLA-B;HLA-DQB1;HLA-DRA;HLA-DRB1;HLA-DRB3;IFI35;IFIT1;IFIT2;IFIT3;IFITM3;ISG15;ISG20;MX1;MX2;NUP133;OAS1;OAS2;OAS3;PML;PSMB8;PTPN1;SAMHD1;SP100;STAT1;STAT2;TPR;TRIM21;UBA7;UBE2L6	pathway_Reactome	Kidney	Systemic	COVID-19
Extracellular matrix organization	0.619475	2.41673	0	0	139	A2M;ACAN;ADAMTS1;BGN;CAPN6;CAPN7;CAPNS1;CASP3;CAST;CD44;CDH1;CEACAM1;COL12A1;COL14A1;COL15A1;COL1A1;COL1A2;COL21A1;COL3A1;COL5A1;COL5A2;COL6A1;COL6A3;COL7A1;COL8A1;COLGALT1;CRTAP;CTSD;CTSG;CTSL;CTSS;EFEMP1;EFEMP2;ELANE;ELN;EMILIN1;F11R;FBLN2;FBLN5;FBN1;FGA;FGB;FGG;FN1;HTRA1;ITGAM;ITGAV;ITGB2;ITGB4;ITGB6;LAMA1;LAMA4;LOXL1;LOXL4;LTBP1;LTBP4;LUM;MFAP2;MMP16;MMP7;MMP8;MMP9;P3H1;P4HA1;PECAM1;PLOD3;PRS…	pathway_Reactome	Kidney	Systemic	COVID-19
Complement and coagulation cascades	0.716098	2.39716	0	0	51	A2M;C1QA;C1QB;C1QC;C1R;C1S;C2;C3;C4B;C4BPA;C5;C6;C7;C8A;C8B;C8G;C9;CD46;CFH;CPB2;F10;F13A1;FGA;FGB;FGG;ITGAM;ITGB2;KNG1;PLAT;PROCR;PROS1;SERPINA1;SERPINC1;SERPING1;VSIG4;VTN;VWF	pathway_KEGG	Kidney	Systemic	COVID-19
Interferon alpha/beta signaling	0.785022	2.32785	0	0	28	BST2;GBP2;HLA-B;IFI35;IFIT1;IFIT2;IFIT3;ISG15;ISG20;MX1;MX2;OAS1;OAS2;OAS3;PSMB8;SAMHD1;STAT1;STAT2	pathway_Reactome	Kidney	Systemic	COVID-19
acute inflammatory response	0.647819	2.31828	0	0	71	A2M;APCS;APOL2;C1QA;C1QB;C1QC;C1S;C2;C3;C4BPA;C5;C6;C7;C8A;C8B;C8G;C9;CD163;CD46;CPN1;CRP;DNASE1L3;ELANE;HP;ITIH4;LBP;ORM1;ORM2;PROS1;PTGER3;S100A8;SAA1;SAA2;SERPINA1;SERPINA3;SERPING1;STAT3;VTN	geneontology_Biological_Process_noRedundant	Kidney	Systemic	COVID-19
Antiviral mechanism by IFN-stimulated genes	0.713454	2.31802	0	0	45	DDX58;EIF2AK2;IFIT1;ISG15;MX1;MX2;NUP133;OAS1;OAS2;OAS3;STAT1;UBA7;UBE2L6	pathway_Reactome	Kidney	Systemic	COVID-19
adaptive immune response	0.628493	2.31349	0	0	85	ADA;ANXA1;APCS;ARG1;B2M;C1QA;C1QB;C1QC;C1S;C2;C3;C4BPA;C5;C6;C7;C8A;C8B;C8G;C9;CD46;CEACAM1;CLC;CRP;CTSS;ERAP1;ERAP2;EXOSC6;FGA;FGB;GNL1;HLA-DQB1;IGLL5;MYO1G;PKN1;PRKD2;PTPRC;PYCARD;RFTN1;SERPING1;STAT3;STAT6;SUPT6H;TAP1;TAP2;WAS;ZAP70	geneontology_Biological_Process_noRedundant	Kidney	Systemic	COVID-19
humoral immune response	0.640364	2.30513	0	0	83	A2M;APCS;AZU1;BPI;BST2;C1QA;C1QB;C1QC;C1S;C2;C3;C4BPA;C5;C6;C7;C8A;C8B;C8G;C9;CD46;CFH;CPN1;CRP;CTSG;ELANE;FCN3;FGA;FGB;HLA-DQB1;IGLL5;KRT1;LTF;MMP7;PROS1;PRSS2;PRTN3;PSMB10;PTPRC;RNASE3;RPL30;S100A12;S100A8;S100A9;SERPING1;SLPI;VSIG4;VTN	geneontology_Biological_Process_noRedundant	Kidney	Systemic	COVID-19
protein activation cascade	0.670063	2.28911	0	0	57	A2M;APCS;C1QA;C1QB;C1QC;C1R;C1S;C2;C3;C4BPA;C5;C6;C7;C8A;C8B;C8G;C9;CD46;CFH;CPB2;CPN1;CRP;F10;F13A1;FCN3;FGA;FGB;FGG;IGLL5;KNG1;KRT1;PROS1;SERPINC1;SERPING1;VSIG4;VTN;VWF	geneontology_Biological_Process_noRedundant	Kidney	Systemic	COVID-19
response to type I interferon	0.731915	2.28253	0	0	34	BST2;GBP2;IFI35;IFIT1;IFIT2;IFIT3;ISG15;ISG20;MX1;MX2;OAS1;OAS2;OAS3;PSMB8;SAMHD1;SP100;STAT1;STAT2	geneontology_Biological_Process_noRedundant	Kidney	Systemic	COVID-19
response to virus	0.61288	2.26414	0	0	97	AZU1;BST2;DDX58;DDX60;DTX3L;EIF2AK2;FCN3;GBP1;IFI16;IFI44;IFI44L;IFIH1;IFIT1;IFIT2;IFIT3;ISG15;ISG20;LGALS9;MX1;MX2;OAS1;OAS2;OAS3;PARP9;PTPRC;PYCARD;SAMHD1;STAT1;STAT2;STMN1;TLR3;TMEM173;ZC3HAV1	geneontology_Biological_Process_noRedundant	Kidney	Systemic	COVID-19
Degradation of the extracellular matrix	0.645028	2.25489	0	0	64	A2M;ACAN;ADAMTS1;CAPN6;CAPN7;CAPNS1;CASP3;CAST;CD44;CDH1;COL12A1;COL14A1;COL15A1;COL1A1;COL1A2;COL3A1;COL5A1;COL5A2;COL6A1;COL6A3;COL7A1;COL8A1;CTSD;CTSG;CTSL;CTSS;ELANE;ELN;FBN1;FN1;HTRA1;MMP16;MMP7;MMP8;MMP9;PRSS2;SPP1;TIMP2	pathway_Reactome	Kidney	Systemic	COVID-19
Systemic lupus erythematosus	0.676866	2.21604	0	0	43	C1QA;C1QB;C1QC;C1R;C1S;C2;C3;C4B;C5;C6;C7;C8A;C8B;C8G;C9;CTSG;ELANE;H2AFY;H2AFY2;H3F3B;HIST1H2AB;HIST1H2BO;HIST1H4A;HLA-DMA;HLA-DQB1;HLA-DRA;HLA-DRB1;HLA-DRB3;SNRPB;TRIM21	pathway_KEGG	Kidney	Systemic	COVID-19
Herpes simplex infection	0.62638	2.19043	0	0	63	ALYREF;C3;C5;CASP3;CASP8;CD74;CDK2;DDX58;EEF1D;EIF2AK2;HLA-A;HLA-B;HLA-C;HLA-DMA;HLA-DQB1;HLA-DRA;HLA-DRB1;HLA-DRB3;IFIH1;IFIT1;OAS1;OAS2;OAS3;PML;POLR2A;SP100;SRSF1;SRSF2;SRSF5;SRSF9;STAT1;STAT2;TAP1;TAP2;TLR3	pathway_KEGG	Kidney	Systemic	COVID-19
Mitochondrial Fatty Acid Beta-Oxidation	-0.710327	-2.29402	0	0	29	ACAA2;ACAD11;ACADL;ACADM;ACADS;ACOT1;ACOT13;ACOT2;ACOT7;ACSF2;ACSM3;DECR1;ECHS1;ECI1;HADH;HADHA;MCAT;PCCA;PCCB	pathway_Reactome	Kidney	Systemic	Control
cellular modified amino acid catabolic process	-0.797406	-2.31844	0	0	17	AHCY;ALDH1L1;ALDH4A1;BHMT;DMGDH;GGACT;GGT1;GGT5;HOGA1;MTHFS;SARDH	geneontology_Biological_Process_noRedundant	Kidney	Systemic	Control
ribonucleotide metabolic process	-0.476533	-2.31916	0	0	256	AASS;ACAT1;ACOT1;ACOT13;ACOT2;ACOT7;ACSF2;ACSF3;ACSL1;ACSM2A;ACSM2B;ACSM3;ACSS1;ADSSL1;AK4;ALDOB;ATP1B1;ATP6V1A;ATP6V1B1;ATP6V1B2;BPHL;CASK;CLPX;COASY;COQ9;COX4I1;COX5B;COX7A2;COX7A2L;COX7C;CROT;DCAKD;DHODH;DHTKD1;DLD;FBP1;GALK1;GCDH;GLYAT;GPD1;GSTZ1;HMGCL;HMGCS2;HSD17B12;INSR;KYNU;MCCC2;MFN1;MOCS2;MPC2;NDUFA10;NDUFA12;NDUFA2;NDUFA4;NDUFA7;NDUFA8;NDUFA9;NDUFB1;NDUFB10;NDUFB3;NDUFB4;NDUFB5;NDUFB8;…	geneontology_Biological_Process_noRedundant	Kidney	Systemic	Control
nucleoside bisphosphate metabolic process	-0.57845	-2.3537	0	0	74	AASS;ABHD14B;ACAT1;ACOT1;ACOT13;ACOT2;ACOT7;ACSF2;ACSF3;ACSL1;ACSM2A;ACSM2B;ACSM3;ACSS1;BPNT1;COASY;CROT;DCAKD;DLD;DLST;GCDH;GLYAT;GSTZ1;HMGCL;HMGCS2;HSD17B12;KYNU;MCCC2;MLYCD;MPC2;OGDH;PAPSS2;PDHB;PDHX;PDK2;PDK3;PDP1;PDPR;PIPOX;PMVK;SCD5;SLC25A1;SNCA;SUCLA2;SUCLG1;SUCLG2;SULT1A4;SULT1C2;TECR	geneontology_Biological_Process_noRedundant	Kidney	Systemic	Control
Carbon metabolism	-0.553962	-2.3541	0	0	98	ACADM;ACADS;ACAT1;ACO1;ACO2;ALDH6A1;ALDOB;AMT;CS;DLD;ECHS1;EHHADH;FBP1;FBP2;FH;GLDC;GLUD1;GLYCTK;GPT;HADHA;HAO2;HIBCH;IDH1;IDH2;MDH2;OGDH;OGDHL;PC;PCCA;PCCB;PDHB;PGK1;PHGDH;PKLR;PSAT1;SDHA;SDHB;SDHC;SHMT1;SHMT2;SUCLA2;SUCLG1;SUCLG2;TKFC;TPI1	pathway_KEGG	Kidney	Systemic	Control
Diseases of metabolism	-0.63351	-2.35785	0	0	50	ACY1;AHCY;ALDOB;AMN;CUBN;CYP27A1;CYP27B1;DCXR;FDX1;GALNS;GGT1;GLB1;GUSB;IDH1;KHK;MCCC1;MCCC2;MMAB;NAGLU;PAH;PC;PCCA;PCCB;TPMT	pathway_Reactome	Kidney	Systemic	Control
fatty acid metabolic process	-0.512782	-2.35801	0	0	173	ABCD3;ACAA1;ACAA2;ACAD11;ACADL;ACADM;ACADS;ACADSB;ACAT1;ACOT1;ACOT2;ACOT7;ACOX1;ACOX2;ACSF2;ACSF3;ACSL1;ACSM2A;ACSM2B;ACSM3;ACSS1;AKR1C3;ALDH3A2;ALDH5A1;ALKBH7;AMACR;APOC1;APOC3;AUH;BDH2;CAV1;CBR4;CES2;CPT1A;CPT2;CRAT;CROT;CRYL1;CYP4A11;DECR1;DECR2;DLD;ECH1;ECHDC2;ECHS1;ECI1;ECI2;EHHADH;EPHX2;ETFA;ETFB;ETFDH;FAAH;FABP3;GCDH;GGT1;GGT5;GPX4;GSTA1;GSTZ1;HACL1;HADH;HADHA;HAO2;HIBCH;HSD17B12;HSD17B8;I…	geneontology_Biological_Process_noRedundant	Kidney	Systemic	Control
Glyoxylate and dicarboxylate metabolism	-0.714443	-2.36598	0	0	28	ACAT1;ACO1;ACO2;AMT;CS;DLD;GLDC;GLYCTK;GRHPR;HAO2;HOGA1;HYI;MDH2;PCCA;PCCB;SHMT1;SHMT2	pathway_KEGG	Kidney	Systemic	Control
Retrograde endocannabinoid signaling	-0.605282	-2.36792	0	0	62	ABHD6;FAAH;GNG7;MAPK8;NDUFA10;NDUFA11;NDUFA12;NDUFA13;NDUFA2;NDUFA4;NDUFA7;NDUFA8;NDUFA9;NDUFB1;NDUFB10;NDUFB11;NDUFB3;NDUFB4;NDUFB5;NDUFB8;NDUFB9;NDUFC2;NDUFS1;NDUFS2;NDUFS3;NDUFS4;NDUFS5;NDUFS7;NDUFS8;NDUFV1;NDUFV2	pathway_KEGG	Kidney	Systemic	Control
Peroxisome	-0.630524	-2.37496	0	0	51	ABCD3;ABCD4;ACAA1;ACOX1;ACOX2;ACSL1;AMACR;CRAT;CROT;DAO;DECR2;DHRS4;ECH1;ECI2;EHHADH;EPHX2;GSTK1;HACL1;HAO2;HMGCL;IDH1;IDH2;MPV17;NUDT12;PECR;PHYH;PIPOX;PMVK;PRDX5;SCP2;SLC27A2	pathway_KEGG	Kidney	Systemic	Control
Alzheimer disease	-0.566579	-2.38913	0	0	91	COX4I1;COX5B;COX6B1;COX6C;COX7A2;COX7A2L;COX7C;HSD17B10;MAPT;MME;NAE1;NDUFA10;NDUFA11;NDUFA12;NDUFA13;NDUFA2;NDUFA4;NDUFA7;NDUFA8;NDUFA9;NDUFB1;NDUFB10;NDUFB11;NDUFB3;NDUFB4;NDUFB5;NDUFB8;NDUFB9;NDUFC2;NDUFS1;NDUFS2;NDUFS3;NDUFS4;NDUFS5;NDUFS7;NDUFS8;NDUFV1;NDUFV2;RTN3;RTN4;SDHA;SDHB;SDHC;SNCA;UQCR10;UQCR11;UQCRB;UQCRC1;UQCRC2;UQCRFS1;UQCRH	pathway_KEGG	Kidney	Systemic	Control
Histidine, lysine, phenylalanine, tyrosine, proline and tryptophan catabolism	-0.687749	-2.40202	0	0	32	AASS;ALDH4A1;ALDH7A1;FAH;FTCD;GCDH;GSTZ1;HAAO;HGD;HPD;IDO1;OGDH;PAH;PIPOX;PRODH2;SLC3A2	pathway_Reactome	Kidney	Systemic	Control
dicarboxylic acid metabolic process	-0.593431	-2.409	0	0	70	ACSF3;ADSSL1;ALDH1L1;ALDH4A1;ALDH5A1;ASPA;ASS1;D2HGDH;FH;FTCD;GGT1;GGT5;GLUD1;GRHPR;HAAO;HOGA1;IDH1;IDH2;L2HGDH;MDH2;MTHFS;NIT2;OAT;OGDH;PCK1;PRODH2;SDHA;SDHB;SHMT1;SHMT2;SUCLA2;SUCLG1;SUCLG2	geneontology_Biological_Process_noRedundant	Kidney	Systemic	Control
lipid modification	-0.553371	-2.41031	0	0	99	ABCD3;ACAA1;ACAA2;ACAD11;ACADL;ACADM;ACADS;ACAT1;ACOX1;ACOX2;AGK;ALDH3A2;AMACR;APOA1;APOA2;APOC1;APOD;AUH;BDH2;CPT1A;CPT2;CRAT;CROT;DECR1;DECR2;ECH1;ECHDC2;ECHS1;ECI1;ECI2;EHHADH;EPHX2;ETFA;ETFB;ETFDH;FABP3;GCDH;HACL1;HADH;HADHA;HAO2;HIBCH;IMPA2;IVD;LAMTOR1;MCAT;MTM1;PECR;SCP2;SLC27A2	geneontology_Biological_Process_noRedundant	Kidney	Systemic	Control
Non-alcoholic fatty liver disease (NAFLD)	-0.587586	-2.41945	0	0	81	COX4I1;COX5B;COX6B1;COX7A2;COX7A2L;COX7C;INSR;MAPK8;NDUFA10;NDUFA11;NDUFA12;NDUFA13;NDUFA2;NDUFA4;NDUFA7;NDUFA8;NDUFA9;NDUFB1;NDUFB10;NDUFB11;NDUFB3;NDUFB4;NDUFB5;NDUFB8;NDUFB9;NDUFC2;NDUFS1;NDUFS2;NDUFS3;NDUFS4;NDUFS5;NDUFS7;NDUFS8;NDUFV1;NDUFV2;PKLR;SDHA;SDHB;SDHC;UQCR10;UQCR11;UQCRB;UQCRC1;UQCRC2;UQCRFS1;UQCRH	pathway_KEGG	Kidney	Systemic	Control
Branched-chain amino acid catabolism	-0.793636	-2.42041	0	0	20	ACAD8;ACADSB;ACAT1;ALDH6A1;ALDH9A1;AUH;BBOX1;DBT;DLD;HIBADH;HIBCH;HSD17B10;IVD;MCCC1;MCCC2;SHMT1	pathway_Reactome	Kidney	Systemic	Control
peroxisomal transport	-0.66657	-2.42694	0	0	43	ACAA1;ACOT2;ACOX1;ACOX2;CRAT;DAO;DHRS4;ECI2;EHHADH;EPHX2;GSTK1;HACL1;HAO2;HMGCL;IDH1;MPV17;PECR;PIPOX;SCP2;SLC27A2	geneontology_Biological_Process_noRedundant	Kidney	Systemic	Control
peroxisome organization	-0.642321	-2.43899	0	0	50	ABCD3;ACAA1;ACOT2;ACOX1;ACOX2;ACOX3;AGXT;AMACR;CRAT;CROT;DAO;DECR2;DHRS4;ECH1;ECI2;EHHADH;EPHX2;FIS1;GSTK1;HACL1;HAO2;HMGCL;IDH1;MAVS;MLYCD;MPV17;PECR;PHYH;PIPOX;SCP2;SLC27A2;USP9X	geneontology_Biological_Process_noRedundant	Kidney	Systemic	Control
Peroxisomal protein import	-0.676027	-2.44934	0	0	41	ACAA1;ACOT2;ACOX1;ACOX2;CRAT;DAO;DHRS4;ECI2;EHHADH;EPHX2;GSTK1;HACL1;HAO2;HMGCL;IDH1;MPV17;PECR;PIPOX;SCP2;SLC27A2	pathway_Reactome	Kidney	Systemic	Control
NADH dehydrogenase complex assembly	-0.659356	-2.46998	0	0	44	NDUFA10;NDUFA11;NDUFA12;NDUFA13;NDUFA2;NDUFA7;NDUFA8;NDUFA9;NDUFAF5;NDUFB1;NDUFB10;NDUFB11;NDUFB3;NDUFB4;NDUFB5;NDUFB8;NDUFB9;NDUFC2;NDUFS1;NDUFS2;NDUFS3;NDUFS4;NDUFS5;NDUFS7;NDUFS8;NDUFV1;NDUFV2;NUBPL	geneontology_Biological_Process_noRedundant	Kidney	Systemic	Control
proton transmembrane transport	-0.66394	-2.47753	0	0	47	ATP1A1;ATP1A4;ATP6V0A1;ATP6V0D1;ATP6V1A;ATP6V1B1;ATP6V1B2;ATP6V1C1;ATP6V1D;ATP6V1E1;ATP6V1F;ATP6V1G1;ATP6V1H;COX4I1;COX5B;COX6B1;COX6C;COX7A2;COX7A2L;COX7C;CYB5A;NDUFA4;NDUFS7;NNT;PPIF;SLC25A3;SLC2A9;SLC33A1;SLC36A2;SLC9A3R1;STOML2	geneontology_Biological_Process_noRedundant	Kidney	Systemic	Control
Thermogenesis	-0.574064	-2.47928	0	0	101	ACSL1;AKT1S1;COA3;COA4;COX4I1;COX5B;COX6B1;COX7A2;COX7A2L;COX7C;CPT1A;CPT2;CREB1;NDUFA10;NDUFA11;NDUFA12;NDUFA13;NDUFA2;NDUFA4;NDUFA7;NDUFA8;NDUFA9;NDUFAF5;NDUFB1;NDUFB10;NDUFB11;NDUFB3;NDUFB4;NDUFB5;NDUFB8;NDUFB9;NDUFC2;NDUFS1;NDUFS2;NDUFS3;NDUFS4;NDUFS5;NDUFS7;NDUFS8;NDUFV1;NDUFV2;SDHA;SDHB;SDHC;SLC25A20;UQCR10;UQCR11;UQCRB;UQCRC1;UQCRC2;UQCRFS1;UQCRH	pathway_KEGG	Kidney	Systemic	Control
tricarboxylic acid metabolic process	-0.734566	-2.49195	0	0	32	ACO1;ACO2;ASS1;CS;DHTKD1;FAHD1;FH;GLUD1;IDH1;IDH2;MDH2;NNT;OGDH;OGDHL;PDHB;SDHA;SDHB;SDHC;SUCLA2;SUCLG1;SUCLG2	geneontology_Biological_Process_noRedundant	Kidney	Systemic	Control
Protein localization	-0.597009	-2.50712	0	0	80	ACAA1;ACO2;ACOT2;ACOX1;ACOX2;ACOX3;AGXT;AMACR;CHCHD3;CHCHD4;COA4;CRAT;CROT;CS;DAO;DECR2;DHRS4;ECH1;ECI2;EHHADH;EPHX2;GRPEL1;GSTK1;HACL1;HAO2;HMGCL;HSCB;HSPA9;HSPD1;IDH1;MLYCD;MPV17;MTX1;MTX2;NDUFB8;PECR;PHYH;PIPOX;PMPCA;SAMM50;SCP2;SLC25A13;SLC25A4;SLC25A6;SLC27A2;TIMM13;TIMM44;TIMM50;TIMM8A;USP9X;VDAC1	pathway_Reactome	Kidney	Systemic	Control
Complex I biogenesis	-0.683119	-2.51665	0	0	41	NDUFA10;NDUFA11;NDUFA12;NDUFA13;NDUFA2;NDUFA7;NDUFA8;NDUFA9;NDUFAF5;NDUFB1;NDUFB10;NDUFB11;NDUFB3;NDUFB4;NDUFB5;NDUFB8;NDUFB9;NDUFC2;NDUFS1;NDUFS2;NDUFS3;NDUFS4;NDUFS5;NDUFS7;NDUFS8;NDUFV1;NDUFV2;NUBPL	pathway_Reactome	Kidney	Systemic	Control
Citrate cycle (TCA cycle)	-0.749397	-2.52846	0	0	29	ACO1;ACO2;CS;DLD;FH;IDH1;IDH2;MDH2;OGDH;OGDHL;PC;PCK1;PCK2;PDHB;SDHA;SDHB;SDHC;SUCLA2;SUCLG1;SUCLG2	pathway_KEGG	Kidney	Systemic	Control
mitochondrial respiratory chain complex assembly	-0.653808	-2.53019	0	0	58	COA3;COA4;NDUFA10;NDUFA11;NDUFA12;NDUFA13;NDUFA2;NDUFA7;NDUFA8;NDUFA9;NDUFAF5;NDUFB1;NDUFB10;NDUFB11;NDUFB3;NDUFB4;NDUFB5;NDUFB8;NDUFB9;NDUFC2;NDUFS1;NDUFS2;NDUFS3;NDUFS4;NDUFS5;NDUFS7;NDUFS8;NDUFV1;NDUFV2;NUBPL;SCO1;SMIM20;TFAM;UQCC2;UQCR10;UQCRB	geneontology_Biological_Process_noRedundant	Kidney	Systemic	Control
Butanoate metabolism	-0.849248	-2.53304	0	0	18	ABAT;ACADS;ACAT1;ACSM2A;ACSM2B;ACSM3;ALDH5A1;BDH1;BDH2;ECHS1;EHHADH;HADH;HMGCL;HMGCS2;L2HGDH;OXCT1	pathway_KEGG	Kidney	Systemic	Control
Parkinson disease	-0.615131	-2.55297	0	0	82	COX4I1;COX5B;COX6B1;COX6C;COX7A2;COX7A2L;COX7C;NDUFA10;NDUFA11;NDUFA12;NDUFA13;NDUFA2;NDUFA4;NDUFA7;NDUFA8;NDUFA9;NDUFB1;NDUFB10;NDUFB11;NDUFB3;NDUFB4;NDUFB5;NDUFB8;NDUFB9;NDUFC2;NDUFS1;NDUFS2;NDUFS3;NDUFS4;NDUFS5;NDUFS7;NDUFS8;NDUFV1;NDUFV2;PPIF;SDHA;SDHB;SDHC;SLC25A4;SLC25A5;SLC25A6;SNCA;UQCR10;UQCR11;UQCRB;UQCRC1;UQCRC2;UQCRFS1;UQCRH;VDAC1;VDAC2;VDAC3	pathway_KEGG	Kidney	Systemic	Control
Glycine, serine and threonine metabolism	-0.762232	-2.58709	0	0	31	AGXT2;ALDH7A1;AMT;BHMT;CHDH;CTH;DAO;DMGDH;GATM;GCAT;GLDC;GLYCTK;GRHPR;MAOB;PHGDH;PIPOX;PSAT1;SARDH;SHMT1;SHMT2	pathway_KEGG	Kidney	Systemic	Control
generation of precursor metabolites and energy	-0.529402	-2.61274	0	0	254	ACAT1;ACO1;ACO2;ACOX1;ACSS1;ACSS3;ADH6;AKR1A1;AKR7A2;AKR7A3;ALDH1A1;ALDH1B1;ALDH2;ALDH4A1;ALDH5A1;ALDOB;BDH1;BDH2;BNIP3;COQ10B;COQ9;COX4I1;COX5B;COX6B1;COX6C;COX7A2;COX7A2L;COX7C;CROT;CS;CYB5A;D2HGDH;DHTKD1;DLD;DMGDH;ETFA;ETFB;ETFDH;FAHD1;FASTKD2;FBP1;FDX1;FECH;FH;GALK1;GLDC;GLRX5;GNPDA1;GPD1;HAAO;HMGCL;HMGCS2;IDH1;IDH2;IDO1;INSR;KHK;MAOB;MDH2;NDUFA10;NDUFA12;NDUFA2;NDUFA4;NDUFA7;NDUFA8;NDUFA9;ND…	geneontology_Biological_Process_noRedundant	Kidney	Systemic	Control
cellular amino acid metabolic process	-0.56174	-2.65144	0	0	210	AASS;ABAT;ACAD8;ACADSB;ACAT1;ACY1;ADI1;ADSSL1;AGMAT;AGXT2;AHCY;ALDH4A1;ALDH5A1;ALDH6A1;ALDH7A1;AMT;ASPA;ASS1;BHMT;BHMT2;BPHL;CARS2;CTH;DAO;DARS2;DDAH1;DDC;DPEP1;DPYS;ENOSF1;FAH;FN3K;FTCD;GATM;GCAT;GCDH;GGT1;GGT5;GLDC;GLUD1;GLYAT;GLYATL1;GPT;GSTZ1;HAAO;HGD;HIBADH;HIBCH;HMGCL;HOGA1;HPD;HSD17B10;IARS2;IDO1;IVD;IYD;MARS2;MCCC1;MCCC2;MPST;MSRA;MTHFS;NIT2;OAT;PAH;PHGDH;PIPOX;PPA2;PRODH2;PSAT1;RARS2;SAR…	geneontology_Biological_Process_noRedundant	Kidney	Systemic	Control
Valine, leucine and isoleucine degradation	-0.760072	-2.7114	0	0	41	ABAT;ACAA1;ACAA2;ACAD8;ACADM;ACADS;ACADSB;ACAT1;ACSF3;AGXT2;ALDH1B1;ALDH2;ALDH3A2;ALDH6A1;ALDH7A1;ALDH9A1;AUH;DBT;DLD;ECHS1;EHHADH;HADH;HADHA;HIBADH;HIBCH;HMGCL;HMGCS2;HSD17B10;IVD;MCCC1;MCCC2;OXCT1;PCCA;PCCB	pathway_KEGG	Kidney	Systemic	Control
The citric acid (TCA) cycle and respiratory electron transport	-0.628955	-2.78193	0	0	115	ACO2;COQ10B;COX4I1;COX5B;COX6B1;COX7A2L;COX7C;CS;D2HGDH;DLD;ETFA;ETFB;ETFDH;FAHD1;FH;GSTZ1;HAGH;IDH2;L2HGDH;LRPPRC;MDH2;MPC2;NDUFA10;NDUFA11;NDUFA12;NDUFA13;NDUFA2;NDUFA4;NDUFA7;NDUFA8;NDUFA9;NDUFAF5;NDUFB1;NDUFB10;NDUFB11;NDUFB3;NDUFB4;NDUFB5;NDUFB8;NDUFB9;NDUFC2;NDUFS1;NDUFS2;NDUFS3;NDUFS4;NDUFS5;NDUFS7;NDUFS8;NDUFV1;NDUFV2;NNT;NUBPL;OGDH;PDHB;PDK2;PDK3;PDP1;PDPR;SCO1;SDHA;SDHB;SDHC;SUCLA2;SUCL…	pathway_Reactome	Kidney	Systemic	Control
small molecule catabolic process	-0.571054	-2.78886	0	0	262	AASS;ABAT;ABHD10;ACAA1;ACAA2;ACAD11;ACAD8;ACADM;ACADS;ACADSB;ACAT1;ACOT7;ACOX1;ACOX2;ACSF3;AGXT2;AHCY;AKR1A1;AKR1C3;ALDH1B1;ALDH1L1;ALDH2;ALDH3A2;ALDH4A1;ALDH5A1;ALDH6A1;ALDH7A1;ALDOB;AMACR;AMT;ASPA;BDH1;BDH2;CPT2;CRAT;CRYL1;CTH;CUBN;CYP27B1;CYP4A11;DAO;DCXR;DDAH1;DECR1;DPYS;ECHDC2;ECHS1;ECI1;ECI2;EHHADH;ENOSF1;ETFA;ETFB;ETFDH;FAAH;FAH;FTCD;GALK1;GALK2;GALM;GCAT;GCDH;GK;GLB1;GLDC;GLUD1;GLYCTK;GPT…	geneontology_Biological_Process_noRedundant	Kidney	Systemic	Control
Oxidative phosphorylation	-0.699116	-2.86199	0	0	76	ATP6V0A1;ATP6V0D1;ATP6V1A;ATP6V1B1;ATP6V1B2;ATP6V1C1;ATP6V1D;ATP6V1E1;ATP6V1F;ATP6V1G1;ATP6V1H;COX4I1;COX5B;COX6B1;COX6C;COX7A2;COX7A2L;COX7C;LHPP;NDUFA10;NDUFA11;NDUFA12;NDUFA13;NDUFA2;NDUFA4;NDUFA7;NDUFA8;NDUFA9;NDUFB1;NDUFB10;NDUFB11;NDUFB3;NDUFB4;NDUFB5;NDUFB8;NDUFB9;NDUFC2;NDUFS1;NDUFS2;NDUFS3;NDUFS4;NDUFS5;NDUFS7;NDUFS8;NDUFV1;NDUFV2;PPA2;SDHA;SDHB;SDHC;UQCR10;UQCR11;UQCRB;UQCRC1;UQCRC2;UQC…	pathway_KEGG	Kidney	Systemic	Control
Respiratory electron transport, ATP synthesis by chemiosmotic coupling, and heat production by uncoupling proteins.	-0.711288	-2.90284	0	0	73	COQ10B;COX4I1;COX5B;COX6B1;COX7A2L;COX7C;ETFA;ETFB;ETFDH;LRPPRC;NDUFA10;NDUFA11;NDUFA12;NDUFA13;NDUFA2;NDUFA4;NDUFA7;NDUFA8;NDUFA9;NDUFAF5;NDUFB1;NDUFB10;NDUFB11;NDUFB3;NDUFB4;NDUFB5;NDUFB8;NDUFB9;NDUFC2;NDUFS1;NDUFS2;NDUFS3;NDUFS4;NDUFS5;NDUFS7;NDUFS8;NDUFV1;NDUFV2;NUBPL;SCO1;SDHA;SDHB;SDHC;TACO1;TRAP1;UQCR10;UQCR11;UQCRB;UQCRC1;UQCRC2;UQCRFS1;UQCRH	pathway_Reactome	Kidney	Systemic	Control
Respiratory electron transport	-0.711288	-2.90284	0	0	73	COQ10B;COX4I1;COX5B;COX6B1;COX7A2L;COX7C;ETFA;ETFB;ETFDH;LRPPRC;NDUFA10;NDUFA11;NDUFA12;NDUFA13;NDUFA2;NDUFA4;NDUFA7;NDUFA8;NDUFA9;NDUFAF5;NDUFB1;NDUFB10;NDUFB11;NDUFB3;NDUFB4;NDUFB5;NDUFB8;NDUFB9;NDUFC2;NDUFS1;NDUFS2;NDUFS3;NDUFS4;NDUFS5;NDUFS7;NDUFS8;NDUFV1;NDUFV2;NUBPL;SCO1;SDHA;SDHB;SDHC;TACO1;TRAP1;UQCR10;UQCR11;UQCRB;UQCRC1;UQCRC2;UQCRFS1;UQCRH	pathway_Reactome	Kidney	Systemic	Control
Citric acid cycle (TCA cycle)	-0.72599	-2.26833	0	2.19821e-05	22	ACO2;CS;DLD;FAHD1;FH;IDH2;MDH2;NNT;OGDH;SDHA;SDHB;SDHC;SUCLA2;SUCLG1;SUCLG2	pathway_Reactome	Kidney	Systemic	Control
Fatty acid metabolism	-0.52565	-2.27307	0	2.25317e-05	102	ACAA1;ACAA2;ACAD11;ACADL;ACADM;ACADS;ACOT1;ACOT13;ACOT2;ACOT7;ACOX1;ACOX2;ACSF2;ACSF3;ACSL1;ACSM3;AKR1C3;ALDH3A2;AMACR;CBR4;CPT1A;CPT2;CRAT;CROT;CYP4A11;DECR1;DECR2;DPEP1;ECHS1;ECI1;ECI2;EHHADH;EPHX2;FAAH;GGT1;GGT5;GPX4;HACL1;HADH;HADHA;HAO2;HSD17B12;HSD17B8;MCAT;PCCA;PCCB;PECR;PON1;PTGES2;SCD5;SCP2;SLC25A20;SLC27A2	pathway_Reactome	Kidney	Systemic	Control
sulfur compound metabolic process	-0.500069	-2.27593	0	2.31094e-05	173	AASS;ACAT1;ACOT1;ACOT13;ACOT2;ACOT7;ACSF2;ACSF3;ACSL1;ACSM2A;ACSM2B;ACSM3;ADI1;AHCY;AKR1A1;ALDH5A1;BHMT;BHMT2;CTH;DLD;DPEP1;GALNS;GCDH;GGT1;GGT5;GLB1;GLYAT;GPX4;GSTA1;GSTA2;GSTK1;GSTZ1;HAGH;HMGCL;HMGCS2;HSCB;HSD17B12;HSPA9;IBA57;IDH1;ISCA1;KYNU;MCCC1;MCCC2;MGST1;MGST3;MPC2;MPST;MRI1;MSRA;NAT8;NFS1;NFU1;NUBPL;OGDH;OPLAH;PAPSS2;PC;PCCA;PCCB;PDHB;PDK2;PDK3;PDP1;PDPR;PHGDH;PIPOX;SCD5;SNCA;SUCLA2;SUCL…	geneontology_Biological_Process_noRedundant	Kidney	Systemic	Control
Fatty acid degradation	-0.667858	-2.26692	0	4.29175e-05	35	ACAA1;ACAA2;ACADL;ACADM;ACADS;ACADSB;ACAT1;ACOX1;ACSL1;ADH6;ALDH1B1;ALDH2;ALDH3A2;ALDH7A1;ALDH9A1;CPT1A;CPT2;CYP4A11;ECHS1;ECI1;ECI2;EHHADH;GCDH;HADH;HADHA	pathway_KEGG	Kidney	Systemic	Control
lymphocyte mediated immunity	0.612331	2.17481	0	5.83958e-05	71	APCS;ARG1;B2M;C1QA;C1QB;C1QC;C1S;C2;C3;C4BPA;C5;C6;C7;C8A;C8B;C8G;C9;CD46;CEACAM1;CLC;CORO1A;CRP;EXOSC6;GNL1;HLA-DQB1;IGLL5;LGALS9;MYO1G;PTPRC;RFTN1;SERPING1;STAT6;SUPT6H;WAS	geneontology_Biological_Process_noRedundant	Kidney	Systemic	COVID-19
Complement cascade	0.702762	2.181	0	6.18309e-05	35	C1QA;C1QB;C1QC;C1R;C1S;C2;C3;C4B;C4BPA;C5;C6;C7;C8A;C8B;C8G;C9;CD46;CFH;CPB2;CPN1;CRP;ELANE;FCN3;PROS1;SERPING1;VTN	pathway_Reactome	Kidney	Systemic	COVID-19
Huntington disease	-0.522636	-2.23366	0	6.28791e-05	101	COX4I1;COX5B;COX6B1;COX6C;COX7A2;COX7A2L;COX7C;CREB1;DCTN2;HIP1;NDUFA10;NDUFA11;NDUFA12;NDUFA13;NDUFA2;NDUFA4;NDUFA7;NDUFA8;NDUFA9;NDUFB1;NDUFB10;NDUFB11;NDUFB3;NDUFB4;NDUFB5;NDUFB8;NDUFB9;NDUFC2;NDUFS1;NDUFS2;NDUFS3;NDUFS4;NDUFS5;NDUFS7;NDUFS8;NDUFV1;NDUFV2;POLR2I;PPIF;SDHA;SDHB;SDHC;SIN3A;SLC25A4;SLC25A5;SLC25A6;TFAM;UQCR10;UQCR11;UQCRB;UQCRC1;UQCRC2;UQCRFS1;UQCRH;VDAC1;VDAC2;VDAC3	pathway_KEGG	Kidney	Systemic	Control
Platelet degranulation	0.598232	2.18477	0	6.56953e-05	85	A1BG;A2M;ALB;ALDOA;ANXA5;APOOL;CALU;CAP1;F13A1;FERMT3;FGA;FGB;FGG;FN1;HSPA5;ITIH3;ITIH4;KNG1;LGALS3BP;MAGED2;MANF;ORM1;ORM2;PCYOX1L;PECAM1;PLEK;PROS1;QSOX1;SCCPDH;SERPINA1;SERPINA3;SERPING1;SPP2;SYTL4;TGFB3;THBS1;TMSB4X;TMX3;TOR4A;TTN;VTI1B;VWF	pathway_Reactome	Kidney	Systemic	COVID-19
Tryptophan metabolism	-0.683058	-2.22202	0	8.19334e-05	27	ACAT1;ALDH1B1;ALDH2;ALDH3A2;ALDH7A1;AOC1;DDC;ECHS1;EHHADH;GCDH;HAAO;HADH;IDO1;MAOB;OGDH;OGDHL	pathway_KEGG	Kidney	Systemic	Control
Response to elevated platelet cytosolic Ca2+	0.58919	2.15939	0	0.000105113	88	A1BG;A2M;ALB;ALDOA;CAP1;F13A1;FERMT3;FGA;FGB;FGG;HSPA5;ITIH3;ITIH4;LGALS3BP;MAGED2;MANF;ORM1;ORM2;PCYOX1L;PLEK;PROS1;QSOX1;SERPINA1;SERPINA3;SERPING1;TGFB3;THBS1;TMSB4X;TMX3;TOR4A;TTN;VTI1B;VWF	pathway_Reactome	Kidney	Systemic	COVID-19
extracellular structure organization	0.538489	2.15945	0	0.000110645	157	A2M;ACAN;ACSL3;AGT;ALB;APOB;BGN;CD44;CDH1;COL12A1;COL14A1;COL15A1;COL1A1;COL1A2;COL3A1;COL5A1;COL5A2;COL6A1;COL6A3;COL7A1;COL8A1;COLGALT1;CPB2;CST3;CTSG;CTSL;CTSS;DPT;EFEMP2;ELANE;ELN;EMILIN1;F11R;FBLN2;FBLN5;FBN1;FGA;FGB;FGG;FLOT1;FN1;HTRA1;ITGAM;ITGAV;ITGB2;ITGB4;ITGB6;LAMA1;LAMA4;LCP1;LIPC;LOXL4;LRP1;LUM;MFAP2;MMP16;MMP7;MMP8;MMP9;MPO;MYH11;P4HA1;PECAM1;PLOD3;PLTP;PRSS2;PTX3;PXDN;RIC8A;SDCBP;S…	geneontology_Biological_Process_noRedundant	Kidney	Systemic	COVID-19
collagen metabolic process	0.672331	2.13848	0	0.000137103	40	ARG1;COL15A1;COL1A1;COL5A1;CST3;CTSD;CTSS;EMILIN1;MMP16;MMP7;MMP8;MMP9;MRC2;P3H1;PLOD3;PRSS2;PRTN3;RCN3;SERPINH1;TGFB3	geneontology_Biological_Process_noRedundant	Kidney	Systemic	COVID-19
ISG15 antiviral mechanism	0.675811	2.13904	0	0.000143335	39	DDX58;EIF2AK2;IFIT1;ISG15;MX1;MX2;NUP133;STAT1;UBA7;UBE2L6	pathway_Reactome	Kidney	Systemic	COVID-19
Staphylococcus aureus infection	0.722924	2.13929	0	0.000150161	25	C1QA;C1QB;C1QC;C1R;C1S;C2;C3;C4B;C5;CFH;FGG;HLA-DMA;HLA-DQB1;HLA-DRA;HLA-DRB1;HLA-DRB3;ITGAM;ITGB2;KRT10	pathway_KEGG	Kidney	Systemic	COVID-19
cellular modified amino acid metabolic process	-0.523915	-2.20123	0	0.000160225	101	ACADM;AHCY;ALDH1L1;ALDH4A1;ALDH5A1;ALDH7A1;ASS1;BBOX1;BHMT;BHMT2;CHDH;CRAT;DMGDH;DPEP1;FTCD;GATM;GGH;GGT1;GGT5;GSTA1;GSTA2;GSTK1;GSTZ1;HOGA1;IDH1;MTHFS;NAT8;PIPOX;SARDH;SHMT1;SHMT2;SLC22A4	geneontology_Biological_Process_noRedundant	Kidney	Systemic	Control
Regulation of Complement cascade	0.700149	2.12308	0	0.00016818	32	C1QA;C1QB;C1QC;C1R;C1S;C2;C3;C4B;C4BPA;C5;C6;C7;C8A;C8B;C8G;C9;CD46;CFH;CPB2;CPN1;ELANE;PROS1;SERPING1;VTN	pathway_Reactome	Kidney	Systemic	COVID-19
platelet degranulation	0.587983	2.1332	0	0.000175188	80	A1BG;A2M;ALB;ALDOA;F13A1;FERMT3;FGA;FGB;FGG;ITIH3;ITIH4;LGALS3BP;MAGED2;MANF;ORM1;ORM2;PCYOX1L;PLEK;PROS1;QSOX1;SERPINA1;SERPINA3;SERPING1;TGFB3;THBS1;TMSB4X;TMX3;TOR4A;TTN;VTI1B;VWF	geneontology_Biological_Process_noRedundant	Kidney	Systemic	COVID-19
Biological oxidations	-0.520294	-2.19836	0	0.000176335	101	ABHD10;ACSM2A;ACSM2B;ACY1;ACY3;ADH6;AHCY;AKR1A1;AKR7A2;AKR7A3;ALDH1B1;ALDH2;AOC1;BPHL;CES2;CMBL;CYP27A1;CYP27B1;CYP4A11;CYP51A1;DPEP1;FDX1;FMO1;GGT1;GGT5;GLYAT;GLYATL1;GSTA1;GSTA2;GSTK1;GSTZ1;MAOB;MARC2;SULT1A4;SULT1C2;TPMT;TRMT112;UGT1A9;UGT2A3;UGT2B28;UGT2B7	pathway_Reactome	Kidney	Systemic	Control
SRP-dependent cotranslational protein targeting to membrane	0.567091	2.11217	0	0.000187701	92	RPL10;RPL10A;RPL12;RPL13;RPL13A;RPL14;RPL15;RPL18;RPL21;RPL22;RPL23;RPL23A;RPL24;RPL26L1;RPL27;RPL27A;RPL28;RPL29;RPL3;RPL30;RPL31;RPL32;RPL34;RPL35;RPL35A;RPL36;RPL38;RPL4;RPL5;RPL7;RPL7A;RPL8;RPL9;RPLP0;RPLP1;RPN1;RPN2;RPS10;RPS11;RPS13;RPS14;RPS15;RPS15A;RPS18;RPS2;RPS20;RPS21;RPS24;RPS25;RPS27;RPS27L;RPS28;RPS3;RPS3A;RPS4X;RPS5;RPS6;RPS8;RPS9;RPSA;SEC11A;SEC11C;SEC61A1;SEC61B;SPCS3;SRPRB;SSR1…	pathway_Reactome	Kidney	Systemic	COVID-19
mitochondrial gene expression	-0.515744	-2.18889	0	0.000191759	97	C1QBP;COA3;DAP3;DARS2;EARS2;FASTKD2;GFM1;GFM2;HSD17B10;IARS2;KIAA0391;LARS2;LRPPRC;MRPL11;MRPL14;MRPL15;MRPL20;MRPL22;MRPL37;MRPL39;MRPL40;MRPL43;MRPL46;MRPL47;MRPL49;MRPL50;MRPL53;MRPL57;MRPS11;MRPS17;MRPS18B;MRPS22;MRPS23;MRPS25;MRPS26;MRPS27;MRPS30;MRPS31;MRPS33;MRPS35;MRPS36;MRPS6;MRPS7;MRRF;MTIF2;NDUFA7;PTCD3;RARS2;RMND1;SHMT2;SUPV3L1;TARS2;TFAM;TFB2M;TUFM;UQCC2	geneontology_Biological_Process_noRedundant	Kidney	Systemic	Control
Interferon gamma signaling	0.699826	2.11956	0	0.000194653	31	B2M;CD44;GBP1;GBP2;GBP5;HLA-A;HLA-B;HLA-C;HLA-DQB1;HLA-DRA;HLA-DRB1;HLA-DRB3;OAS1;OAS2;OAS3;PML;PTPN1;SP100;STAT1;TRIM21	pathway_Reactome	Kidney	Systemic	COVID-19
phagocytosis	0.569539	2.12066	0	0.000202139	98	ACTG1;ACTR2;AIF1;ANXA1;ARHGAP25;ARPC1A;ARPC1B;ARPC2;AZU1;C2;C3;C4BPA;CD14;CORO1A;CRP;DOCK1;DOCK2;DYSF;ELANE;ELMO2;FCN3;HCK;HSP90AB1;IGLL5;ITGAM;ITGAV;ITGB2;LBP;LMAN2;LRP1;MFGE8;MYO1G;NCF4;PECAM1;PRTN3;PTPRC;PTX3;PYCARD;SH3BP1;SRPX;TGM2;THBS1;TXNDC5;WAS;WIPF1	geneontology_Biological_Process_noRedundant	Kidney	Systemic	COVID-19
beta-Alanine metabolism	-0.713498	-2.16991	0	0.000220719	21	ABAT;ACADM;ALDH1B1;ALDH2;ALDH3A2;ALDH6A1;ALDH7A1;DPYS;ECHS1;EHHADH;HIBCH;UPB1	pathway_KEGG	Kidney	Systemic	Control
Peroxisomal lipid metabolism	-0.681118	-2.18437	0	0.000225317	24	ACAA1;ACOX1;ACOX2;ALDH3A2;AMACR;CRAT;CROT;DECR2;ECI2;EHHADH;HACL1;HAO2;MLYCD;PECR;PHYH;SCP2;SLC27A2	pathway_Reactome	Kidney	Systemic	Control
vitamin metabolic process	-0.575594	-2.16754	0	0.000234329	53	AKR1A1;AKR1C3;ALDH1L1;AMN;CLYBL;CUBN;CYB5A;CYP27B1;FLAD1;HAAO;LGMN;LRP2;MCCC1;MCCC2;MMAB;MTHFS;PC;PCCA;PCCB;PSAT1;RDH10;SHMT1;SHMT2	geneontology_Biological_Process_noRedundant	Kidney	Systemic	Control
PPAR signaling pathway	-0.608329	-2.14634	0	0.000259981	36	ACAA1;ACADM;ACOX1;ACOX2;ACSL1;APOA1;APOA2;APOC3;CPT2;CYP27A1;CYP4A11;EHHADH;GK;HMGCS2;PCK1;PCK2;SCD5;SCP2;SLC27A2	pathway_KEGG	Kidney	Systemic	Control
coenzyme metabolic process	-0.456015	-2.15828	0	0.000265079	209	AASS;ACAT1;ACMSD;ACOT1;ACOT13;ACOT2;ACOT7;ACSF2;ACSF3;ACSL1;ACSM2A;ACSM2B;ACSM3;ACSS1;AKR1A1;ALDH1L1;ALDOB;ASPDH;BHMT;BHMT2;COASY;COQ10B;COQ6;COQ9;CROT;CYB5A;DCAKD;DCXR;DHTKD1;DLD;FBP1;FLAD1;FMO1;FOLH1;FTCD;GALK1;GCDH;GGH;GLYAT;GPD1;GPD1L;GSTZ1;HAAO;HMGCL;HMGCS2;HSD17B12;IDH1;IDH2;INSR;KYNU;MCCC1;MCCC2;MDH2;MOCS2;MPC2;MRI1;MTHFS;NDUFA9;NFS1;NNT;NUDT12;OGDH;OGDHL;PC;PCCA;PCCB;PDHB;PDK2;PDK3;PDP1;P…	geneontology_Biological_Process_noRedundant	Kidney	Systemic	Control
Collagen formation	0.63157	2.09055	0	0.000398703	44	COL12A1;COL14A1;COL15A1;COL1A1;COL1A2;COL21A1;COL3A1;COL5A1;COL5A2;COL6A3;COL7A1;COL8A1;COLGALT1;CRTAP;CTSL;CTSS;ITGB4;LOXL1;LOXL4;MMP7;MMP9;P3H1;P4HA1;PLOD3;PXDN;SERPINH1	pathway_Reactome	Kidney	Systemic	COVID-19
Integrin cell surface interactions	0.636093	2.07297	0	0.000542516	48	CD44;CDH1;COL1A1;COL1A2;COL3A1;COL5A1;COL5A2;COL6A1;COL6A3;COL7A1;COL8A1;F11R;FBN1;FGA;FGB;FGG;FN1;ITGAM;ITGAV;ITGB2;ITGB6;LUM;PECAM1;SPP1;THBS1;TNC;VTN;VWF	pathway_Reactome	Kidney	Systemic	COVID-19
regulation of immune effector process	0.542198	2.07331	0	0.0005606	121	A2M;ANXA1;ARG1;B2M;BST2;C1QA;C1QB;C1QC;C1S;C2;C3;C4BPA;C5;C6;C7;C8A;C8B;C8G;C9;CD46;CEACAM1;CFH;CLC;CPB2;CPN1;DDX58;DDX60;DNASE1L3;DTX3L;EXOSC6;FES;HK1;HTRA1;IFIT1;ITGAM;ITGB2;LBP;LGALS9;MZB1;PARP9;PKN1;PROS1;PTPRC;PYCARD;RAC2;SERPING1;STAT1;STAT6;SUPT6H;TGFB3;TLR3;TMEM173;VAMP8;VTN;WAS	geneontology_Biological_Process_noRedundant	Kidney	Systemic	COVID-19
Propanoate metabolism	-0.660389	-2.10103	0	0.000629187	26	ABAT;ACADM;ACAT1;ACSS3;ALDH6A1;DBT;DLD;ECHS1;EHHADH;HADHA;HIBCH;PCCA;PCCB;SUCLA2;SUCLG1;SUCLG2	pathway_KEGG	Kidney	Systemic	Control
Leishmaniasis	0.718886	2.0538	0	0.000660707	22	C3;CYBB;HLA-DMA;HLA-DQB1;HLA-DRB1;HLA-DRB3;ITGAM;ITGB2;NCF4;STAT1;TGFB3	pathway_KEGG	Kidney	Systemic	COVID-19
Major pathway of rRNA processing in the nucleolus and cytosol	0.548586	2.05592	0	0.00068014	96	BMS1;CSNK1E;DIS3;EXOSC10;EXOSC6;FBL;HEATR1;NCL;NOP56;PELP1;PES1;RPL10;RPL10A;RPL12;RPL13;RPL13A;RPL14;RPL15;RPL18;RPL19;RPL21;RPL22;RPL23;RPL23A;RPL24;RPL26L1;RPL27;RPL27A;RPL28;RPL29;RPL3;RPL30;RPL31;RPL32;RPL34;RPL35;RPL35A;RPL36;RPL38;RPL4;RPL5;RPL7;RPL7A;RPL8;RPL9;RPLP0;RPLP1;RPP30;RPS10;RPS11;RPS13;RPS14;RPS15;RPS15A;RPS16;RPS17;RPS18;RPS19;RPS2;RPS20;RPS21;RPS24;RPS25;RPS27;RPS27L;RPS28;RPS…	pathway_Reactome	Kidney	Systemic	COVID-19
Elastic fibre formation	0.741791	2.05629	0	0.00070075	21	EFEMP1;EFEMP2;ELN;EMILIN1;FBLN2;FBLN5;FBN1;FN1;ITGAV;ITGB6;LOXL1;LOXL4;LTBP1;LTBP4;MFAP2;TGFB3;VTN	pathway_Reactome	Kidney	Systemic	COVID-19
Peptide chain elongation	0.575937	2.05789	0	0.000722649	75	EEF2;RPL10;RPL10A;RPL12;RPL13;RPL13A;RPL14;RPL15;RPL18;RPL19;RPL21;RPL22;RPL23;RPL23A;RPL24;RPL26L1;RPL27;RPL27A;RPL28;RPL29;RPL3;RPL30;RPL31;RPL32;RPL34;RPL35;RPL35A;RPL36;RPL38;RPL4;RPL5;RPL7;RPL7A;RPL8;RPL9;RPLP0;RPLP1;RPS10;RPS11;RPS13;RPS14;RPS15;RPS15A;RPS16;RPS17;RPS18;RPS19;RPS2;RPS20;RPS21;RPS24;RPS25;RPS27;RPS27L;RPS28;RPS3;RPS3A;RPS4X;RPS5;RPS6;RPS7;RPS8;RPS9;RPSA	pathway_Reactome	Kidney	Systemic	COVID-19
Ascorbate and aldarate metabolism	-0.783173	-2.08867	0	0.000734366	13	ALDH1B1;ALDH2;ALDH3A2;ALDH7A1;ALDH9A1;MIOX;UGT1A9;UGT2A3;UGT2B28;UGT2B7	pathway_KEGG	Kidney	Systemic	Control
Formation of Fibrin Clot (Clotting Cascade)	0.720856	2.04404	0	0.000852264	23	A2M;F10;F13A1;FGA;FGB;FGG;PROCR;PROS1;PRTN3;SERPING1;VWF	pathway_Reactome	Kidney	Systemic	COVID-19
Viral mRNA Translation	0.574028	2.04568	0	0.000875938	75	RPL10;RPL10A;RPL12;RPL13;RPL13A;RPL14;RPL15;RPL18;RPL19;RPL21;RPL22;RPL23;RPL23A;RPL24;RPL26L1;RPL27;RPL27A;RPL28;RPL29;RPL3;RPL30;RPL31;RPL32;RPL34;RPL35;RPL35A;RPL36;RPL38;RPL4;RPL5;RPL7;RPL7A;RPL8;RPL9;RPLP0;RPLP1;RPS10;RPS11;RPS13;RPS14;RPS15;RPS15A;RPS16;RPS17;RPS18;RPS19;RPS2;RPS20;RPS21;RPS24;RPS25;RPS27;RPS27L;RPS28;RPS3;RPS3A;RPS4X;RPS5;RPS6;RPS7;RPS8;RPS9;RPSA	pathway_Reactome	Kidney	Systemic	COVID-19
amine metabolic process	-0.601812	-2.07431	0	0.000917654	38	ABAT;AGMAT;AOC1;BHMT;CHDH;DDC;DMGDH;GCDH;HAAO;IDO1;MAOB;PEBP1;SARDH;SAT2;SNCA;SULT1C2	geneontology_Biological_Process_noRedundant	Kidney	Systemic	Control
Eukaryotic Translation Elongation	0.564167	2.03697	0	0.000970269	79	EEF1A2;EEF1D;EEF2;RPL10;RPL10A;RPL12;RPL13;RPL13A;RPL14;RPL15;RPL18;RPL19;RPL21;RPL22;RPL23;RPL23A;RPL24;RPL26L1;RPL27;RPL27A;RPL28;RPL29;RPL3;RPL30;RPL31;RPL32;RPL34;RPL35;RPL35A;RPL36;RPL38;RPL4;RPL5;RPL7;RPL7A;RPL8;RPL9;RPLP0;RPLP1;RPS10;RPS11;RPS13;RPS14;RPS15;RPS15A;RPS16;RPS17;RPS18;RPS19;RPS2;RPS20;RPS21;RPS24;RPS25;RPS27;RPS27L;RPS28;RPS3;RPS3A;RPS4X;RPS5;RPS6;RPS7;RPS8;RPS9;RPSA	pathway_Reactome	Kidney	Systemic	COVID-19
Pertussis	0.646825	2.03725	0	0.000995803	35	C1QA;C1QB;C1QC;C1S;C2;C3;C4BPA;C5;CASP1;CASP3;CD14;ITGAM;ITGB2;PYCARD;SERPING1	pathway_KEGG	Kidney	Systemic	COVID-19
Nonsense Mediated Decay (NMD) independent of the Exon Junction Complex (EJC)	0.562033	2.03361	0	0.000998569	80	EIF4G1;ETF1;PABPC1;RPL10;RPL10A;RPL12;RPL13;RPL13A;RPL14;RPL15;RPL18;RPL19;RPL21;RPL22;RPL23;RPL23A;RPL24;RPL26L1;RPL27;RPL27A;RPL28;RPL29;RPL3;RPL30;RPL31;RPL32;RPL34;RPL35;RPL35A;RPL36;RPL38;RPL4;RPL5;RPL7;RPL7A;RPL8;RPL9;RPLP0;RPLP1;RPS10;RPS11;RPS13;RPS14;RPS15;RPS15A;RPS16;RPS17;RPS18;RPS19;RPS2;RPS20;RPS21;RPS24;RPS25;RPS27;RPS27L;RPS28;RPS3;RPS3A;RPS4X;RPS5;RPS6;RPS7;RPS8;RPS9;RPSA	pathway_Reactome	Kidney	Systemic	COVID-19
tumor necrosis factor superfamily cytokine production	0.647113	2.02109	0	0.00123059	37	AZU1;BPI;CD14;CYBB;DDX58;IFIH1;LBP;LGALS9;LTF;MMP8;ORM1;ORM2;PTPRC;PYCARD;THBS1;TLR3	geneontology_Biological_Process_noRedundant	Kidney	Systemic	COVID-19
Lysine degradation	-0.643664	-2.04484	0	0.00128752	24	AASS;ACAT1;ALDH1B1;ALDH2;ALDH3A2;ALDH7A1;BBOX1;ECHS1;EHHADH;GCDH;HADH;OGDH;OGDHL;PIPOX	pathway_KEGG	Kidney	Systemic	Control
Nonsense-Mediated Decay (NMD)	0.548304	2.01178	0	0.00131391	86	EIF4G1;ETF1;MAGOHB;PABPC1;RNPS1;RPL10;RPL10A;RPL12;RPL13;RPL13A;RPL14;RPL15;RPL18;RPL19;RPL21;RPL22;RPL23;RPL23A;RPL24;RPL26L1;RPL27;RPL27A;RPL28;RPL29;RPL3;RPL30;RPL31;RPL32;RPL34;RPL35;RPL35A;RPL36;RPL38;RPL4;RPL5;RPL7;RPL7A;RPL8;RPL9;RPLP0;RPLP1;RPS10;RPS11;RPS13;RPS14;RPS15;RPS15A;RPS16;RPS17;RPS18;RPS19;RPS2;RPS20;RPS21;RPS24;RPS25;RPS27;RPS27L;RPS28;RPS3;RPS3A;RPS4X;RPS5;RPS6;RPS7;RPS8;RPS9…	pathway_Reactome	Kidney	Systemic	COVID-19
Nonsense Mediated Decay (NMD) enhanced by the Exon Junction Complex (EJC)	0.548304	2.01178	0	0.00131391	86	EIF4G1;ETF1;MAGOHB;PABPC1;RNPS1;RPL10;RPL10A;RPL12;RPL13;RPL13A;RPL14;RPL15;RPL18;RPL19;RPL21;RPL22;RPL23;RPL23A;RPL24;RPL26L1;RPL27;RPL27A;RPL28;RPL29;RPL3;RPL30;RPL31;RPL32;RPL34;RPL35;RPL35A;RPL36;RPL38;RPL4;RPL5;RPL7;RPL7A;RPL8;RPL9;RPLP0;RPLP1;RPS10;RPS11;RPS13;RPS14;RPS15;RPS15A;RPS16;RPS17;RPS18;RPS19;RPS2;RPS20;RPS21;RPS24;RPS25;RPS27;RPS27L;RPS28;RPS3;RPS3A;RPS4X;RPS5;RPS6;RPS7;RPS8;RPS9…	pathway_Reactome	Kidney	Systemic	COVID-19
Measles	0.667041	2.01481	0	0.00135145	32	CD46;CDK2;DDX58;EIF2AK2;HSPA1L;IFIH1;MX1;OAS1;OAS2;OAS3;STAT1;STAT2;STAT3;STAT5A	pathway_KEGG	Kidney	Systemic	COVID-19
Cytokine Signaling in Immune system	0.483358	2.00407	0	0.00142486	239	AIP;ALOX5;ANXA1;B2M;BST2;CA1;CAPZA1;CASP1;CASP3;CD44;COL1A2;DDX58;EIF2AK2;EIF4A1;F13A1;GBP1;GBP2;GBP5;HCK;HLA-A;HLA-B;HLA-DQB1;HLA-DRA;HLA-DRB1;HLA-DRB3;IFI35;IFIT1;IFIT2;IFIT3;IFITM3;IL16;ISG15;ISG20;ITGAM;ITGB2;LBP;LCP1;LGALS9;MMP9;MX1;MX2;NUP133;OAS1;OAS2;OAS3;PML;PRTN3;PSMA1;PSMA3;PSMB10;PSMB8;PSMB9;PSME3;PTPN1;S100A12;SAA1;SAMHD1;SMARCA4;SP100;STAT1;STAT2;STAT3;STAT5A;STAT6;TPR;TRIM21;UBA7;U…	pathway_Reactome	Kidney	Systemic	COVID-19
Arginine and proline metabolism	-0.588151	-2.03722	0	0.00145468	34	AGMAT;ALDH1B1;ALDH2;ALDH3A2;ALDH4A1;ALDH7A1;AOC1;DAO;GATM;HOGA1;MAOB;OAT;PRODH2;SAT2	pathway_KEGG	Kidney	Systemic	Control
rRNA processing in the nucleus and cytosol	0.528111	1.99507	0	0.00155384	102	BMS1;CSNK1E;DIS3;DKC1;EXOSC10;EXOSC6;FBL;HEATR1;NAT10;NCL;NOP2;NOP56;PELP1;PES1;RPL10;RPL10A;RPL12;RPL13;RPL13A;RPL14;RPL15;RPL18;RPL19;RPL21;RPL22;RPL23;RPL23A;RPL24;RPL26L1;RPL27;RPL27A;RPL28;RPL29;RPL3;RPL30;RPL31;RPL32;RPL34;RPL35;RPL35A;RPL36;RPL38;RPL4;RPL5;RPL7;RPL7A;RPL8;RPL9;RPLP0;RPLP1;RPP30;RPS10;RPS11;RPS13;RPS14;RPS15;RPS15A;RPS16;RPS17;RPS18;RPS19;RPS2;RPS20;RPS21;RPS24;RPS25;RPS27;…	pathway_Reactome	Kidney	Systemic	COVID-19
Mitochondrial tRNA aminoacylation	-0.66801	-2.02563	0	0.0016316	21	CARS2;DARS2;EARS2;FARS2;HARS2;IARS2;LARS2;MARS2;NARS2;PARS2;PPA2;RARS2;SARS2;TARS2;VARS2	pathway_Reactome	Kidney	Systemic	Control
Glyoxylate metabolism and glycine degradation	-0.654355	-2.02298	0	0.00165232	24	AGXT2;ALDH4A1;AMT;DAO;DBT;DHTKD1;DLD;GLDC;GRHPR;HOGA1;OGDH;PDHB;PRODH2	pathway_Reactome	Kidney	Systemic	Control
Molecules associated with elastic fibres	0.734216	1.98278	0	0.00165754	19	EFEMP1;EFEMP2;ELN;EMILIN1;FBLN2;FBLN5;FBN1;FN1;ITGAV;ITGB6;LTBP1;LTBP4;MFAP2;TGFB3;VTN	pathway_Reactome	Kidney	Systemic	COVID-19
organic acid biosynthetic process	-0.430684	-2.02404	0	0.00166505	197	AASS;ABAT;ABCB11;ABCD3;ACADL;ACMSD;ACOT7;ACOX2;ACSF3;ACSM2A;ACSM2B;ACSM3;ACSS1;ADI1;AGXT2;AKR1A1;AKR1C3;ALDH8A1;ALDOB;AMACR;APOC1;APOC3;ASL;ASPA;ASS1;BHMT;BHMT2;CBR4;CTH;CYP27A1;DECR2;DHTKD1;EPHX2;FBP1;FOLH1;GALK1;GATM;GGT1;GGT5;GLUD1;GPD1;GPT;GPX4;HAAO;HOGA1;HSD17B12;HSD17B8;IDO1;INSR;KYNU;MCAT;MGST1;MGST3;MRI1;MTHFS;OAT;OGDH;OGDHL;OSBP;OSBPL1A;PAH;PECR;PFKL;PGK1;PHGDH;PKLR;PSAT1;PTGES2;RDH10;SC…	geneontology_Biological_Process_noRedundant	Kidney	Systemic	Control
Common Pathway of Fibrin Clot Formation	0.791079	1.9828	0.0017331	0.00169004	14	F10;F13A1;FGA;FGB;FGG;PROCR;PROS1;PRTN3	pathway_Reactome	Kidney	Systemic	COVID-19
L13a-mediated translational silencing of Ceruloplasmin expression	0.53838	1.98794	0	0.00172206	96	EIF2S1;EIF3B;EIF3D;EIF3F;EIF3I;EIF3J;EIF3L;EIF4A1;EIF4A2;EIF4G1;PABPC1;RPL10;RPL10A;RPL12;RPL13;RPL13A;RPL14;RPL15;RPL18;RPL19;RPL21;RPL22;RPL23;RPL23A;RPL24;RPL26L1;RPL27;RPL27A;RPL28;RPL29;RPL3;RPL30;RPL31;RPL32;RPL34;RPL35;RPL35A;RPL36;RPL38;RPL4;RPL5;RPL7;RPL7A;RPL8;RPL9;RPLP0;RPLP1;RPS10;RPS11;RPS13;RPS14;RPS15;RPS15A;RPS16;RPS17;RPS18;RPS19;RPS2;RPS20;RPS21;RPS24;RPS25;RPS27;RPS27L;RPS28;RP…	pathway_Reactome	Kidney	Systemic	COVID-19
interleukin-8 production	0.702876	1.98307	0.00151976	0.00172385	21	ANXA1;BPI;CD14;CHI3L1;CRP;DDX58;ELANE;LBP;LGALS9;PRKD2;PTPRC;PYCARD;TLR3;TMSB4X	geneontology_Biological_Process_noRedundant	Kidney	Systemic	COVID-19
Formation of a pool of free 40S subunits	0.545005	1.98374	0	0.00172998	86	EIF3B;EIF3D;EIF3F;EIF3I;EIF3J;EIF3L;RPL10;RPL10A;RPL12;RPL13;RPL13A;RPL14;RPL15;RPL18;RPL19;RPL21;RPL22;RPL23;RPL23A;RPL24;RPL26L1;RPL27;RPL27A;RPL28;RPL29;RPL3;RPL30;RPL31;RPL32;RPL34;RPL35;RPL35A;RPL36;RPL38;RPL4;RPL5;RPL7;RPL7A;RPL8;RPL9;RPLP0;RPLP1;RPS10;RPS11;RPS13;RPS14;RPS15;RPS15A;RPS16;RPS17;RPS18;RPS19;RPS2;RPS20;RPS21;RPS24;RPS25;RPS27;RPS27L;RPS28;RPS3;RPS3A;RPS4X;RPS5;RPS6;RPS7;RPS8;…	pathway_Reactome	Kidney	Systemic	COVID-19
GTP hydrolysis and joining of the 60S ribosomal subunit	0.536177	1.98333	0	0.00173757	97	EIF2S1;EIF3B;EIF3D;EIF3F;EIF3I;EIF3J;EIF3L;EIF4A1;EIF4A2;EIF4G1;EIF5B;RPL10;RPL10A;RPL12;RPL13;RPL13A;RPL14;RPL15;RPL18;RPL19;RPL21;RPL22;RPL23;RPL23A;RPL24;RPL26L1;RPL27;RPL27A;RPL28;RPL29;RPL3;RPL30;RPL31;RPL32;RPL34;RPL35;RPL35A;RPL36;RPL38;RPL4;RPL5;RPL7;RPL7A;RPL8;RPL9;RPLP0;RPLP1;RPS10;RPS11;RPS13;RPS14;RPS15;RPS15A;RPS16;RPS17;RPS18;RPS19;RPS2;RPS20;RPS21;RPS24;RPS25;RPS27;RPS27L;RPS28;RPS…	pathway_Reactome	Kidney	Systemic	COVID-19
Eukaryotic Translation Termination	0.551064	1.97717	0	0.00188409	77	APEH;ETF1;RPL10;RPL10A;RPL12;RPL13;RPL13A;RPL14;RPL15;RPL18;RPL19;RPL21;RPL22;RPL23;RPL23A;RPL24;RPL26L1;RPL27;RPL27A;RPL28;RPL29;RPL3;RPL30;RPL31;RPL32;RPL34;RPL35;RPL35A;RPL36;RPL38;RPL4;RPL5;RPL7;RPL7A;RPL8;RPL9;RPLP0;RPLP1;RPS10;RPS11;RPS13;RPS14;RPS15;RPS15A;RPS16;RPS17;RPS18;RPS19;RPS2;RPS20;RPS21;RPS24;RPS25;RPS27;RPS27L;RPS28;RPS3;RPS3A;RPS4X;RPS5;RPS6;RPS7;RPS8;RPS9;RPSA	pathway_Reactome	Kidney	Systemic	COVID-19
antibiotic metabolic process	-0.473682	-2.0174	0	0.00197983	96	ACO2;ADH6;AKR1C3;AKR7A2;ALDH1B1;ALDH2;ALDH5A1;CBR4;DHTKD1;DPEP1;FAHD1;FH;FTCD;GPX3;HDAC6;IDH1;IDH2;MAOB;MDH2;MTHFS;NNT;NPL;OGDH;OGDHL;PCK1;PCK2;PDHB;PRDX3;PRDX5;RENBP;SDHA;SDHB;SDHC;SNCA;SUCLA2;SUCLG1;SUCLG2;SULT1A4	geneontology_Biological_Process_noRedundant	Kidney	Systemic	Control
regulation of inflammatory response	0.510444	1.96959	0	0.00225797	122	A2M;ADA;AGT;ANXA1;APCS;C1QA;C1QB;C1QC;C1S;C2;C3;C4BPA;C5;C6;C7;C8A;C8B;C8G;C9;CD46;CFH;CPB2;CPN1;DNASE1L3;EGFR;ELANE;FABP4;GBA;GBP5;HCK;ITGAM;ITGB2;KRT1;LBP;MMP8;MMP9;PROS1;PTGER3;PTGIS;PTPRC;PYCARD;S100A12;S100A8;S100A9;SAA1;SERPING1;SMPDL3B;TGM2;TLR3;TMEM173;TMSB4X;TNFAIP8L2;VAMP8;VTN	geneontology_Biological_Process_noRedundant	Kidney	Systemic	COVID-19
Assembly of collagen fibrils and other multimeric structures	0.628893	1.95939	0	0.00261826	33	COL12A1;COL14A1;COL15A1;COL1A1;COL1A2;COL3A1;COL5A1;COL5A2;COL6A1;COL6A3;COL7A1;COL8A1;CTSL;CTSS;ITGB4;LOXL1;LOXL4;MMP7;MMP9;PXDN	pathway_Reactome	Kidney	Systemic	COVID-19
Proximal tubule bicarbonate reclamation	-0.694697	-1.98835	0.00255754	0.00295092	15	ATP1A1;ATP1A4;ATP1B1;FXYD2;GLUD1;PCK1;PCK2;SLC4A4	pathway_KEGG	Kidney	Systemic	Control
Collagen degradation	0.641356	1.94877	0	0.00298444	30	COL12A1;COL14A1;COL15A1;COL1A1;COL1A2;COL3A1;COL5A1;COL5A2;COL6A1;COL6A3;COL7A1;COL8A1;CTSD;CTSL;ELANE;MMP7;MMP8;MMP9;PRSS2	pathway_Reactome	Kidney	Systemic	COVID-19
Epstein-Barr virus infection	0.543972	1.94621	0	0.00306117	72	B2M;CASP3;CASP8;CD44;CDK2;DDX58;EIF2AK2;HLA-A;HLA-B;HLA-DMA;HLA-DQB1;HLA-DRA;HLA-DRB1;HLA-DRB3;ISG15;OAS1;OAS2;OAS3;STAT1;STAT2;STAT3;TAP1;TAP2;TAPBP	pathway_KEGG	Kidney	Systemic	COVID-19
isoprenoid metabolic process	-0.531261	-1.98492	0	0.00306145	50	AKR1C3;ALDH1A1;ALDH3A2;ALDH8A1;APOA1;APOA2;APOC3;APOM;DHRS4;DPM1;HMGCS2;IDI1;LRP2;PDSS2;PECR;PHYH;PMVK;RDH10;RDH11;RDH12;RDH13;RDH14;RETSAT;SCPEP1;SDC4;TTR;UGT1A9	geneontology_Biological_Process_noRedundant	Kidney	Systemic	Control
Glutathione conjugation	-0.629929	-1.97572	0.0025974	0.00347833	24	AKR1A1;ESD;GGT1;GGT5;GSTA1;GSTA2;GSTK1;GSTP1;GSTZ1;MGST1;MGST3;OPLAH	pathway_Reactome	Kidney	Systemic	Control
Initial triggering of complement	0.782671	1.93763	0	0.00360645	12	C1QA;C1QB;C1QC;C1S;C2;C3;CRP;FCN3	pathway_Reactome	Kidney	Systemic	COVID-19
Platelet activation, signaling and aggregation	0.494055	1.93695	0	0.00361658	135	A1BG;A2M;ABHD12;ALB;ALDOA;ANXA5;APBB1IP;APOOL;CALU;CAP1;COL1A1;COL1A2;F13A1;FERMT3;FGA;FGB;FGG;FN1;GNAI1;HSPA5;ITIH3;ITIH4;KNG1;LCP2;LGALS3BP;MAGED2;MANF;ORM1;ORM2;PCYOX1L;PECAM1;PLEK;PROS1;PTPN1;QSOX1;RAC2;RHOG;SCCPDH;SERPINA1;SERPINA3;SERPING1;SPP2;SYTL4;TGFB3;THBS1;TMSB4X;TMX3;TOR4A;TTN;VTI1B;VWF	pathway_Reactome	Kidney	Systemic	COVID-19
Eukaryotic Translation Initiation	0.518679	1.93295	0	0.00379094	102	EIF2B4;EIF2S1;EIF3B;EIF3D;EIF3F;EIF3I;EIF3J;EIF3L;EIF4A1;EIF4A2;EIF4G1;EIF5B;PABPC1;RPL10;RPL10A;RPL12;RPL13;RPL13A;RPL14;RPL15;RPL18;RPL19;RPL21;RPL22;RPL23;RPL23A;RPL24;RPL26L1;RPL27;RPL27A;RPL28;RPL29;RPL3;RPL30;RPL31;RPL32;RPL34;RPL35;RPL35A;RPL36;RPL38;RPL4;RPL5;RPL7;RPL7A;RPL8;RPL9;RPLP0;RPLP1;RPS10;RPS11;RPS13;RPS14;RPS15;RPS15A;RPS16;RPS17;RPS18;RPS19;RPS2;RPS20;RPS21;RPS24;RPS25;RPS27;RP…	pathway_Reactome	Kidney	Systemic	COVID-19
Cap-dependent Translation Initiation	0.518679	1.93295	0	0.00379094	102	EIF2B4;EIF2S1;EIF3B;EIF3D;EIF3F;EIF3I;EIF3J;EIF3L;EIF4A1;EIF4A2;EIF4G1;EIF5B;PABPC1;RPL10;RPL10A;RPL12;RPL13;RPL13A;RPL14;RPL15;RPL18;RPL19;RPL21;RPL22;RPL23;RPL23A;RPL24;RPL26L1;RPL27;RPL27A;RPL28;RPL29;RPL3;RPL30;RPL31;RPL32;RPL34;RPL35;RPL35A;RPL36;RPL38;RPL4;RPL5;RPL7;RPL7A;RPL8;RPL9;RPLP0;RPLP1;RPS10;RPS11;RPS13;RPS14;RPS15;RPS15A;RPS16;RPS17;RPS18;RPS19;RPS2;RPS20;RPS21;RPS24;RPS25;RPS27;RP…	pathway_Reactome	Kidney	Systemic	COVID-19
Influenza Viral RNA Transcription and Replication	0.521548	1.9317	0	0.00379761	97	HSP90AA1;NUP133;NUP93;POLR2A;POLR2B;POLR2C;POLR2G;POLR2H;RANBP2;RPL10;RPL10A;RPL12;RPL13;RPL13A;RPL14;RPL15;RPL18;RPL19;RPL21;RPL22;RPL23;RPL23A;RPL24;RPL26L1;RPL27;RPL27A;RPL28;RPL29;RPL3;RPL30;RPL31;RPL32;RPL34;RPL35;RPL35A;RPL36;RPL38;RPL4;RPL5;RPL7;RPL7A;RPL8;RPL9;RPLP0;RPLP1;RPS10;RPS11;RPS13;RPS14;RPS15;RPS15A;RPS16;RPS17;RPS18;RPS19;RPS2;RPS20;RPS21;RPS24;RPS25;RPS27;RPS27L;RPS28;RPS3;RPS3…	pathway_Reactome	Kidney	Systemic	COVID-19
organic hydroxy compound metabolic process	-0.423021	-1.96769	0	0.00386852	189	ABAT;ABCB11;ACAA1;ACAA2;ACOX2;ADH6;AKR1C3;AKR7A2;ALDH1B1;ALDH2;ALDH3A2;AMACR;APOA1;APOA2;APOC1;CBR4;CPQ;CUBN;CYP27A1;CYP27B1;CYP4A11;CYP51A1;D2HGDH;DAO;DDC;DDT;DHRS4;EPHX2;FAH;FDX1;GALK1;GK;GPD1;HAGH;HMGCS2;IDI1;IMPA2;IYD;LGMN;LRP2;MAOB;MIOX;NUDT4;OSBP;OSBPL1A;PAH;PCK1;PCK2;PECR;PON1;PSAT1;RDH10;RDH11;RDH12;RDH13;RETSAT;SCP2;SLC27A2;SNCA;SORD;SULT1A4;TKFC;TPI1;TTR	geneontology_Biological_Process_noRedundant	Kidney	Systemic	Control
drug catabolic process	-0.480254	-1.96153	0	0.00408301	78	AASS;ACAT1;ALDH1B1;ALDH2;AMT;BDH1;CUBN;DAO;DPYS;FAH;FMO4;GCAT;GLDC;GPX3;GSTZ1;HGD;HPD;MAOB;MTHFS;NNT;NPL;OXCT1;PAH;PCK1;PCK2;PIPOX;PRDX3;PRDX5;RENBP;SNCA;SULT1A4	geneontology_Biological_Process_noRedundant	Kidney	Systemic	Control
regulation of neurotransmitter levels	-0.456476	-1.95933	0	0.00415659	108	ABAT;AGXT2;ALDH5A1;ALDH7A1;AMT;ASS1;BHMT;CASK;CAV1;CHDH;DDAH1;DDC;DMGDH;DPYS;ENPP6;GCAT;GCHFR;GLA;GLDC;GLYAT;INSR;MAOB;PAH;PDZD11;PEBP1;PHGDH;RAP1B;SARDH;SHMT1;SHMT2;SLC22A2;SNCA;STXBP1;UPB1;ZNF219	geneontology_Biological_Process_noRedundant	Kidney	Systemic	Control
Histidine metabolism	-0.708402	-1.95636	0	0.00418824	15	ALDH1B1;ALDH2;ALDH3A2;ALDH7A1;AOC1;ASPA;FTCD;MAOB	pathway_KEGG	Kidney	Systemic	Control
lipid catabolic process	-0.434112	-1.9542	0	0.00423596	140	ABCD3;ABHD6;ACAA1;ACAA2;ACAD11;ACADL;ACADM;ACADS;ACAT1;ACOT7;ACOX1;ACOX2;AKR1C3;ALDH3A2;AMACR;APOA1;APOA2;APOC1;APOC3;AUH;BDH2;CPT2;CRAT;CROT;CYP27B1;CYP4A11;DECR1;DECR2;ECH1;ECHDC2;ECHS1;ECI1;ECI2;EHHADH;ENPP6;ETFA;ETFB;ETFDH;FAAH;FABP3;GCDH;GLA;GM2A;HACL1;HADH;HADHA;HAO2;HIBCH;HINT2;HSD17B14;IAH1;IDH1;IVD;LDAH;MCAT;PAFAH2;PCK1;PCK2;PECR;SCP2;SLC27A2;SNX17	geneontology_Biological_Process_noRedundant	Kidney	Systemic	Control
Mitochondrial translation	-0.490704	-1.95507	0	0.0042451	63	DAP3;GFM1;GFM2;MRPL11;MRPL13;MRPL14;MRPL15;MRPL19;MRPL20;MRPL22;MRPL37;MRPL39;MRPL40;MRPL43;MRPL46;MRPL47;MRPL48;MRPL49;MRPL50;MRPL53;MRPL57;MRPL9;MRPS11;MRPS17;MRPS18B;MRPS22;MRPS23;MRPS25;MRPS26;MRPS27;MRPS30;MRPS31;MRPS33;MRPS35;MRPS36;MRPS6;MRPS7;MRRF;MTIF2;PTCD3;TUFM	pathway_Reactome	Kidney	Systemic	Control
Defects in vitamin and cofactor metabolism	-0.757015	-1.95009	0	0.0043794	12	AMN;CUBN;MCCC1;MCCC2;MMAB;PC;PCCA;PCCB	pathway_Reactome	Kidney	Systemic	Control
mitochondrial RNA metabolic process	-0.631425	-1.94514	0	0.00455641	21	DARS2;EARS2;HSD17B10;KIAA0391;LRPPRC;PDE12;SLIRP;SUPV3L1;TARS2;TFAM;TFB2M	geneontology_Biological_Process_noRedundant	Kidney	Systemic	Control
Phase II - Conjugation of compounds	-0.50572	-1.94249	0	0.00471622	54	ABHD10;ABHD14B;ACSM2A;ACSM2B;AHCY;AKR1A1;ESD;GGT1;GGT5;GLYAT;GLYATL1;GSTA1;GSTA2;GSTK1;GSTP1;GSTZ1;MGST1;MGST3;NAT1;OPLAH;PAPSS2;SULT1A4;SULT1C2;TPMT;TRMT112;UGT1A6;UGT1A9;UGT2A3;UGT2B28;UGT2B7;UGT3A1	pathway_Reactome	Kidney	Systemic	Control
Mitochondrial protein import	-0.54355	-1.93798	0	0.00501787	39	ACO2;BCS1L;CHCHD3;CHCHD4;COA4;COA6;CS;GRPEL1;HSCB;HSPA9;HSPD1;LDHD;MTX1;MTX2;NDUFB8;PMPCA;PMPCB;SAMM50;SLC25A13;SLC25A4;SLC25A6;TIMM13;TIMM22;TIMM44;TIMM50;TIMM8A;TIMM8B;TOMM40;VDAC1	pathway_Reactome	Kidney	Systemic	Control
Neurexins and neuroligins	-0.744051	-1.93612	0	0.0050471	12	CASK;EPB41L3;EPB41L5;SHANK1;STXBP1	pathway_Reactome	Kidney	Systemic	Control
interleukin-1 production	0.68438	1.91263	0	0.00532236	21	ANXA1;AZU1;CASP1;CEACAM1;GBP5;HK1;IFI16;LGALS9;ORM1;ORM2;PML;PYCARD;S100A13;SAA1	geneontology_Biological_Process_noRedundant	Kidney	Systemic	COVID-19
Aflatoxin activation and detoxification	-0.793091	-1.92903	0.00227273	0.00550247	10	ACY1;ACY3;AKR7A2;AKR7A3;DPEP1;GGT1;GGT5;MGST1;MGST3	pathway_Reactome	Kidney	Systemic	Control
Prion diseases	0.681745	1.9086	0	0.00556768	22	C1QA;C1QB;C1QC;C5;C6;C7;C8A;C8B;C8G;C9;HSPA5;MAP2K2	pathway_KEGG	Kidney	Systemic	COVID-19
sodium ion transport	-0.503077	-1.9199	0	0.0058929	56	ABCB11;ATP1A1;ATP1A4;ATP1B1;COMMD1;COMMD9;FXYD2;GPD1L;NDUFA9;SLC12A1;SLC12A3;SLC13A2;SLC17A3;SLC22A4;SLC23A1;SLC3A2;SLC4A4;SLC5A1;SLC5A10;SLC5A12;SLC5A8;SLC5A9;SLC9A3R1	geneontology_Biological_Process_noRedundant	Kidney	Systemic	Control
One carbon pool by folate	-0.76831	-1.92062	0.00458716	0.00593432	10	ALDH1L1;AMT;FTCD;MTHFS;SHMT1;SHMT2	pathway_KEGG	Kidney	Systemic	Control
cellular aldehyde metabolic process	-0.503854	-1.91781	0.00331126	0.0059438	52	AGXT2;AKR1A1;AKR1C3;AKR7A2;AKR7A3;ALDH3A2;ALDH4A1;ALDH7A1;ALDH8A1;ALDOB;GLYCTK;GRHPR;HAGH;HOGA1;IDH1;IDH2;KHK;PRODH2;RDH10;RDH11;TKFC;TPI1	geneontology_Biological_Process_noRedundant	Kidney	Systemic	Control
Selenocysteine synthesis	0.52918	1.90235	0	0.00605193	77	RPL10;RPL10A;RPL12;RPL13;RPL13A;RPL14;RPL15;RPL18;RPL19;RPL21;RPL22;RPL23;RPL23A;RPL24;RPL26L1;RPL27;RPL27A;RPL28;RPL29;RPL3;RPL30;RPL31;RPL32;RPL34;RPL35;RPL35A;RPL36;RPL38;RPL4;RPL5;RPL7;RPL7A;RPL8;RPL9;RPLP0;RPLP1;RPS10;RPS11;RPS13;RPS14;RPS15;RPS15A;RPS16;RPS17;RPS18;RPS19;RPS2;RPS20;RPS21;RPS24;RPS25;RPS27;RPS27L;RPS28;RPS3;RPS3A;RPS4X;RPS5;RPS6;RPS7;RPS8;RPS9;RPSA	pathway_Reactome	Kidney	Systemic	COVID-19
Binding and Uptake of Ligands by Scavenger Receptors	0.629378	1.903	0.00154083	0.00612887	28	ALB;AMBP;APOB;APOL1;CD163;COL1A1;COL1A2;COL3A1;FTL;HBA1;HBA2;HBB;HP;LRP1;SAA1;STAB1	pathway_Reactome	Kidney	Systemic	COVID-19
Fatty acid metabolism	-0.572884	-1.91489	0	0.00618495	32	ACAA1;ACAA2;ACADL;ACADM;ACADS;ACADSB;ACAT1;ACOX1;ACSL1;CPT1A;CPT2;ECHS1;EHHADH;HADH;HADHA;HSD17B12;MCAT;PECR;SCD5	pathway_KEGG	Kidney	Systemic	Control
nucleoside monophosphate metabolic process	-0.415492	-1.91092	0	0.00637563	179	ADSSL1;AK4;ALDOB;ATP1B1;ATP6V1A;ATP6V1B1;ATP6V1B2;BPHL;CASK;CLPX;COX4I1;COX5B;COX7A2;COX7A2L;COX7C;DHODH;DHTKD1;DLD;FBP1;GALK1;GPD1;INSR;LHPP;NDUFA10;NDUFA12;NDUFA2;NDUFA4;NDUFA7;NDUFA8;NDUFA9;NDUFB1;NDUFB10;NDUFB3;NDUFB4;NDUFB5;NDUFB8;NDUFB9;NDUFC2;NDUFS1;NDUFS2;NDUFS3;NDUFS4;NDUFS5;NDUFS7;NDUFS8;NDUFV1;NDUFV2;NUDT4;NUDT9;OGDH;OGDHL;PDE12;PFKL;PGK1;PKLR;PPIF;SDHA;SDHC;SHMT1;SHMT2;SLC25A13;SNCA;T…	geneontology_Biological_Process_noRedundant	Kidney	Systemic	Control
Metabolism of lipids	-0.388079	-1.90697	0	0.00661662	276	ABCB11;ACAA1;ACAA2;ACAD11;ACADM;ACADS;ACAT1;ACOT1;ACOT13;ACOT2;ACOT7;ACOX1;ACOX2;ACSF2;ACSF3;ACSL1;ACSM3;ACSS3;AGK;AGPAT3;AKR1C3;ALDH3A2;AMACR;APOA1;APOA2;ARSE;ARSF;BDH1;BDH2;CAV1;CBR4;CDIPT;CPT2;CRAT;CUBN;CYP27A1;CYP27B1;CYP4A11;CYP51A1;DECR1;DPEP1;ECHS1;ECI1;ECI2;EHHADH;ENPP6;EPHX2;FAAH;FABP3;FDX1;GGT1;GGT5;GK;GLA;GLB1;GLTP;GM2A;GPD1;GPD1L;GPX4;HACL1;HADH;HADHA;HAO2;HMGCL;HMGCS2;HSD17B8;IDI1;LG…	pathway_Reactome	Kidney	Systemic	Control
nucleoside triphosphate metabolic process	-0.409424	-1.90593	0	0.0067215	169	AK4;ALDOB;ATP1B1;ATP6V1A;ATP6V1B1;ATP6V1B2;BPHL;CLPX;COQ9;COX4I1;COX5B;COX7A2;COX7A2L;COX7C;DHTKD1;DLD;FBP1;GALK1;GPD1;INSR;MFN1;MOCS2;NDUFA10;NDUFA12;NDUFA2;NDUFA4;NDUFA7;NDUFA8;NDUFA9;NDUFB1;NDUFB10;NDUFB3;NDUFB4;NDUFB5;NDUFB8;NDUFB9;NDUFC2;NDUFS1;NDUFS2;NDUFS3;NDUFS4;NDUFS5;NDUFS7;NDUFS8;NDUFV1;NDUFV2;NFS1;OGDH;OGDHL;PDE12;PFKL;PGK1;PKLR;PPIF;SDHA;SDHC;SHMT2;SLC25A13;SNCA;SUCLG1;TPI1;UQCC2;UQC…	geneontology_Biological_Process_noRedundant	Kidney	Systemic	Control
regulation of vasculature development	0.518564	1.89209	0	0.00702842	85	AGT;ANXA1;C3;C5;C6;CEACAM1;CHI3L1;CYBB;DNMT1;EMILIN1;ENPP2;EPN1;ERAP1;FLT1;HSPB6;HTATIP2;ITGB2;KRT1;LRG1;MECP2;MMRN2;NRP1;PKM;PML;PRKD2;PTGIS;PTK2B;ROCK2;S100A1;SERPINF1;SOD2;SP100;SRPX2;STAB1;STAT1;STAT3;STIM1;THBS1;TLR3	geneontology_Biological_Process_noRedundant	Kidney	Systemic	COVID-19
Regulation of expression of SLITs and ROBOs	0.489814	1.88945	0	0.0073115	129	EIF4G1;ETF1;MAGOHB;PABPC1;PSMA1;PSMA3;PSMA4;PSMA6;PSMB1;PSMB10;PSMB2;PSMB3;PSMB6;PSMB8;PSMB9;PSMC1;PSMC3;PSMC4;PSMC5;PSMD1;PSMD10;PSMD14;PSMD3;PSME1;PSME2;PSME3;RNPS1;RPL10;RPL10A;RPL12;RPL13;RPL13A;RPL14;RPL15;RPL18;RPL19;RPL21;RPL22;RPL23;RPL23A;RPL24;RPL26L1;RPL27;RPL27A;RPL28;RPL29;RPL3;RPL30;RPL31;RPL32;RPL34;RPL35;RPL35A;RPL36;RPL38;RPL4;RPL5;RPL7;RPL7A;RPL8;RPL9;RPLP0;RPLP1;RPS10;RPS11;RPS…	pathway_Reactome	Kidney	Systemic	COVID-19
regulation of innate immune response	0.503549	1.88722	0	0.00752545	105	A2M;ARG1;CASP8;CD14;DDX58;DDX60;ERAP1;FGA;FGB;FGG;GBP5;IFI16;IFIH1;ITGAM;ITGB2;LBP;LGALS9;LTF;MNDA;PARP14;PARP9;PYCARD;RFTN1;S100A8;S100A9;SAMHD1;SERPING1;SMPDL3B;STAT1;TLR3;TMEM173	geneontology_Biological_Process_noRedundant	Kidney	Systemic	COVID-19
Mitochondrial translation termination	-0.482143	-1.89299	0	0.00754275	59	DAP3;GFM2;MRPL11;MRPL13;MRPL14;MRPL15;MRPL19;MRPL20;MRPL22;MRPL37;MRPL39;MRPL40;MRPL43;MRPL46;MRPL47;MRPL48;MRPL49;MRPL50;MRPL53;MRPL57;MRPL9;MRPS11;MRPS17;MRPS18B;MRPS22;MRPS23;MRPS25;MRPS26;MRPS27;MRPS30;MRPS31;MRPS33;MRPS35;MRPS36;MRPS6;MRPS7;MRRF;PTCD3	pathway_Reactome	Kidney	Systemic	Control
Mitochondrial translation elongation	-0.476788	-1.88627	0	0.00806899	60	DAP3;GFM1;MRPL11;MRPL13;MRPL14;MRPL15;MRPL19;MRPL20;MRPL22;MRPL37;MRPL39;MRPL40;MRPL43;MRPL46;MRPL47;MRPL48;MRPL49;MRPL50;MRPL53;MRPL57;MRPL9;MRPS11;MRPS17;MRPS18B;MRPS22;MRPS23;MRPS25;MRPS26;MRPS27;MRPS30;MRPS31;MRPS33;MRPS35;MRPS36;MRPS6;MRPS7;PTCD3;TUFM	pathway_Reactome	Kidney	Systemic	Control
ATP hydrolysis coupled transmembrane transport	-0.653521	-1.88175	0	0.008215	17	ABCC4;ATP1A1;ATP1A4;ATP6V0A1;ATP6V0A4;ATP6V0D1;ATP6V1A;ATP6V1B1;ATP6V1B2;ATP6V1C1;ATP6V1E1;ATP6V1F;ATP6V1H;FXYD2	geneontology_Biological_Process_noRedundant	Kidney	Systemic	Control
mitochondrial fatty acid beta-oxidation of saturated fatty acids	-0.757298	-1.88304	0.00236407	0.00824764	10	ACADL;ACADM;ACADS;ACSM3;ECHS1;HADH;HADHA	pathway_Reactome	Kidney	Systemic	Control
Mitochondrial translation initiation	-0.477476	-1.8771	0	0.0083217	58	DAP3;MRPL11;MRPL13;MRPL14;MRPL15;MRPL19;MRPL20;MRPL22;MRPL37;MRPL39;MRPL40;MRPL43;MRPL46;MRPL47;MRPL48;MRPL49;MRPL50;MRPL53;MRPL57;MRPL9;MRPS11;MRPS17;MRPS18B;MRPS22;MRPS23;MRPS25;MRPS26;MRPS27;MRPS30;MRPS31;MRPS33;MRPS35;MRPS36;MRPS6;MRPS7;MTIF2;PTCD3	pathway_Reactome	Kidney	Systemic	Control
Metabolic disorders of biological oxidation enzymes	-0.687116	-1.87871	0	0.00833419	15	ACY1;AHCY;CYP27A1;CYP27B1;FDX1;GGT1;TPMT	pathway_Reactome	Kidney	Systemic	Control
Pyruvate metabolism and Citric Acid (TCA) cycle	-0.510325	-1.87987	0	0.00834696	46	ACO2;CS;D2HGDH;DLD;FAHD1;FH;GSTZ1;HAGH;IDH2;L2HGDH;MDH2;MPC2;NNT;OGDH;PDHB;PDK2;PDK3;PDP1;PDPR;SDHA;SDHB;SDHC;SUCLA2;SUCLG1;SUCLG2;VDAC1	pathway_Reactome	Kidney	Systemic	Control
Drug metabolism	-0.549678	-1.87428	0	0.00851747	33	ADH6;FMO1;FMO4;GSTA1;GSTA2;GSTK1;MAOB;UGT1A9;UGT2B28;UGT2B7	pathway_KEGG	Kidney	Systemic	Control
Sulfur amino acid metabolism	-0.63868	-1.87172	0	0.00866	18	ADI1;AHCY;BHMT;BHMT2;CTH;MPST;MRI1;SUOX;TST;TXN2	pathway_Reactome	Kidney	Systemic	Control
peptide cross-linking	0.755665	1.87601	0	0.00872434	14	ANXA1;BGN;COL3A1;CSTA;EPB42;F13A1;KRT1;KRT10;KRT2;TGM2;THBS1	geneontology_Biological_Process_noRedundant	Kidney	Systemic	COVID-19
Phase I - Functionalization of compounds	-0.518015	-1.86112	0	0.00945846	42	ADH6;ALDH1B1;ALDH2;AOC1;BPHL;CES2;CYP27A1;CYP27B1;CYP4A11;CYP51A1;FDX1;FMO1;MAOB;MARC2	pathway_Reactome	Kidney	Systemic	Control
Influenza A	0.540074	1.86996	0	0.00948893	64	ACTG1;ADAR;CASP1;DDX58;EIF2AK2;HLA-DMA;HLA-DQB1;HLA-DRA;HLA-DRB1;HLA-DRB3;HSPA1L;IFIH1;MAP2K2;MX1;OAS1;OAS2;OAS3;PABPN1;PML;PRSS2;PYCARD;STAT1;STAT2;TLR3	pathway_KEGG	Kidney	Systemic	COVID-19
Influenza Infection	0.49234	1.87137	0	0.00951935	111	EIF2AK2;HSP90AA1;ISG15;NUP133;NUP93;PABPN1;POLR2A;POLR2B;POLR2C;POLR2G;POLR2H;RANBP2;RPL10;RPL10A;RPL12;RPL13;RPL13A;RPL14;RPL15;RPL18;RPL19;RPL21;RPL22;RPL23;RPL23A;RPL24;RPL26L1;RPL27;RPL27A;RPL28;RPL29;RPL3;RPL30;RPL31;RPL32;RPL34;RPL35;RPL35A;RPL36;RPL38;RPL4;RPL5;RPL7;RPL7A;RPL8;RPL9;RPLP0;RPLP1;RPS10;RPS11;RPS13;RPS14;RPS15;RPS15A;RPS16;RPS17;RPS18;RPS19;RPS2;RPS20;RPS21;RPS24;RPS25;RPS27;R…	pathway_Reactome	Kidney	Systemic	COVID-19
Influenza Life Cycle	0.4991	1.87045	0	0.00953312	105	HSP90AA1;NUP133;NUP93;POLR2A;POLR2B;POLR2C;POLR2G;POLR2H;RANBP2;RPL10;RPL10A;RPL12;RPL13;RPL13A;RPL14;RPL15;RPL18;RPL19;RPL21;RPL22;RPL23;RPL23A;RPL24;RPL26L1;RPL27;RPL27A;RPL28;RPL29;RPL3;RPL30;RPL31;RPL32;RPL34;RPL35;RPL35A;RPL36;RPL38;RPL4;RPL5;RPL7;RPL7A;RPL8;RPL9;RPLP0;RPLP1;RPS10;RPS11;RPS13;RPS14;RPS15;RPS15A;RPS16;RPS17;RPS18;RPS19;RPS2;RPS20;RPS21;RPS24;RPS25;RPS27;RPS27L;RPS28;RPS3;RPS3…	pathway_Reactome	Kidney	Systemic	COVID-19
mitochondrial transport	-0.441822	-1.85743	0	0.00964548	98	ACAA2;AFG3L2;AGK;ALKBH7;BNIP3;CHCHD4;COX5B;CPT1A;CPT2;DYNLT1;FIS1;GDAP1;GRPEL1;HEBP2;HSPD1;HUWE1;LETM1;MAPK8;MCU;MPC2;MTX2;NDUFA13;OPA1;PDCD5;PMPCA;PMPCB;PPIF;RHOT1;RHOT2;SAMM50;SLC25A1;SLC25A13;SLC25A20;SLC25A24;SLC25A5;SLC25A6;SPG7;STOML2;TIMM13;TIMM22;TIMM44;TIMM50;TIMM8B;TOMM34;TOMM40;TST;UBE2L3;UQCRC2;YWHAB;YWHAE;YWHAQ;YWHAZ	geneontology_Biological_Process_noRedundant	Kidney	Systemic	Control
Phenylalanine metabolism	-0.702917	-1.8563	0.00480769	0.00973369	12	DDC;GLYAT;HPD;MAOB;PAH	pathway_KEGG	Kidney	Systemic	Control
cofactor transport	-0.629372	-1.85441	0.00484262	0.00982945	17	ABCB7;AMN;CUBN;LRP2;SLC23A1;SLC25A11;SLC25A20;SLC25A42;SLC33A1;SLC9A3R1	geneontology_Biological_Process_noRedundant	Kidney	Systemic	Control
Post-translational protein phosphorylation	0.547806	1.86559	0	0.00993664	57	ALB;APOB;APOL1;C3;C4B;CALU;CKAP4;CP;CST3;FBN1;FGA;FGG;FN1;HSP90B1;IGFBP7;KNG1;LGALS1;LTBP1;MFGE8;PDIA6;QSOX1;RCN1;SERPINA1;SERPINA10;SERPINC1;SPARCL1;SPP1;SPP2;TNC;VCAN;WFS1	pathway_Reactome	Kidney	Systemic	COVID-19
regulation of multi-organism process	0.48465	1.86661	0	0.00995728	126	ADA;ADAR;APCS;ARG1;BST2;CAV2;CD74;CHMP2A;CHMP2B;CTSG;DDX58;DDX60;DTX3L;EIF2AK2;ELANE;FCN3;HTRA1;IFI16;IFIT1;IFIT5;IFITM3;ISG15;ISG20;ITGAV;LBP;LGALS1;LGALS9;LTF;MPO;MX1;OAS1;OAS3;PARP9;PML;PTX3;PYCARD;RAD23A;REST;SERPINA10;SLPI;SMARCA4;SQSTM1;STAT1;STAU1;STOM;TMEM173;TOP2B;TRIM21;VPS37B;ZC3HAV1	geneontology_Biological_Process_noRedundant	Kidney	Systemic	COVID-19
Gluconeogenesis	-0.579088	-1.8464	0	0.0106758	25	ALDOB;FBP1;FBP2;MDH2;PC;PCK1;PCK2;PGK1;SLC25A11;SLC25A13;SLC37A4;TPI1	pathway_Reactome	Kidney	Systemic	Control
Collagen biosynthesis and modifying enzymes	0.598934	1.85598	0	0.0108662	32	COL12A1;COL14A1;COL15A1;COL1A1;COL1A2;COL21A1;COL3A1;COL5A1;COL5A2;COL6A1;COL6A3;COL7A1;COL8A1;COLGALT1;CRTAP;P3H1;P4HA1;PLOD3;PPIB;SERPINH1	pathway_Reactome	Kidney	Systemic	COVID-19
monosaccharide metabolic process	-0.415314	-1.84252	0	0.010888	134	ABHD10;AKR1A1;ALDH5A1;ALDOB;APOD;ARPP19;CRYL1;CYB5A;DCXR;FBP1;FBP2;FUCA2;GALE;GALK1;GALK2;GALM;GLB1;GLYCTK;GPD1;IGFBP3;INSR;KHK;MDH2;MPI;PC;PCK1;PCK2;PDHB;PDK2;PDK3;PFKL;PGK1;PKLR;SLC23A1;SLC25A11;SLC25A13;SLC37A4;SORD;TKFC;TPI1;UGT1A9;UGT2A3;UGT2B28;UGT2B7	geneontology_Biological_Process_noRedundant	Kidney	Systemic	Control
Glutathione metabolism	-0.534854	-1.8433	0	0.0108888	35	ANPEP;GGT1;GGT5;GPX3;GPX4;GSTA1;GSTA2;GSTK1;GSTP1;IDH1;IDH2;MGST1;MGST3;NAT8;OPLAH	pathway_KEGG	Kidney	Systemic	Control
Regulation of Insulin-like Growth Factor (IGF) transport and uptake by Insulin-like Growth Factor Binding Proteins (IGFBPs)	0.534064	1.85636	0	0.0109538	63	ALB;APOB;APOL1;C3;C4B;CALU;CKAP4;CP;CST3;CTSG;FBN1;FGA;FGG;FN1;HSP90B1;IGFBP7;KNG1;LGALS1;LTBP1;MFGE8;PAPPA2;PDIA6;QSOX1;RCN1;SERPINA1;SERPINA10;SERPINC1;SPARCL1;SPP1;SPP2;TNC;VCAN;WFS1	pathway_Reactome	Kidney	Systemic	COVID-19
Insulin receptor recycling	-0.648185	-1.83766	0	0.011401	16	ATP6V0A1;ATP6V0D1;ATP6V1A;ATP6V1B1;ATP6V1B2;ATP6V1C1;ATP6V1D;ATP6V1E1;ATP6V1F;ATP6V1G1;ATP6V1H;INSR	pathway_Reactome	Kidney	Systemic	Control
Transferrin endocytosis and recycling	-0.63736	-1.83542	0	0.0116005	17	ATP6V0A1;ATP6V0D1;ATP6V1A;ATP6V1B1;ATP6V1B2;ATP6V1C1;ATP6V1D;ATP6V1E1;ATP6V1F;ATP6V1G1;ATP6V1H;TF	pathway_Reactome	Kidney	Systemic	Control
Pentose and glucuronate interconversions	-0.651724	-1.83312	0.00503778	0.0117872	15	AKR1A1;CRYL1;DCXR;GUSB;SORD;UGT1A9;UGT2A3;UGT2B28;UGT2B7	pathway_KEGG	Kidney	Systemic	Control
Pyruvate metabolism	-0.537875	-1.8264	0	0.0126177	33	ACAT1;ALDH1B1;ALDH2;ALDH3A2;ALDH7A1;ALDH9A1;DLD;FH;GRHPR;HAGH;MDH2;PC;PCK1;PCK2;PDHB;PKLR	pathway_KEGG	Kidney	Systemic	Control
response to interferon-gamma	0.522776	1.84482	0	0.0126268	72	ACTG1;ACTR2;AIF1;ARG1;B2M;BST2;CASP1;CD44;CDC42EP4;DAPK3;GBP1;GBP2;GBP5;HCK;HLA-DQB1;HLA-DRA;HLA-DRB1;HLA-DRB3;HSP90AB1;IFITM3;LGALS9;MRC1;OAS1;OAS2;OAS3;PARP14;PARP9;PML;RAB12;SP100;STAT1;STX8;TLR3;TRIM21;VPS26B;WAS	geneontology_Biological_Process_noRedundant	Kidney	Systemic	COVID-19
cytolysis	0.711473	1.84519	0.00169492	0.0127213	18	ALB;APOL1;C5;C6;C7;C8A;C8B;C8G;C9;GPLD1;LBP	geneontology_Biological_Process_noRedundant	Kidney	Systemic	COVID-19
pteridine-containing compound metabolic process	-0.61775	-1.82256	0.00970874	0.0128864	17	ALDH1L1;FTCD;GGH;MTHFS;PIPOX;SHMT1;SHMT2	geneontology_Biological_Process_noRedundant	Kidney	Systemic	Control
cytokine secretion	0.549869	1.84062	0	0.0133887	53	AGT;ANXA1;C5;CASP1;CD14;CHI3L1;CRP;DDX58;DYSF;FN1;GBP1;GBP5;HK1;IFIH1;ITGAV;ITGB6;LCP2;LGALS9;MMP8;ORM1;ORM2;PML;PYCARD;S100A12;S100A13;SAA1;TMSB4X	geneontology_Biological_Process_noRedundant	Kidney	Systemic	COVID-19
Signaling by Insulin receptor	-0.578484	-1.81785	0	0.0136306	24	ATP6V0A1;ATP6V0A4;ATP6V0D1;ATP6V1A;ATP6V1B1;ATP6V1B2;ATP6V1C1;ATP6V1D;ATP6V1E1;ATP6V1F;ATP6V1G1;ATP6V1H;INSR;KRAS;PDPK1;PIK3R4	pathway_Reactome	Kidney	Systemic	Control
cofactor biosynthetic process	-0.396113	-1.8128	0	0.0144203	155	ACAT1;ACMSD;ACOT7;ACSF3;ACSL1;ACSS1;AKR1A1;ALAD;ALDOB;ASPDH;BDH2;COASY;COQ10B;COQ6;COQ9;DCAKD;DHTKD1;DLD;FBP1;FECH;FLAD1;GALK1;GCDH;GGT1;GGT5;GPD1;GSTZ1;HAAO;HAGH;HSD17B12;IBA57;IDH2;INSR;KYNU;MAOB;MMAB;MOCS2;MPC2;MTHFS;NDUFA9;NFS1;NUDT12;OGDH;OGDHL;OPLAH;PDHB;PDK2;PDK3;PDP1;PDPR;PDSS2;PFKL;PGK1;PKLR;PNP;PPOX;PSAT1;SCD5;SLC5A8;SNCA;SUCLA2;TPI1	geneontology_Biological_Process_noRedundant	Kidney	Systemic	Control
2-Oxocarboxylic acid metabolism	-0.675304	-1.80464	0	0.0157174	13	ACO1;ACO2;ACY1;CS;GPT;IDH1;IDH2	pathway_KEGG	Kidney	Systemic	Control
Interleukin-4 and Interleukin-13 signaling	0.608565	1.82769	0	0.0158966	29	AKT1;ALOX5;ANXA1;BCL2L1;COL1A2;F13A1;FN1;FSCN1;HMOX1;HSP90AA1;HSP90B1;HSPA8;ICAM1;IL18;ITGAM;ITGB2;LBP;LCN2;MAOA;MMP9;SAA1;STAT1;STAT3;STAT6;TIMP1	pathway_Reactome	Kidney	Systemic	COVID-19
Synthesis of bile acids and bile salts	-0.637701	-1.79926	0.00519481	0.0162145	15	ABCB11;ACOX2;AKR1C3;AMACR;CYP27A1;OSBP;OSBPL1A;SCP2;SLC27A2	pathway_Reactome	Kidney	Systemic	Control
translational elongation	-0.434777	-1.79827	0	0.0162724	76	DAP3;EEF1B2;GFM1;GFM2;MRPL11;MRPL13;MRPL14;MRPL15;MRPL19;MRPL20;MRPL22;MRPL37;MRPL39;MRPL40;MRPL43;MRPL46;MRPL47;MRPL48;MRPL49;MRPL50;MRPL53;MRPL57;MRPL9;MRPS11;MRPS17;MRPS18B;MRPS22;MRPS23;MRPS25;MRPS26;MRPS27;MRPS30;MRPS31;MRPS33;MRPS35;MRPS36;MRPS6;MRPS7;PTCD3;SEPSECS;TUFM	geneontology_Biological_Process_noRedundant	Kidney	Systemic	Control
Toll-like receptor signaling pathway	0.643457	1.81782	0	0.0179973	23	CASP8;CD14;LBP;MAP2K2;SPP1;STAT1;TLR3	pathway_KEGG	Kidney	Systemic	COVID-19
Antigen processing-Cross presentation	0.514573	1.81589	0.0013947	0.0181351	69	B2M;CD14;CTSL;CTSS;CYBB;HLA-A;HLA-B;HLA-C;ITGAV;LNPEP;MRC1;MRC2;NCF4;PSMA1;PSMA3;PSMA4;PSMB10;PSMB2;PSMB3;PSMB8;PSMB9;PSMC3;PSMD10;PSMD14;PSME1;PSME2;PSME3;SEC61A1;SEC61B;SNAP23;TAP1;TAP2;TAPBP;VAMP8	pathway_Reactome	Kidney	Systemic	COVID-19
skin development	0.502553	1.81423	0.00136612	0.0183947	77	ANXA1;CAPNS1;CASP14;CASP3;COL1A1;COL1A2;COL3A1;COL5A1;COL5A2;CSTA;CTSL;EGFR;FLG2;GBA;H2AFY;H2AFY2;ITGB4;KRT1;KRT10;KRT13;KRT18;KRT19;KRT2;KRT5;KRT6A;KRT6B;KRT7;KRT74;KRT77;KRT78;MAP2K1;MYO5A;NSDHL;ROCK2;STMN1;TXNIP	geneontology_Biological_Process_noRedundant	Kidney	Systemic	COVID-19
Metabolism of amino acids and derivatives	-0.370687	-1.78131	0	0.0191642	257	AASS;ACAD8;ACADSB;ACAT1;ADI1;AGMAT;AGXT2;AHCY;ALDH4A1;ALDH6A1;ALDH7A1;ASPA;ASS1;BBOX1;BHMT;BHMT2;CHDH;DAO;DBT;DDC;DHTKD1;DMGDH;FAH;FTCD;GATM;GCDH;GLDC;GLUD1;GPT;GRHPR;GSTZ1;HAAO;HGD;HIBADH;HIBCH;HOGA1;HPD;IDO1;IVD;MCCC1;MCCC2;MPST;OAT;OGDH;PAH;PHGDH;PIPOX;PRODH2;PSAT1;SARDH;SEPHS2;SHMT1;SLC3A2;TST;TXN2	pathway_Reactome	Kidney	Systemic	Control
Immunoregulatory interactions between a Lymphoid and a non-Lymphoid cell	0.719675	1.80943	0	0.0194273	14	B2M;C3;CD99;CDH1;COL1A1;COL1A2;COL3A1;HLA-A;HLA-B;HLA-C;ITGB2	pathway_Reactome	Kidney	Systemic	COVID-19
Ion channel transport	-0.487259	-1.77841	0	0.0194463	45	ANO10;ATP1A1;ATP1A4;ATP1B1;ATP6V0A1;ATP6V0D1;ATP6V1A;ATP6V1B1;ATP6V1B2;ATP6V1C1;ATP6V1D;ATP6V1E1;ATP6V1F;ATP6V1G1;ATP6V1H;CLCNKB;FXYD2;PDZD11;SGK3;SLC17A3	pathway_Reactome	Kidney	Systemic	Control
Mitochondrial calcium ion transport	-0.684663	-1.77222	0.00707547	0.0203831	12	AFG3L2;LETM1;MCU;PHB;PMPCA;PMPCB;SPG7;STOML2;VDAC1;VDAC2;VDAC3	pathway_Reactome	Kidney	Systemic	Control
Porphyrin and chlorophyll metabolism	-0.582	-1.76978	0.00258398	0.0206494	21	ALAD;EARS2;FECH;GUSB;MMAB;PPOX;UGT1A9;UGT2A3;UGT2B28;UGT2B7	pathway_KEGG	Kidney	Systemic	Control
membrane fusion	0.500714	1.79838	0	0.0221347	69	ANXA1;CAV2;CHMP2B;CORO1A;FOLR2;GOSR1;LRMP;MX1;MX2;NSF;SAMD9;SAMD9L;SNAP29;STX12;TAP1;TAP2;TAPBP;VTI1B;YKT6	geneontology_Biological_Process_noRedundant	Kidney	Systemic	COVID-19
one-carbon metabolic process	-0.692341	-1.7616	0.0116279	0.0222313	11	AHCY;ALDH1L1;FTCD;MTHFS;SHMT1;SHMT2	geneontology_Biological_Process_noRedundant	Kidney	Systemic	Control
carbohydrate catabolic process	-0.420507	-1.75291	0	0.0238248	91	ABHD10;AKR1A1;ALDOB;CRYL1;DCXR;DHTKD1;ENOSF1;FBP1;GALK1;GALK2;GALM;GK;GLB1;GLYCTK;GM2A;GPD1;GUSB;INSR;KHK;MIOX;OGDH;OGDHL;PGK1;PKLR;SORD;TKFC	geneontology_Biological_Process_noRedundant	Kidney	Systemic	Control
negative regulation of defense response	0.532338	1.79039	0.00153846	0.0241155	51	A2M;ADA;APCS;ARG1;CEACAM1;ELANE;GBA;HTRA1;IFI16;IFIT1;KRT1;LGALS9;PARP14;PTGIS;PTPRC;PYCARD;SAA1;SAMHD1;SERPING1;SMPDL3B;TNFAIP8L2	geneontology_Biological_Process_noRedundant	Kidney	Systemic	COVID-19
Keratinization	0.598381	1.78383	0.0015674	0.0241985	29	CAPNS1;CASP14;CSTA;KRT1;KRT10;KRT13;KRT18;KRT19;KRT2;KRT34;KRT5;KRT6A;KRT6B;KRT7;KRT74;KRT77;KRT78	pathway_Reactome	Kidney	Systemic	COVID-19
Formation of the cornified envelope	0.598381	1.78383	0.0015674	0.0241985	29	CAPNS1;CASP14;CSTA;KRT1;KRT10;KRT13;KRT18;KRT19;KRT2;KRT34;KRT5;KRT6A;KRT6B;KRT7;KRT74;KRT77;KRT78	pathway_Reactome	Kidney	Systemic	COVID-19
Signaling by ROBO receptors	0.453546	1.78589	0	0.0245029	148	CAP1;EIF4G1;ETF1;MAGOHB;NRP1;PABPC1;PSMA1;PSMA3;PSMA4;PSMA6;PSMB1;PSMB10;PSMB2;PSMB3;PSMB6;PSMB8;PSMB9;PSMC1;PSMC3;PSMC4;PSMC5;PSMD1;PSMD10;PSMD14;PSMD3;PSME1;PSME2;PSME3;RAC1;RHOA;RNPS1;RPL10;RPL10A;RPL12;RPL13;RPL13A;RPL14;RPL15;RPL18;RPL19;RPL21;RPL22;RPL23;RPL23A;RPL24;RPL26L1;RPL27;RPL27A;RPL28;RPL29;RPL3;RPL30;RPL31;RPL32;RPL34;RPL35;RPL35A;RPL36;RPL38;RPL4;RPL5;RPL7;RPL7A;RPL8;RPL9;RPLP0;R…	pathway_Reactome	Kidney	Systemic	COVID-19
coagulation	0.464961	1.78654	0	0.024542	125	A2M;ACTG1;CAPZA1;CEACAM1;COL1A1;COL1A2;COL3A1;CPB2;CYP4F2;DOCK1;DTNBP1;F10;F13A1;FERMT3;FGA;FGB;FGG;HBB;HBE1;KRT1;LCP2;METAP1;MYL9;PABPC4;PLAT;PLEK;PROCR;PROS1;PRTN3;RAP2B;SAA1;SERPINA1;SERPINA10;SERPING1;THBS1;VTN;VWF;WAS	geneontology_Biological_Process_noRedundant	Kidney	Systemic	COVID-19
rRNA processing	0.470918	1.78458	0	0.0245686	106	BMS1;CSNK1E;DIS3;DKC1;EXOSC10;EXOSC6;FBL;HEATR1;NAT10;NCL;NOP2;NOP56;PELP1;PES1;RPL10;RPL10A;RPL12;RPL13;RPL13A;RPL14;RPL15;RPL18;RPL19;RPL21;RPL22;RPL23;RPL23A;RPL24;RPL26L1;RPL27;RPL27A;RPL28;RPL29;RPL3;RPL30;RPL31;RPL32;RPL34;RPL35;RPL35A;RPL36;RPL38;RPL4;RPL5;RPL7;RPL7A;RPL8;RPL9;RPLP0;RPLP1;RPP30;RPS10;RPS11;RPS13;RPS14;RPS15;RPS15A;RPS16;RPS17;RPS18;RPS19;RPS2;RPS20;RPS21;RPS24;RPS25;RPS27;…	pathway_Reactome	Kidney	Systemic	COVID-19
STAT cascade	0.651799	1.78697	0.0017452	0.0247731	21	AGT;AKR1B1;HCLS1;PARP14;PARP9;PECAM1;PTPN1;PTPRC;STAT1;STAT2;STAT3;STAT5A	geneontology_Biological_Process_noRedundant	Kidney	Systemic	COVID-19
Scavenging of heme from plasma	0.72795	1.77997	0.00163132	0.0252494	12	ALB;AMBP;APOL1;CD163;HBA1;HBA2;HBB;HP;LRP1	pathway_Reactome	Kidney	Systemic	COVID-19
anion transmembrane transport	-0.434681	-1.74275	0	0.0260746	64	ABCB1;CASR;CLIC4;CLIC5;CPT2;LRP2;MPC2;SLC12A1;SLC12A3;SLC12A7;SLC23A1;SLC25A13;SLC25A20;SLC25A3;SLC25A42;SLC36A2;SLC3A1;SLC3A2;SLC4A4;SLC5A12;SLC5A8;SLC7A8;VDAC1;VDAC3	geneontology_Biological_Process_noRedundant	Kidney	Systemic	Control
Activation of the pre-replicative complex	0.77529	1.77537	0.00343053	0.0265105	10	CDK2;MCM3;MCM5;MCM6;MCM7;RPA2	pathway_Reactome	Kidney	Systemic	COVID-19
Regulation of TLR by endogenous ligand	0.786231	1.77139	0.00174825	0.0273293	10	APOB;CD14;FGA;FGB;FGG;LBP;S100A8;S100A9	pathway_Reactome	Kidney	Systemic	COVID-19
Activation of Matrix Metalloproteinases	0.729319	1.76952	0.00501672	0.0277302	13	CTSG;ELANE;MMP16;MMP7;MMP8;MMP9;PRSS2;TIMP2	pathway_Reactome	Kidney	Systemic	COVID-19
Inflammatory bowel disease (IBD)	0.673846	1.76839	0.00847458	0.0277368	15	HLA-DMA;HLA-DQB1;HLA-DRA;HLA-DRB1;HLA-DRB3;STAT1;STAT3;STAT6;TGFB3	pathway_KEGG	Kidney	Systemic	COVID-19
Antigen processing and presentation	0.575414	1.76471	0.0075188	0.0287626	34	B2M;CD74;CTSL;CTSS;HLA-A;HLA-B;HLA-C;HLA-DMA;HLA-DQB1;HLA-DRA;HLA-DRB1;HLA-DRB3;HSP90AB1;HSPA1L;HSPA5;PSME3;TAP1;TAP2;TAPBP	pathway_KEGG	Kidney	Systemic	COVID-19
cytokine metabolic process	0.631772	1.76329	0.0144928	0.028948	20	AZU1;CYBB;ELANE;LBP;PTPRC;STAT3;THBS1;TLR3	geneontology_Biological_Process_noRedundant	Kidney	Systemic	COVID-19
organophosphate ester transport	-0.519237	-1.72824	0.0140449	0.0294645	29	ABCB1;APOA1;APOA2;APOC1;APOC3;GLTP;MTTP;SCP2;SLC17A3;SLC25A4;SLC25A42;SLC25A5;SLC25A6;SLC33A1;SLC37A4;STARD10	geneontology_Biological_Process_noRedundant	Kidney	Systemic	Control
mitochondrial membrane organization	-0.458718	-1.72616	0.00287356	0.0297495	54	ACAA2;AFG3L2;AGK;ALKBH7;APOO;BNIP3;CHCHD3;DNAJC11;DYNLT1;HEBP2;LETM1;MAPK8;MFN1;NDUFA13;OPA1;PDCD5;PPIF;RHOT1;RHOT2;SAMM50;SLC25A5;SNCA;SPG7;TIMM13;TIMM50;TMEM11;YWHAB;YWHAE;YWHAZ	geneontology_Biological_Process_noRedundant	Kidney	Systemic	Control
Aldosterone-regulated sodium reabsorption	-0.631695	-1.72385	0.0187166	0.029892	14	ATP1A1;ATP1A4;ATP1B1;FXYD2;INSR;KRAS;PDPK1;SLC9A3R2	pathway_KEGG	Kidney	Systemic	Control
Glycerolipid metabolism	-0.568552	-1.72437	0.00266667	0.0300296	20	AGK;AGPAT3;AKR1A1;ALDH1B1;ALDH2;ALDH3A2;ALDH7A1;GK;GLA;GLYCTK;TKFC	pathway_KEGG	Kidney	Systemic	Control
Nucleotide salvage	0.726415	1.75061	0.0017762	0.0336256	12	ADA;DCK;GMPR;TK2;TYMP;UPP1	pathway_Reactome	Kidney	Systemic	COVID-19
response to interferon-beta	0.708674	1.74979	0.00170068	0.0336772	14	BST2;IFI16;IFIT1;IFIT3;MNDA;STAT1;TLR3;TMEM173	geneontology_Biological_Process_noRedundant	Kidney	Systemic	COVID-19
Signaling by PDGF	0.58356	1.74811	0.00477707	0.0339218	30	COL3A1;COL5A1;COL5A2;COL6A1;COL6A3;GRB7;PLAT;RASA1;SPP1;STAT1;STAT3;STAT5A;STAT6;THBS1	pathway_Reactome	Kidney	Systemic	COVID-19
Hepatitis C	0.54502	1.74503	0.00444444	0.0349095	39	ARAF;DDX58;EIF2AK2;IFIT1;OAS1;OAS2;OAS3;PSME3;STAT1;STAT2;STAT3;TLR3	pathway_KEGG	Kidney	Systemic	COVID-19
AMPK signaling pathway	-0.472639	-1.7022	0	0.035574	44	AKT1S1;CAB39;CPT1A;CREB1;FBP1;FBP2;INSR;MLYCD;PCK1;PCK2;PFKL;SCD5;SLC2A4	pathway_KEGG	Kidney	Systemic	Control
Mitochondrial iron-sulfur cluster biogenesis	-0.676927	-1.69905	0.0167064	0.0359554	10	FDX1;FDXR;FXN;GLRX5;HSCB;ISCA1;ISCU;LYRM4;NFS1	pathway_Reactome	Kidney	Systemic	Control
Biosynthesis of amino acids	-0.446092	-1.6998	0	0.0360285	53	ACO1;ACO2;ACY1;ALDOB;ASS1;CS;CTH;GPT;IDH1;IDH2;PAH;PC;PFKL;PGK1;PHGDH;PKLR;PSAT1;SHMT1;SHMT2;TPI1	pathway_KEGG	Kidney	Systemic	Control
ammonium ion metabolic process	-0.409006	-1.69128	0	0.0370442	82	ABAT;ACADM;AGMAT;AKR1C3;AKR7A2;ALDH7A1;APOA1;APOA2;APOC1;BBOX1;BHMT;CBR4;CHDH;CRAT;DAO;DDC;DMGDH;ENPP6;MAOB;PEBP1;PON1;SARDH;SAT2;SHMT1;SLC22A4;SNCA	geneontology_Biological_Process_noRedundant	Kidney	Systemic	Control
Collecting duct acid secretion	-0.588638	-1.69426	0.00952381	0.0371337	17	ATP6V0A1;ATP6V0A4;ATP6V0D1;ATP6V1A;ATP6V1B1;ATP6V1B2;ATP6V1C1;ATP6V1D;ATP6V1E1;ATP6V1F;ATP6V1G1;CA2;CLCNKB;SLC12A7	pathway_KEGG	Kidney	Systemic	Control
Retinol metabolism	-0.548169	-1.69173	0.00849858	0.0372095	21	ADH6;CYP4A11;DHRS4;RDH10;RDH11;RDH12;RETSAT;UGT1A9;UGT2A3;UGT2B28;UGT2B7	pathway_KEGG	Kidney	Systemic	Control
Generation of second messenger molecules	0.745211	1.73924	0.0066778	0.0372499	10	HLA-DQB1;HLA-DRA;HLA-DRB1;HLA-DRB3;LCP2;VASP;WAS;ZAP70	pathway_Reactome	Kidney	Systemic	COVID-19
cellular carbohydrate metabolic process	-0.392984	-1.69272	0	0.0372836	105	ARPP19;ENOSF1;FBP1;FBP2;FUK;GALK2;GK;GLB1;GUSB;IDH1;IDH2;IGFBP3;IMPA2;INSR;KHK;MIOX;PCK1;PCK2;PDK2;PDK3;SNCA;SORD;TKFC	geneontology_Biological_Process_noRedundant	Kidney	Systemic	Control
positive chemotaxis	0.67362	1.73769	0.00682594	0.0375926	16	AZU1;CORO1A;IL16;SAA1;SAA2;SAA2-SAA4	geneontology_Biological_Process_noRedundant	Kidney	Systemic	COVID-19
Cell adhesion molecules (CAMs)	0.560061	1.73476	0.00770416	0.0385478	31	CD99;CDH1;F11R;HLA-A;HLA-B;HLA-C;HLA-DMA;HLA-DQB1;HLA-DRA;HLA-DRB1;HLA-DRB3;ITGAM;ITGAV;ITGB2;PECAM1;PTPRC;VCAN	pathway_KEGG	Kidney	Systemic	COVID-19
lymphocyte activation involved in immune response	0.569809	1.7333	0.00309119	0.0389403	32	ADA;ANXA1;APBB1IP;CD46;CEACAM1;CORO1A;EXOSC6;IL18;LCP1;LGALS1;LGALS3;LGALS9;PTK2B;PTPRC;RPS6;STAT3;STAT6;SUPT6H;SWAP70;VAMP2	geneontology_Biological_Process_noRedundant	Kidney	Systemic	COVID-19
multi-multicellular organism process	0.504006	1.72768	0.00146199	0.0412735	58	AGT;AKR1B1;AMBP;APOL2;ARG1;DAZAP1;DDO;EPN1;FKBP4;HPGD;IGFBP7;LGALS9;MAGED2;MMP7;MMP9;PPAT;PTGIS;SLC2A1;SPP1;TGFB3	geneontology_Biological_Process_noRedundant	Kidney	Systemic	COVID-19
Activation of ATR in response to replication stress	0.750244	1.7235	0.00353982	0.0416696	10	CDK2;MCM3;MCM5;MCM6;MCM7;RPA2	pathway_Reactome	Kidney	Systemic	COVID-19
Retinoid metabolism and transport	-0.553131	-1.67593	0.0237467	0.0417329	21	AKR1C3;APOA1;APOA2;APOC3;APOM;LRP2;RDH11;RETSAT;SDC4;TTR	pathway_Reactome	Kidney	Systemic	Control
Selenoamino acid metabolism	0.463112	1.72378	0.0013947	0.0419503	95	DARS;EPRS;KARS;LARS;NNMT;RARS;RPL10;RPL10A;RPL12;RPL13;RPL13A;RPL14;RPL15;RPL18;RPL19;RPL21;RPL22;RPL23;RPL23A;RPL24;RPL26L1;RPL27;RPL27A;RPL28;RPL29;RPL3;RPL30;RPL31;RPL32;RPL34;RPL35;RPL35A;RPL36;RPL38;RPL4;RPL5;RPL7;RPL7A;RPL8;RPL9;RPLP0;RPLP1;RPS10;RPS11;RPS13;RPS14;RPS15;RPS15A;RPS16;RPS17;RPS18;RPS19;RPS2;RPS20;RPS21;RPS24;RPS25;RPS27;RPS27L;RPS28;RPS3;RPS3A;RPS4X;RPS5;RPS6;RPS7;RPS8;RPS9;R…	pathway_Reactome	Kidney	Systemic	COVID-19
protein localization to endoplasmic reticulum	0.460204	1.72408	0.00138696	0.0421692	101	BCAP31;HSPA5;MIA3;PMM2;RAB3GAP2;RPL10;RPL10A;RPL12;RPL13;RPL13A;RPL14;RPL15;RPL18;RPL19;RPL21;RPL22;RPL23;RPL23A;RPL24;RPL27;RPL27A;RPL28;RPL29;RPL3;RPL30;RPL31;RPL32;RPL34;RPL35;RPL35A;RPL36;RPL38;RPL4;RPL5;RPL7;RPL7A;RPL8;RPL9;RPLP0;RPLP1;RPS10;RPS11;RPS13;RPS14;RPS15;RPS15A;RPS16;RPS17;RPS18;RPS19;RPS2;RPS20;RPS21;RPS24;RPS25;RPS27;RPS28;RPS3;RPS3A;RPS4X;RPS5;RPS6;RPS7;RPS8;RPS9;RPSA;SEC61A1;S…	geneontology_Biological_Process_noRedundant	Kidney	Systemic	COVID-19
Hemostasis	0.41457	1.72151	0	0.0422124	245	A1BG;A2M;ABHD12;ALB;ALDOA;ANXA5;APBB1IP;APOB;APOOL;ATP2B4;CALU;CAP1;CAPZA1;CD44;CD74;CD99;CDK2;CEACAM1;COL1A1;COL1A2;DOCK1;DOCK2;F10;F11R;F13A1;FERMT3;FGA;FGB;FGG;FN1;GNAI1;GRB7;H3F3B;HBB;HBE1;HSPA5;ITGAM;ITGAV;ITGB2;ITIH3;ITIH4;KIF2A;KNG1;LCP2;LGALS3BP;MAGED2;MANF;MRVI1;ORM1;ORM2;PCYOX1L;PECAM1;PLAT;PLEK;PROCR;PROS1;PRTN3;PTPN1;QSOX1;RAC2;RHOG;SCCPDH;SERPINA1;SERPINA3;SERPINC1;SERPING1;SLC16A1;S…	pathway_Reactome	Kidney	Systemic	COVID-19
production of molecular mediator of immune response	0.527537	1.71928	0.0014245	0.0427273	46	ARG1;B2M;BST2;CLC;DDX58;ELANE;EXOSC6;GALNT2;HLA-DQB1;MMP7;MZB1;PKN1;PTPRC;SAMHD1;SUPT6H;TGFB3;TLR3	geneontology_Biological_Process_noRedundant	Kidney	Systemic	COVID-19
Antigen Presentation: Folding, assembly and peptide loading of class I MHC	0.631643	1.71846	0.00464396	0.0427671	21	B2M;ERAP1;ERAP2;HLA-A;HLA-B;HLA-C;HSPA5;TAP1;TAP2;TAPBP	pathway_Reactome	Kidney	Systemic	COVID-19
angiogenesis	0.445547	1.71553	0	0.0435094	131	AGT;ANXA1;C3;C5;C6;CEACAM1;CHI3L1;COL15A1;COL8A1;CYBB;DYSF;EMILIN1;ENPP2;EPN1;ERAP1;FLT1;FN1;GPLD1;HSPB6;HTATIP2;ITGAV;ITGB2;KRT1;LRG1;MECP2;MFGE8;MMRN2;NRP1;PECAM1;PKM;PML;POFUT1;PRKD2;PTGIS;PTK2B;RNF213;ROCK2;S100A1;SERPINF1;SLC12A6;SP100;SRPX2;STAB1;STAT1;STAT3;STIM1;TGFBI;THBS1;TLR3;TNFAIP2;TYMP	geneontology_Biological_Process_noRedundant	Kidney	Systemic	COVID-19
Collagen chain trimerization	0.609897	1.71596	0.00825083	0.043667	21	COL12A1;COL14A1;COL15A1;COL1A1;COL1A2;COL21A1;COL3A1;COL5A1;COL5A2;COL6A1;COL6A3;COL7A1;COL8A1	pathway_Reactome	Kidney	Systemic	COVID-19
pyruvate metabolic process	-0.411444	-1.66923	0	0.0438058	72	ALDOB;DHTKD1;DLD;FBP1;GALK1;GPD1;GSTZ1;HAGH;HOGA1;INSR;MPC2;OGDH;OGDHL;PC;PCK1;PCK2;PDHB;PDK2;PDK3;PDP1;PDPR;PFKL;PGK1;PKLR;TPI1;VDAC1	geneontology_Biological_Process_noRedundant	Kidney	Systemic	Control
cellular modified amino acid biosynthetic process	-0.507064	-1.66448	0.0106952	0.0450152	29	ACADM;ALDH7A1;ALDH9A1;BBOX1;CHDH;GATM;GGT1;GGT5;HAGH;MTHFS;OPLAH;SHMT1	geneontology_Biological_Process_noRedundant	Kidney	Systemic	Control
carbohydrate biosynthetic process	-0.407858	-1.66516	0.0037037	0.0450356	80	AKR1A1;ALDOB;ARPP19;FBP1;FBP2;GPD1;IMPA2;INSR;MDH2;PC;PCK1;PCK2;PDK2;SLC25A13;SNCA;SORD	geneontology_Biological_Process_noRedundant	Kidney	Systemic	Control
Iron uptake and transport	-0.496427	-1.66061	0.0134048	0.0457003	31	ACO1;ATP6V0A1;ATP6V0D1;ATP6V1A;ATP6V1B1;ATP6V1B2;ATP6V1C1;ATP6V1D;ATP6V1E1;ATP6V1F;ATP6V1G1;ATP6V1H;CAND1;CYBRD1;SKP1;TF	pathway_Reactome	Kidney	Systemic	Control
PPARA activates gene expression	-0.553584	-1.66077	0.0179028	0.0460056	20	ACADM;ACOX1;ACSL1;APOA1;APOA2;CPT2;CYP4A11;HMGCS2;UGT1A9	pathway_Reactome	Kidney	Systemic	Control
Metabolism of vitamins and cofactors	-0.394722	-1.65678	0	0.0465094	90	ABCD4;AKR1C3;ALDH1L1;AMN;APOA1;APOA2;APOC3;APOM;COASY;COQ6;COQ9;CUBN;CYB5A;FLAD1;GCHFR;IDH1;LRP2;MCCC1;MCCC2;MMAB;MOCS2;MTHFS;NFS1;NUDT12;PC;PCCA;PCCB;PDSS2;PDZD11;RDH11;RETSAT;SDC4;SHMT1;SHMT2;SLC23A1;SLC5A8;TTR	pathway_Reactome	Kidney	Systemic	Control
negative regulation of cytokine production	0.482877	1.70874	0	0.0467751	66	ANXA1;ARG1;BPI;BST2;CEACAM1;DDX58;ELANE;GBA;GBP1;IFIH1;ISG15;LBP;LGALS9;LTF;MMP8;NUTF2;ORM1;PML;PTPRC;PYCARD;TGFB3;THBS1;TMSB4X;UBA7;UBE2L6;VSIG4	geneontology_Biological_Process_noRedundant	Kidney	Systemic	COVID-19
B cell activation	0.541234	1.70224	0	0.0492277	38	ADA;BST2;CASP3;CASP8;CD74;CTPS1;EXOSC6;IGLL5;LGALS1;MNDA;MZB1;PKN1;PTK2B;PTPN6;PTPRC;STAT6;SUPT6H;SWAP70;TXLNA;ZAP70	geneontology_Biological_Process_noRedundant	Kidney	Systemic	COVID-19
regulation of body fluid levels	0.428738	1.70282	0	0.0492969	163	A2M;ACTG1;ADA;AGR2;AKR1B1;ANXA5;AQP2;CAD;CAPZA1;CEACAM1;COL1A1;COL1A2;COL3A1;COPA;CPB2;CYP4F2;DOCK1;DTNBP1;F10;F13A1;FERMT3;FGA;FGB;FGG;FLG2;GBA;HBB;HBE1;KNG1;KRT1;LCP2;METAP1;MYL9;OAS2;PABPC4;PLAT;PLEK;PPAT;PROCR;PROS1;PRTN3;RAP2B;SAA1;SERPINA1;SERPINA10;SERPINC1;SERPING1;STAT5A;STMN1;THBS1;VAMP8;VTN;VWF;WAS;WFS1	geneontology_Biological_Process_noRedundant	Kidney	Systemic	COVID-19
Interferon Signaling	0.65718	2.48461	0	0	75	B2M;BST2;CD44;DDX58;EIF2AK2;EIF4A1;EIF4G3;FLNA;HLA-B;HLA-C;HLA-DQA1;HLA-DRA;HLA-DRB1;HLA-DRB3;HLA-DRB4;IFI30;IFIT1;IFIT2;IFIT3;IFITM3;ISG15;ISG20;MX1;NEDD4;OAS2;OAS3;PML;PSMB8;PTPN1;PTPN6;RNASEL;SAMHD1;SP100;STAT1;STAT2;TRIM21;UBA7;UBE2L6	pathway_Reactome	Liver	Systemic	COVID-19
Interferon alpha/beta signaling	0.794026	2.41925	0	0	26	HLA-B;HLA-C;IFIT1;IFIT2;IFIT3;IFITM3;ISG15;ISG20;MX1;OAS2;OAS3;PSMB8;PTPN1;RNASEL;SAMHD1;STAT1;STAT2	pathway_Reactome	Liver	Systemic	COVID-19
Lysosome	0.628358	2.30683	0	0	61	ACP2;AGA;AP3B1;AP3D1;AP3M1;ARSA;ASAH1;ATP6V0A1;ATP6V0D1;CLN3;CTSA;CTSC;CTSD;CTSF;CTSG;CTSL;CTSS;CTSZ;DNASE2;FUCA1;GBA;GLA;GM2A;GNS;HEXA;HEXB;IGF2R;LAMP1;LAMP2;LIPA;M6PR;MAN2B1;MANBA;NEU1;PPT1;PSAP;SCARB2;SGSH;SMPD1;TPP1	pathway_KEGG	Liver	Systemic	COVID-19
Antiviral mechanism by IFN-stimulated genes	0.656158	2.25813	0	0	43	DDX58;EIF2AK2;EIF4A1;EIF4G3;FLNA;IFIT1;ISG15;MX1;OAS2;OAS3;RNASEL;STAT1;UBA7;UBE2L6	pathway_Reactome	Liver	Systemic	COVID-19
response to type I interferon	0.689416	2.21416	0	0	33	IFIT1;IFIT2;IFIT3;IFITM3;ISG15;ISG20;MX1;OAS2;OAS3;PSMB8;PTPN1;RNASEL;SAMHD1;STAT1;STAT2	geneontology_Biological_Process_noRedundant	Liver	Systemic	COVID-19
Epstein-Barr virus infection	0.589835	2.21168	0	0	70	B2M;CD44;CDK2;CYCS;DDX58;EIF2AK2;HDAC1;HLA-B;HLA-C;HLA-DRA;HLA-DRB1;HLA-DRB3;HLA-DRB4;IRAK4;ISG15;LYN;MAPK14;MAPK8;NEDD4;NFKB2;OAS2;OAS3;STAT1;STAT2;STAT3;TAP1;TAP2;TAPBP;TRADD;VIM	pathway_KEGG	Liver	Systemic	COVID-19
Interferon gamma signaling	0.720003	2.18987	0	0	27	B2M;CD44;HLA-A;HLA-B;HLA-C;HLA-DQA1;HLA-DQB1;HLA-DRA;HLA-DRB1;HLA-DRB3;HLA-DRB4;IFI30;OAS2;OAS3;PML;PTPN1;PTPN6;SP100;STAT1;TRIM21	pathway_Reactome	Liver	Systemic	COVID-19
defense response to other organism	0.536355	2.17713	0	0	117	ANXA3;AZU1;BPI;BST2;CRP;CTSG;CYBA;DDX58;DDX60;DEFA1;DNAJC3;EIF2AK2;ELANE;FCN3;FLNA;GSDMD;IFI16;IFIH1;IFIT1;IFIT2;IFIT3;IFIT5;IFITM3;IGLL1;IGLL5;ISG15;ISG20;JCHAIN;LBP;LCN2;LGALS8;LTF;LYZ;MBL2;MPO;MX1;OAS2;OAS3;PARP9;PML;PRF1;PRG2;RNASE2;RNASEL;S100A12;S100A8;S100A9;SAMHD1;STAT1;STAT2	geneontology_Biological_Process_noRedundant	Liver	Systemic	COVID-19
Pentose and glucuronate interconversions	-0.732095	-2.34656	0	0	23	AKR1A1;CRYL1;SORD;UGT1A3;UGT1A4;UGT2B10;UGT2B11;UGT2B15;UGT2B17;UGT2B4;UGT2B7;XYLB	pathway_KEGG	Liver	Systemic	Control
Steroid hormone biosynthesis	-0.67432	-2.35231	0	0	33	AKR1C3;AKR1C4;AKR1D1;COMT;CYP1A2;CYP2E1;CYP3A5;HSD17B12;HSD17B2;HSD17B6;HSD17B7;SULT1E1;UGT1A3;UGT1A4;UGT2B10;UGT2B11;UGT2B15;UGT2B17;UGT2B4;UGT2B7	pathway_KEGG	Liver	Systemic	Control
Fatty acid degradation	-0.673511	-2.48313	0	0	39	ACAA1;ACAA2;ACADL;ACADSB;ACAT2;ADH1A;ADH1B;ADH1C;ADH4;ADH5;ADH6;ADH7;ALDH1B1;CYP4A11;CYP4A22;ECHS1;ECI2;EHHADH	pathway_KEGG	Liver	Systemic	Control
Phase I - Functionalization of compounds	-0.648367	-2.62581	0	0	61	AADAC;ADH1A;ADH1B;ADH1C;ADH4;ADH5;ADH6;ADH7;ALDH1A1;ALDH1B1;BPHL;CES2;CMBL;CYP1A2;CYP2A6;CYP2C18;CYP2C8;CYP2C9;CYP2E1;CYP3A5;CYP4A11;CYP4A22;CYP4F11;CYP4F12;CYP4F2;CYP4F3;FMO3	pathway_Reactome	Liver	Systemic	Control
Chemical carcinogenesis	-0.693286	-2.76537	0	0	56	ADH1A;ADH1B;ADH1C;ADH4;ADH5;ADH6;CBR1;CYP1A2;CYP2A6;CYP2C18;CYP2C8;CYP2C9;CYP2E1;CYP3A5;GSTA1;GSTA2;GSTA4;GSTM4;GSTO1;GSTT2;SULT1A1;UGT1A3;UGT1A4;UGT2B10;UGT2B11;UGT2B15;UGT2B17;UGT2B4;UGT2B7	pathway_KEGG	Liver	Systemic	Control
Biological oxidations	-0.603952	-2.78042	0	0	133	AADAC;ABHD10;ACY1;ADH1A;ADH1B;ADH1C;ADH4;ADH5;ADH6;ADH7;AKR1A1;AKR7A2;AKR7A3;ALDH1A1;ALDH1B1;BPHL;CES2;CMBL;CYP1A2;CYP2A6;CYP2C18;CYP2C8;CYP2C9;CYP2E1;CYP3A5;CYP4A11;CYP4A22;CYP4F11;CYP4F12;CYP4F2;CYP4F3;FMO3;GCLC;GGT5;GLYAT;GSTA1;GSTA2;GSTA4;GSTM4;GSTO1;GSTT1;GSTT2;GSTZ1;MAT1A;SLC35D1;SULT1A1;SULT1E1;TPMT;UGT1A3;UGT1A4;UGT2B10;UGT2B11;UGT2B15;UGT2B17;UGT2B4;UGT2B7	pathway_Reactome	Liver	Systemic	Control
Retinol metabolism	-0.770153	-2.83191	0	0	42	ADH1A;ADH1B;ADH1C;ADH4;ADH5;ADH6;ADH7;ALDH1A1;CYP1A2;CYP2A6;CYP2C18;CYP2C8;CYP2C9;CYP3A5;CYP4A11;CYP4A22;DGAT1;HSD17B6;RDH11;RDH5;UGT1A3;UGT1A4;UGT2B10;UGT2B11;UGT2B15;UGT2B17;UGT2B4;UGT2B7	pathway_KEGG	Liver	Systemic	Control
Drug metabolism	-0.741595	-2.87573	0	0	52	ADH1A;ADH1B;ADH1C;ADH4;ADH5;ADH6;ADH7;CYP1A2;CYP2A6;CYP2C8;CYP2C9;CYP2E1;CYP3A5;FMO3;FMO4;FMO5;GSTA1;GSTA2;GSTA4;GSTM4;GSTO1;GSTT2;UGT1A3;UGT1A4;UGT2B10;UGT2B11;UGT2B15;UGT2B17;UGT2B4;UGT2B7	pathway_KEGG	Liver	Systemic	Control
Metabolism of xenobiotics by cytochrome P450	-0.732206	-2.88515	0	0	51	ADH1A;ADH1B;ADH1C;ADH4;ADH5;ADH6;ADH7;AKR7A2;AKR7A3;CBR1;CYP1A2;CYP2A6;CYP2C9;CYP2E1;CYP3A5;GSTA1;GSTA2;GSTA4;GSTM4;GSTO1;GSTT2;UGT1A3;UGT1A4;UGT2B10;UGT2B11;UGT2B15;UGT2B17;UGT2B4;UGT2B7	pathway_KEGG	Liver	Systemic	Control
Phase II - Conjugation of compounds	-0.563102	-2.30947	0	8.33129e-05	69	ABHD10;AKR1A1;COMT;CYP1A2;ESD;GCLC;GGT5;GLYAT;GSTA1;GSTA2;GSTA4;GSTM4;GSTO1;GSTT1;GSTT2;GSTZ1;MAT1A;SLC35D1;SULT1A1;SULT1E1;TPMT;UGT1A3;UGT1A4;UGT2B10;UGT2B11;UGT2B15;UGT2B17;UGT2B4;UGT2B7	pathway_Reactome	Liver	Systemic	Control
steroid metabolic process	-0.496367	-2.32476	0	9.16442e-05	137	ACAA1;ACAA2;ACADL;ACAT2;AKR1C3;AKR1C4;AKR1D1;AMACR;APOA1;APOA2;APOA5;APOC1;APOE;APOL1;COMT;CYP1A2;CYP2A6;CYP2C8;CYP2C9;CYP2E1;CYP3A5;DHCR24;DHCR7;EPHX2;ERLIN2;FDFT1;GPAM;HMGCS2;HSD17B11;HSD17B12;HSD17B2;HSD17B6;HSD17B7;IDI1;LIPC;LSS;MVK;NSDHL;OSBPL5;PON1;SEC14L2;SGPL1;SLC27A5;SOD1;SQLE;SULT1A1;SULT1E1;TM7SF2;UGT2B11;UGT2B15;UGT2B17;UGT2B7	geneontology_Biological_Process_noRedundant	Liver	Systemic	Control
Extracellular matrix organization	0.54137	2.16416	0	0.000232522	110	A2M;ACTN1;CAPN1;CAPN7;CD44;CD47;CEACAM1;CEACAM8;COL10A1;COL1A2;COL21A1;COL2A1;COL3A1;COL4A1;COL4A2;COL5A1;COL6A1;COL6A2;COL6A3;COL8A1;COLGALT1;CTSD;CTSG;CTSL;CTSS;EFEMP1;ELANE;ELN;FBLN1;FBLN2;FBLN5;FGA;FGB;FGG;FMOD;HSPG2;HTRA1;ITGA2B;ITGAM;ITGB2;ITGB5;LAMA4;LAMA5;LAMB2;LAMC1;LOXL1;MFAP2;MFAP4;MMP8;NCSTN;NID1;P4HA1;PLOD1;PLOD2;PLOD3;THBS1;TNC;TNXB;VCAN;VTN;VWF	pathway_Reactome	Liver	Systemic	COVID-19
Ascorbate and aldarate metabolism	-0.734402	-2.25367	0	0.000305481	19	ALDH1B1;RGN;UGT1A3;UGT1A4;UGT2B10;UGT2B11;UGT2B15;UGT2B17;UGT2B4;UGT2B7	pathway_KEGG	Liver	Systemic	Control
organic hydroxy compound metabolic process	-0.448539	-2.21508	0	0.000482338	202	ABAT;ACAA1;ACAA2;ACADL;ACAT2;ADH1A;ADH1B;ADH1C;ADH4;ADH5;ADH6;ADH7;AKR1C3;AKR1C4;AKR1D1;AKR7A2;ALDH1A1;ALDH1B1;ALDH2;AMACR;APOA1;APOA2;APOA5;APOC1;APOE;APOL1;COMT;CPQ;CRYM;CYP4A11;CYP4F12;CYP4F2;CYP4F3;DAO;DDC;DDT;DGAT1;DHCR24;DHCR7;EPHX2;ERLIN2;FAH;FDFT1;GALK1;GPAM;GPD1;HMGCS2;HSD17B7;IDI1;INPP1;IYD;LIPC;LSS;MTPN;MVK;NSDHL;OSBPL5;PAH;PARK7;PCBD1;PCK2;PECR;PON1;PSAT1;QDPR;RDH11;RDH5;SEC14L2;SLC27…	geneontology_Biological_Process_noRedundant	Liver	Systemic	Control
Sulfur amino acid metabolism	-0.721774	-2.22035	0	0.000485175	19	ADI1;AHCY;BHMT;BHMT2;CBS;CTH;ENOPH1;MAT1A;MPST;MRI1;SUOX;TST;TSTD1;TXN2	pathway_Reactome	Liver	Systemic	Control
SRP-dependent cotranslational protein targeting to membrane	-0.501446	-2.20726	0	0.000504043	95	DDOST;RPL10A;RPL13;RPL14;RPL17;RPL19;RPL21;RPL23;RPL23A;RPL24;RPL27;RPL27A;RPL28;RPL29;RPL3;RPL31;RPL32;RPL35;RPL37A;RPL38;RPL39;RPL4;RPL5;RPL6;RPL8;RPL9;RPLP0;RPLP2;RPN1;RPS10;RPS11;RPS12;RPS13;RPS14;RPS15;RPS15A;RPS16;RPS17;RPS18;RPS19;RPS2;RPS20;RPS23;RPS24;RPS25;RPS26;RPS27;RPS27L;RPS28;RPS3;RPS3A;RPS4X;RPS5;RPS6;RPS8;RPS9;SEC11A;SEC61A1;SEC61B;SEC61G;SPCS1;SPCS3;SRP14;SRP54;SRP68;SRP72;SRP9;…	pathway_Reactome	Liver	Systemic	Control
small molecule catabolic process	-0.432507	-2.21803	0	0.000509134	268	AASS;ABAT;ABHD10;ACAA1;ACAA2;ACADL;ACADS;ACADSB;ACAT2;ADH4;ADH5;ADH7;AGXT;AHCY;AKR1A1;AKR1C3;AKR1D1;ALDH1A1;ALDH1B1;ALDH1L1;ALDH1L2;ALDH2;ALDH5A1;ALDH6A1;ALDH7A1;ALDOB;ALDOC;AMACR;AMDHD1;AMT;APOE;BCKDK;BDH1;BDH2;CRAT;CRYL1;CRYM;CTH;CYP4A11;CYP4F11;CYP4F12;CYP4F2;CYP4F3;DAO;DCXR;ECHDC1;ECHDC2;ECHS1;ECI2;EHHADH;ENO1;ENO2;ENO3;ENTPD5;ESD;ETFA;ETFDH;FABP1;FAH;FTCD;GALE;GALK1;GALT;GCK;GCSH;GK;GLDC;GLS…	geneontology_Biological_Process_noRedundant	Liver	Systemic	Control
Non-alcoholic fatty liver disease (NAFLD)	-0.522602	-2.22359	0	0.000515498	79	BID;CDC42;COX4I1;COX5A;COX5B;COX6C;COX7A2;COX7C;CYP2E1;NDUFA12;NDUFA13;NDUFA2;NDUFA4;NDUFA6;NDUFA7;NDUFA8;NDUFA9;NDUFAB1;NDUFB1;NDUFB11;NDUFB3;NDUFB4;NDUFB5;NDUFB6;NDUFB7;NDUFB8;NDUFB9;NDUFC2;NDUFS4;NDUFS5;NDUFS6;NDUFS8;NDUFV2;PKLR;PRKAB2;RAC1;UQCRB;UQCRC2;UQCRFS1	pathway_KEGG	Liver	Systemic	Control
Glycine, serine and threonine metabolism	-0.61845	-2.22964	0	0.000549865	34	AGXT;ALDH7A1;AMT;BHMT;CBS;CTH;DAO;DMGDH;GAMT;GATM;GCSH;GLDC;GNMT;GRHPR;PHGDH;PSAT1;SARDH;SHMT1;SRR	pathway_KEGG	Liver	Systemic	Control
Cytochrome P450 - arranged by substrate type	-0.642327	-2.23062	0	0.000589141	31	CYP1A2;CYP2A6;CYP2C18;CYP2C8;CYP2C9;CYP2E1;CYP3A5;CYP4A11;CYP4A22;CYP4F11;CYP4F12;CYP4F2;CYP4F3	pathway_Reactome	Liver	Systemic	Control
Drug metabolism	-0.565025	-2.23176	0	0.00063446	54	CES2;CYP2A6;CYP2E1;GSTA1;GSTA2;GSTA4;GSTM4;GSTO1;GSTT1;GSTT2;TPMT;UGT1A3;UGT1A4;UGT2B10;UGT2B11;UGT2B15;UGT2B17;UGT2B4;UGT2B7;UPB1	pathway_KEGG	Liver	Systemic	Control
Selenocysteine synthesis	-0.51838	-2.19972	0	0.000654601	78	RPL10A;RPL13;RPL14;RPL17;RPL19;RPL21;RPL23;RPL23A;RPL24;RPL27;RPL27A;RPL28;RPL29;RPL3;RPL31;RPL32;RPL35;RPL37A;RPL38;RPL39;RPL4;RPL5;RPL6;RPL8;RPL9;RPLP0;RPLP2;RPS10;RPS11;RPS12;RPS13;RPS14;RPS15;RPS15A;RPS16;RPS17;RPS18;RPS19;RPS2;RPS20;RPS23;RPS24;RPS25;RPS26;RPS27;RPS27L;RPS28;RPS3;RPS3A;RPS4X;RPS5;RPS6;RPS8;RPS9;SARS;SEPHS2;SEPSECS	pathway_Reactome	Liver	Systemic	Control
Glucuronidation	-0.740774	-2.17666	0	0.000708159	17	ABHD10;SLC35D1;UGT1A3;UGT1A4;UGT2B10;UGT2B11;UGT2B15;UGT2B17;UGT2B4;UGT2B7	pathway_Reactome	Liver	Systemic	Control
Eukaryotic Translation Termination	-0.50813	-2.16039	0	0.000956287	78	APEH;ETF1;RPL10A;RPL13;RPL14;RPL17;RPL19;RPL21;RPL23;RPL23A;RPL24;RPL27;RPL27A;RPL28;RPL29;RPL3;RPL31;RPL32;RPL35;RPL37A;RPL38;RPL39;RPL4;RPL5;RPL6;RPL8;RPL9;RPLP0;RPLP2;RPS10;RPS11;RPS12;RPS13;RPS14;RPS15;RPS15A;RPS16;RPS17;RPS18;RPS19;RPS2;RPS20;RPS23;RPS24;RPS25;RPS26;RPS27;RPS27L;RPS28;RPS3;RPS3A;RPS4X;RPS5;RPS6;RPS8;RPS9;TRMT112	pathway_Reactome	Liver	Systemic	Control
Peptide chain elongation	-0.511267	-2.15274	0	0.000989757	76	EEF1A1;RPL10A;RPL13;RPL14;RPL17;RPL19;RPL21;RPL23;RPL23A;RPL24;RPL27;RPL27A;RPL28;RPL29;RPL3;RPL31;RPL32;RPL35;RPL37A;RPL38;RPL39;RPL4;RPL5;RPL6;RPL8;RPL9;RPLP0;RPLP2;RPS10;RPS11;RPS12;RPS13;RPS14;RPS15;RPS15A;RPS16;RPS17;RPS18;RPS19;RPS2;RPS20;RPS23;RPS24;RPS25;RPS26;RPS27;RPS27L;RPS28;RPS3;RPS3A;RPS4X;RPS5;RPS6;RPS8;RPS9	pathway_Reactome	Liver	Systemic	Control
generation of precursor metabolites and energy	-0.425547	-2.15448	0	0.000992812	261	ACO1;ADH1A;ADH1B;ADH1C;ADH4;ADH5;ADH6;ADH7;AGL;AKR1A1;AKR1C4;AKR7A2;AKR7A3;ALDH1A1;ALDH1B1;ALDH2;ALDH5A1;ALDOB;ALDOC;BDH1;BDH2;BID;CISD1;COA6;COX4I1;COX5A;COX5B;COX6C;COX7A2;COX7C;CYB5A;CYP1A2;DHRS3;DMGDH;ENO1;ENO2;ENO3;ENTPD5;ETFA;ETFDH;FBP1;FH;FXN;GALK1;GBE1;GCK;GLDC;GNMT;GPD1;GPI;GYG2;GYS2;HAAO;HMGB1;HMGCL;HMGCS2;HSD17B6;IDH1;IREB2;KHK;LYRM7;NDUFA12;NDUFA2;NDUFA4;NDUFA6;NDUFA7;NDUFA8;NDUFA9;ND…	geneontology_Biological_Process_noRedundant	Liver	Systemic	Control
Tyrosine metabolism	-0.671773	-2.1473	0	0.00109268	23	ADH1A;ADH1B;ADH1C;ADH4;ADH5;ADH6;ADH7;COMT;DDC;FAH;GSTZ1;MIF	pathway_KEGG	Liver	Systemic	Control
Alzheimer disease	-0.506236	-2.14058	0	0.0011201	78	APOE;ATP2A2;ATP2A3;BID;COX4I1;COX5A;COX5B;COX6C;COX7A2;COX7C;GNAQ;ITPR2;NDUFA12;NDUFA13;NDUFA2;NDUFA4;NDUFA6;NDUFA7;NDUFA8;NDUFA9;NDUFAB1;NDUFB1;NDUFB11;NDUFB3;NDUFB4;NDUFB5;NDUFB6;NDUFB7;NDUFB8;NDUFB9;NDUFC2;NDUFS4;NDUFS5;NDUFS6;NDUFS8;NDUFV2;RTN4;UQCRB;UQCRC2;UQCRFS1	pathway_KEGG	Liver	Systemic	Control
Influenza A	0.578156	2.0981	0	0.00114147	60	ACTB;ACTG1;AGFG1;CASP1;CYCS;DDX58;DNAJC3;EIF2AK2;HLA-DRA;HLA-DRB1;HLA-DRB3;HLA-DRB4;HSPA2;IFIH1;IRAK4;MAPK14;MAPK8;MX1;OAS2;OAS3;PML;RNASEL;STAT1;STAT2;VDAC1	pathway_KEGG	Liver	Systemic	COVID-19
Metabolism of amino acids and derivatives	-0.4175	-2.13513	0	0.00117828	259	AASS;ACADSB;ACAT1;ACMSD;ADI1;AFMID;AGMAT;AGXT;AHCY;ALDH6A1;ALDH7A1;ALDH9A1;AMDHD1;AMT;ARG1;ASL;ASS1;BBOX1;BCKDK;BHMT;BHMT2;CBS;CPS1;CRYM;CTH;DAO;DBT;DDC;DMGDH;ENOPH1;FAH;FTCD;GAMT;GATM;GCSH;GLDC;GLS2;GLUL;GNMT;GPT;GPT2;GRHPR;GSTZ1;HAAO;HGD;HIBADH;HIBCH;HNMT;HOGA1;HPD;HSD17B10;IYD;KMO;KYNU;MAT1A;MPST;MRI1;NDUFAB1;OAT;OGDH;OTC;PAH;PCBD1;PHGDH;PHYKPL;PRODH2;PSAT1;PSMB5;PSMB7;PSMC2;PSMD13;PSMD5;PSME1…	pathway_Reactome	Liver	Systemic	Control
response to virus	0.541186	2.1024	0	0.00125562	93	ACTA2;AZU1;BST2;CCL19;DDX58;DDX60;DEFA1;DNAJC3;EIF2AK2;FCN3;FLNA;FMR1;HMGA1;IFI16;IFIH1;IFIT1;IFIT2;IFIT3;IFIT5;IFITM3;ISG15;ISG20;LCN2;LGALS8;LGALS9;MAPK14;MX1;OAS2;OAS3;PARP9;PML;PRF1;RNASE2;RNASEL;SAMHD1;STAT1;STAT2	geneontology_Biological_Process_noRedundant	Liver	Systemic	COVID-19
Elastic fibre formation	0.781311	2.08833	0	0.00128781	17	EFEMP1;ELN;FBLN1;FBLN2;FBLN5;ITGB5;LOXL1;MFAP2;MFAP4;VTN	pathway_Reactome	Liver	Systemic	COVID-19
Herpes simplex infection	0.573179	2.08976	0	0.00139513	59	CDK2;CYCS;DDX58;EIF2AK2;HLA-B;HLA-C;HLA-DQA1;HLA-DRA;HLA-DRB1;HLA-DRB3;HLA-DRB4;IFIH1;IFIT1;MAPK8;OAS2;OAS3;PML;RNASEL;SP100;STAT1;STAT2;TAB1;TAP1;TAP2	pathway_KEGG	Liver	Systemic	COVID-19
Arachidonic acid metabolism	-0.606115	-2.11316	0	0.00146631	30	CBR1;CYP1A2;CYP2C8;CYP2C9;CYP4A11;CYP4A22;CYP4F11;CYP4F2;CYP4F3;EPHX2;GGT5;PON1;PON3	pathway_Reactome	Liver	Systemic	Control
fatty acid metabolic process	-0.433175	-2.1086	0	0.00147813	199	ACAA1;ACAA2;ACADL;ACADSB;ACAT2;ACOT1;ACOT12;ACSM3;ADH7;AKR1C3;AKR1C4;ALDH5A1;AMACR;APOA5;APOC1;APOC3;BDH2;CBR1;CES2;CRYL1;CYGB;CYP1A2;CYP2A6;CYP2C18;CYP2C8;CYP2C9;CYP2E1;CYP4A11;CYP4A22;CYP4F11;CYP4F12;CYP4F2;CYP4F3;ECHS1;ECI2;EHHADH;EPHX2;ERLIN2;ETFA;FABP1;GGT5;GPAM;GSTA1;GSTM4;GSTZ1;HACD2;HACD3;HADH;HIBCH;HSD17B12;LIPC;LPGAT1;MGLL;MIF;NDUFAB1;NDUFS6;PCK2;PDK4;PDPR;PECR;PHYH;PON1;PON3;PRKAB2;RGN…	geneontology_Biological_Process_noRedundant	Liver	Systemic	Control
cellular aldehyde metabolic process	-0.530895	-2.11347	0	0.00148527	54	ADH4;ADH5;AGXT;AKR1A1;AKR1C3;AKR7A2;AKR7A3;ALDH1A1;ALDH7A1;ALDH8A1;ALDOB;ESD;GPI;GRHPR;HAGH;HOGA1;IDH1;KHK;PARK7;PGLS;PRODH2;RBKS;RDH11;TALDO1;TKFC	geneontology_Biological_Process_noRedundant	Liver	Systemic	Control
Cytokine Signaling in Immune system	0.471407	2.08066	0	0.00149478	227	ALOX5;ANXA1;ANXA2;B2M;BST2;CAPZA1;CASP1;CCL19;CD44;DDX58;EIF2AK2;EIF4A1;EIF4G3;F13A1;FLNA;FSCN1;GRB2;HLA-B;HLA-C;HLA-DQA1;HLA-DRA;HLA-DRB1;HLA-DRB3;HLA-DRB4;IFI30;IFIT1;IFIT2;IFIT3;IFITM3;IL16;IRAK4;IRS2;ISG15;ISG20;ITGAM;ITGB2;LAMA5;LBP;LCN2;LCP1;LGALS9;LYN;MAPK14;MAPK8;MX1;NEDD4;NFKB2;OAS2;OAS3;PML;PPP2R5D;PRTN3;PSMB10;PSMB8;PSMB9;PTPN1;PTPN6;RNASEL;RPS6KA3;S100A12;SAMHD1;SHC1;SOD2;SP100;SQSTM1…	pathway_Reactome	Liver	Systemic	COVID-19
fatty acid derivative metabolic process	-0.494629	-2.10291	0	0.0015465	76	BDH1;BDH2;CBR1;CYP1A2;CYP2A6;CYP2C18;CYP2C8;CYP2C9;CYP2E1;CYP4A11;CYP4A22;CYP4F12;CYP4F2;CYP4F3;DGAT1;EPHX2;GGT5;HACD2;HMGCS2;HSD17B12;MIF;PON1;PON3;SLC25A1;TECR	geneontology_Biological_Process_noRedundant	Liver	Systemic	Control
Parkinson disease	-0.493756	-2.09677	0	0.00166626	76	COX4I1;COX5A;COX5B;COX6C;COX7A2;COX7C;NDUFA12;NDUFA13;NDUFA2;NDUFA4;NDUFA6;NDUFA7;NDUFA8;NDUFA9;NDUFAB1;NDUFB1;NDUFB11;NDUFB3;NDUFB4;NDUFB5;NDUFB6;NDUFB7;NDUFB8;NDUFB9;NDUFC2;NDUFS4;NDUFS5;NDUFS6;NDUFS8;NDUFV2;PARK7;PPIF;PRKACA;SLC25A5;SLC25A6;UBE2L3;UQCRB;UQCRC2;UQCRFS1	pathway_KEGG	Liver	Systemic	Control
Retrograde endocannabinoid signaling	-0.525861	-2.09557	0	0.00172507	56	GNAQ;ITPR2;MGLL;NDUFA12;NDUFA13;NDUFA2;NDUFA4;NDUFA6;NDUFA7;NDUFA8;NDUFA9;NDUFAB1;NDUFB1;NDUFB11;NDUFB3;NDUFB4;NDUFB5;NDUFB6;NDUFB7;NDUFB8;NDUFB9;NDUFC2;NDUFS4;NDUFS5;NDUFS6;NDUFS8;NDUFV2;PRKACA	pathway_KEGG	Liver	Systemic	Control
Measles	0.638113	2.06781	0	0.00174391	33	CDK2;DDX58;EIF2AK2;HSPA2;IFIH1;IRAK4;MX1;OAS2;OAS3;STAT1;STAT2;STAT3;STAT5A	pathway_KEGG	Liver	Systemic	COVID-19
Cholesterol biosynthesis	-0.652118	-2.07554	0	0.0023042	20	ACAT2;CYP51A1;DHCR24;DHCR7;FDFT1;FDPS;HMGCS1;HSD17B7;IDI1;LSS;MVD;MVK;NSDHL;SQLE;TM7SF2	pathway_Reactome	Liver	Systemic	Control
Gluconeogenesis	-0.611079	-2.06796	0.00251256	0.0024693	25	ALDOB;ALDOC;ENO1;ENO2;ENO3;FBP1;FBP2;GPI;PCK2;PGK1;SLC25A1;SLC25A11;SLC25A13;SLC37A4	pathway_Reactome	Liver	Systemic	Control
Butanoate metabolism	-0.679307	-2.06594	0	0.00247687	20	ABAT;ACADS;ACAT1;ACAT2;ACSM1;ACSM2A;ACSM2B;ACSM3;ALDH5A1;BDH1;BDH2;ECHS1;EHHADH;HADH;HMGCL;HMGCS1;HMGCS2;L2HGDH	pathway_KEGG	Liver	Systemic	Control
Eukaryotic Translation Elongation	-0.479973	-2.05002	0	0.00272697	80	EEF1A1;EEF1B2;EEF1G;RPL10A;RPL11;RPL13;RPL14;RPL17;RPL19;RPL21;RPL23;RPL23A;RPL24;RPL27;RPL27A;RPL28;RPL29;RPL3;RPL31;RPL32;RPL35;RPL37A;RPL38;RPL39;RPL4;RPL5;RPL6;RPL8;RPL9;RPLP0;RPLP2;RPS10;RPS11;RPS12;RPS13;RPS14;RPS15;RPS15A;RPS16;RPS17;RPS18;RPS19;RPS2;RPS20;RPS23;RPS24;RPS25;RPS26;RPS27;RPS27L;RPS28;RPS3;RPS3A;RPS4X;RPS5;RPS6;RPS8;RPS9	pathway_Reactome	Liver	Systemic	Control
organic acid biosynthetic process	-0.411539	-2.06032	0	0.00277344	213	AASS;ABAT;ACADL;ACOT12;ACSM3;ADI1;AGXT;AKR1A1;AKR1C3;AKR1C4;AKR1D1;ALDH8A1;ALDOB;ALDOC;AMACR;APOA5;APOC1;APOC3;ASL;ASS1;BHMT;BHMT2;CBR1;CPS1;CTH;CYP1A2;CYP2C8;CYP2C9;CYP2E1;ENO1;ENO2;ENO3;ENOPH1;ENTPD5;EPHX2;ERLIN2;FASN;FBP1;GALK1;GAMT;GATM;GCK;GGT5;GPD1;GPI;GPT;GPT2;GSTM4;HAAO;HACD2;HACD3;HOGA1;HSD17B12;KMO;KYNU;LIPC;LPGAT1;MGLL;MIF;MRI1;MTHFD1;NDUFAB1;OAT;OSBP;OTC;PAH;PARK7;PDK4;PECR;PGK1;PGM1;…	geneontology_Biological_Process_noRedundant	Liver	Systemic	Control
Ethanol oxidation	-0.754208	-2.05044	0	0.00279515	12	ADH1A;ADH1B;ADH1C;ADH4;ADH5;ADH6;ADH7;ALDH1A1;ALDH1B1;ALDH2	pathway_Reactome	Liver	Systemic	Control
ECM proteoglycans	0.632154	2.04544	0	0.00281206	34	COL1A2;COL2A1;COL3A1;COL4A1;COL4A2;COL5A1;COL6A2;COL6A3;FMOD;HSPG2;ITGA2B;ITGB5;LAMA4;LAMA5;LAMB2;LAMC1;TNC;TNXB;VCAN;VTN	pathway_Reactome	Liver	Systemic	COVID-19
Glutathione conjugation	-0.61319	-2.05253	0	0.00281982	25	AKR1A1;ESD;GCLC;GGT5;GSTA1;GSTA2;GSTA4;GSTM4;GSTO1;GSTT1;GSTT2;GSTZ1	pathway_Reactome	Liver	Systemic	Control
Leishmaniasis	0.672668	2.03823	0	0.0028313	26	CYBA;CYBB;FCGR3A;HLA-DQA1;HLA-DQB1;HLA-DRA;HLA-DRB1;HLA-DRB3;HLA-DRB4;IRAK4;ITGAM;ITGB2;MAPK14;NCF2;NCF4;PRKCB;PTPN6;STAT1;TAB1	pathway_KEGG	Liver	Systemic	COVID-19
endoderm development	0.687881	2.01543	0	0.00299636	22	COL5A1;COL8A1;HDAC1;ITGB2;ITGB5;LAMC1;MMP8;PELO;SMAD2;VTN	geneontology_Biological_Process_noRedundant	Liver	Systemic	COVID-19
Molecules associated with elastic fibres	0.779459	2.02703	0	0.0030289	15	EFEMP1;ELN;FBLN1;FBLN2;FBLN5;ITGB5;MFAP2;MFAP4;VTN	pathway_Reactome	Liver	Systemic	COVID-19
positive regulation of cell activation	0.534167	2.01922	0	0.00303939	69	ADA;AIF1;ANXA1;AP3B1;CCL19;CD47;CORO1A;CSK;DNAJA3;DOCK8;FLOT2;GRB2;HSPD1;IGLL1;IGLL5;IRS2;ITGAM;ITGB2;KARS;LAMP1;LBP;LGALS9;LYN;MMP8;PCID2;PLEK;PTPN6;PTPRC;SNX4;STAT6;STX4;TFRC;THBS1;THY1;VAMP8;VAV1;VNN1	geneontology_Biological_Process_noRedundant	Liver	Systemic	COVID-19
humoral immune response	0.523288	2.01262	0	0.00304806	80	A2M;APCS;AZU1;BPI;BST2;C1QA;C1QB;C1QBP;C1QC;C4BPA;C7;C8B;C8G;C9;CFI;CPN1;CRP;CTSG;DEFA1;EBI3;ELANE;FCN1;FCN3;FGA;FGB;HIST2H2BE;HLA-DQB1;IGLL1;IGLL5;JCHAIN;KRT1;LCN2;LTF;LYZ;MBL2;PHB;PHB2;PRTN3;PSMB10;PTPN6;PTPRC;RNASE2;RNASE3;RPL30;S100A12;S100A8;S100A9;SERPING1;VTN	geneontology_Biological_Process_noRedundant	Liver	Systemic	COVID-19
Respiratory electron transport, ATP synthesis by chemiosmotic coupling, and heat production by uncoupling proteins.	-0.489591	-2.03617	0	0.00306175	70	COX4I1;COX5A;COX5B;COX6C;COX7C;ETFA;ETFDH;NDUFA12;NDUFA13;NDUFA2;NDUFA4;NDUFA6;NDUFA7;NDUFA8;NDUFA9;NDUFAB1;NDUFB1;NDUFB11;NDUFB3;NDUFB4;NDUFB5;NDUFB6;NDUFB7;NDUFB8;NDUFB9;NDUFC2;NDUFS4;NDUFS5;NDUFS6;NDUFS8;NDUFV2;SCO2;UQCRB;UQCRC2;UQCRFS1	pathway_Reactome	Liver	Systemic	Control
Respiratory electron transport	-0.489591	-2.03617	0	0.00306175	70	COX4I1;COX5A;COX5B;COX6C;COX7C;ETFA;ETFDH;NDUFA12;NDUFA13;NDUFA2;NDUFA4;NDUFA6;NDUFA7;NDUFA8;NDUFA9;NDUFAB1;NDUFB1;NDUFB11;NDUFB3;NDUFB4;NDUFB5;NDUFB6;NDUFB7;NDUFB8;NDUFB9;NDUFC2;NDUFS4;NDUFS5;NDUFS6;NDUFS8;NDUFV2;SCO2;UQCRB;UQCRC2;UQCRFS1	pathway_Reactome	Liver	Systemic	Control
Fatty acid metabolism	-0.448916	-2.03868	0	0.00307663	110	ACAA1;ACAA2;ACADL;ACOT1;ACOT12;ACOT13;ACSM3;AMACR;CBR1;CYP1A2;CYP2C8;CYP2C9;CYP4A11;CYP4A22;CYP4F11;CYP4F2;CYP4F3;ECHS1;ECI2;EHHADH;EPHX2;GGT5;HACD2;HSD17B12;PHYH;PON1;PON3;PRKAB2;SLC25A1;SLC25A20;TECR	pathway_Reactome	Liver	Systemic	Control
Integrin cell surface interactions	0.58601	2.02371	0	0.00308673	42	CD44;CD47;COL10A1;COL1A2;COL2A1;COL3A1;COL4A1;COL4A2;COL5A1;COL6A2;COL6A3;COL8A1;FGA;FGG;HSPG2;ITGA2B;ITGAM;ITGB2;ITGB5;THBS1;TNC;VTN;VWF	pathway_Reactome	Liver	Systemic	COVID-19
phagocytosis	0.513436	2.03063	0	0.00319718	98	ABCA1;ABI1;ACTB;ACTG1;ACTR2;AIF1;ANXA1;ANXA11;ANXA3;ARPC1B;ARPC2;AZU1;BRK1;C3;C4BPA;CD36;CD47;CORO1A;CRP;CSK;CYBA;CYFIP2;DNM2;DOCK2;ELANE;ELMO1;FCER1G;FCGR3A;FCN1;FCN3;GRB2;GSN;HCK;IGLL1;IGLL5;ITGAM;ITGB2;LBP;LRP1;LYN;MBL2;MFGE8;MYH9;MYO18A;MYO1G;NCF2;NCF4;NCK1;PRTN3;PTPRC;RAB27A;SNX3;SRPX;TGM2;THBS1;TM9SF4;VAV1;VAV2	geneontology_Biological_Process_noRedundant	Liver	Systemic	COVID-19
Tryptophan metabolism	-0.609329	-2.02764	0	0.00336029	27	ACAT2;ALDH1B1;ALDH2;ALDH7A1;ALDH9A1;CYP1A2;DDC;ECHS1;EHHADH;HAAO;HADH;KMO;KYNU;OGDH;OGDHL	pathway_KEGG	Liver	Systemic	Control
isoprenoid metabolic process	-0.506811	-2.02361	0	0.00356615	62	ADH4;ADH5;ADH7;AKR1C3;AKR1C4;ALDH1A1;ALDH8A1;APOA1;APOA2;APOC3;APOE;CYP1A2;CYP2C9;CYP2E1;DGAT1;FDFT1;HMGCS2;IDI1;MVK;PECR;PHYH;RDH11;RDH5;SDC1;TTR;UGT1A3	geneontology_Biological_Process_noRedundant	Liver	Systemic	Control
Complex I biogenesis	-0.558582	-2.0159	0	0.00382176	39	NDUFA12;NDUFA13;NDUFA2;NDUFA6;NDUFA7;NDUFA8;NDUFA9;NDUFAB1;NDUFB1;NDUFB11;NDUFB3;NDUFB4;NDUFB5;NDUFB6;NDUFB7;NDUFB8;NDUFB9;NDUFC2;NDUFS4;NDUFS5;NDUFS6;NDUFS8;NDUFV2	pathway_Reactome	Liver	Systemic	Control
Huntington disease	-0.45906	-2.01016	0	0.00412399	89	COX4I1;COX5A;COX5B;COX6C;COX7A2;COX7C;DCTN2;DNAH12;GNAQ;NDUFA12;NDUFA13;NDUFA2;NDUFA4;NDUFA7;NDUFA8;NDUFA9;NDUFAB1;NDUFB1;NDUFB11;NDUFB3;NDUFB4;NDUFB5;NDUFB6;NDUFB7;NDUFB8;NDUFB9;NDUFC2;NDUFS5;NDUFS6;NDUFS8;NDUFV2;POLR2B;PPIF;SLC25A5;SLC25A6;SOD1;TFAM;UQCRB;UQCRC2	pathway_KEGG	Liver	Systemic	Control
response to interferon-gamma	0.538788	1.98314	0	0.00422564	66	ACTG1;AIF1;B2M;BST2;CASP1;CCL19;CD44;CD47;EVL;GCH1;GSN;HLA-DQA1;HLA-DRA;HLA-DRB1;HLA-DRB3;HLA-DRB4;IFI30;IFITM3;LGALS9;OAS2;OAS3;PARP14;PARP9;PML;SNCA;SP100;STAT1;STX4;TRIM21;VIM	geneontology_Biological_Process_noRedundant	Liver	Systemic	COVID-19
Oxidative phosphorylation	-0.488202	-2.0069	0	0.00426426	67	COX4I1;COX5A;COX5B;COX6C;COX7A2;COX7C;NDUFA12;NDUFA13;NDUFA2;NDUFA4;NDUFA6;NDUFA7;NDUFA8;NDUFA9;NDUFAB1;NDUFB1;NDUFB11;NDUFB3;NDUFB4;NDUFB5;NDUFB6;NDUFB7;NDUFB8;NDUFB9;NDUFC2;NDUFS4;NDUFS5;NDUFS6;NDUFS8;NDUFV2;PPA2;UQCRB;UQCRC2;UQCRFS1	pathway_KEGG	Liver	Systemic	Control
monosaccharide metabolic process	-0.432794	-2.00582	0	0.00430728	135	ABHD10;AKR1A1;ALDH1A1;ALDH5A1;ALDOB;CRYL1;CYB5A;DCXR;ENO1;ENO2;ENO3;FBP2;FGGY;FUOM;GALE;GALK1;GALT;GCK;GCLC;GNMT;GPD1;GSTO1;HMGB1;MPI;PCK2;PDK4;PGK1;PKLR;RBKS;RGN;SLC25A1;SLC25A13;SLC37A4;SORD;TKFC;UGT1A3;UGT1A4;UGT2B11;UGT2B15;UGT2B17;UGT2B4;UGT2B7;XYLB	geneontology_Biological_Process_noRedundant	Liver	Systemic	Control
Hepatitis C	0.599384	1.98708	0	0.00435978	36	DDX58;EIF2AK2;GRB2;IFIT1;MAPK14;MAPK8;OAS2;OAS3;PPP2R2A;RNASEL;STAT1;STAT2;STAT3;TRADD	pathway_KEGG	Liver	Systemic	COVID-19
ISG15 antiviral mechanism	0.598861	1.98369	0	0.00439466	37	DDX58;EIF2AK2;EIF4A1;EIF4G3;IFIT1;ISG15;MX1;STAT1;UBA7;UBE2L6	pathway_Reactome	Liver	Systemic	COVID-19
adaptive immune response	0.505964	1.9708	0	0.00488296	87	ADA;ANXA1;APCS;B2M;C1QA;C1QB;C1QC;C4BPA;C7;C8B;C8G;C9;CCL19;CEACAM1;CFI;CLC;CRP;CSK;CTSC;CTSL;CTSS;EBI3;ERAP1;ERAP2;FCER1G;FGA;FGB;HLA-DQB1;HSPD1;IGLL1;IGLL5;JCHAIN;KDELR1;LYN;MBL2;MYO1G;NEDD4;NFKB2;PKN1;PRF1;PRKCB;PTPN6;PTPRC;RAB27A;RFTN1;SERPING1;STAT3;STAT6;SWAP70;TAP1;TAP2;TFRC	geneontology_Biological_Process_noRedundant	Liver	Systemic	COVID-19
Xenobiotics	-0.716444	-1.98121	0.00484262	0.00535766	13	CYP1A2;CYP2A6;CYP2C18;CYP2C8;CYP2C9;CYP2E1;CYP3A5	pathway_Reactome	Liver	Systemic	Control
Porphyrin and chlorophyll metabolism	-0.568199	-1.98355	0	0.0054088	30	ALAD;BLVRB;FXN;HMBS;MMAB;UGT1A3;UGT1A4;UGT1A6;UGT2B10;UGT2B11;UGT2B15;UGT2B17;UGT2B4;UGT2B7	pathway_KEGG	Liver	Systemic	Control
Formation of a pool of free 40S subunits	-0.460772	-1.97656	0	0.00549865	87	EIF3A;EIF3C;EIF3G;EIF3M;RPL10A;RPL13;RPL14;RPL17;RPL19;RPL21;RPL23;RPL23A;RPL24;RPL27;RPL27A;RPL28;RPL29;RPL3;RPL31;RPL32;RPL35;RPL37A;RPL38;RPL39;RPL4;RPL5;RPL6;RPL8;RPL9;RPLP0;RPLP2;RPS10;RPS11;RPS12;RPS13;RPS14;RPS15;RPS15A;RPS16;RPS17;RPS18;RPS19;RPS2;RPS20;RPS23;RPS24;RPS25;RPS26;RPS27;RPS27L;RPS28;RPS3;RPS3A;RPS4X;RPS5;RPS6;RPS8;RPS9	pathway_Reactome	Liver	Systemic	Control
secondary metabolic process	-0.606147	-1.97024	0	0.00571526	24	ACAA1;AKR1C3;AKR1C4;AKR7A2;AKR7A3;BDH2;CTH;CYP1A2;CYP2A6;DDC;DDT;MPST;PON3	geneontology_Biological_Process_noRedundant	Liver	Systemic	Control
Glyoxylate metabolism and glycine degradation	-0.596806	-1.97242	0	0.00575322	25	AGXT;AMT;DAO;GCSH;GLDC;GNMT;GRHPR;HOGA1;NDUFAB1;OGDH;PRODH2;PXMP2	pathway_Reactome	Liver	Systemic	Control
Cell adhesion molecules (CAMs)	0.631829	1.95468	0.00163934	0.00594176	27	CD99;GLG1;HLA-A;HLA-B;HLA-C;HLA-DQA1;HLA-DQB1;HLA-DRA;HLA-DRB1;HLA-DRB3;HLA-DRB4;ITGAM;ITGB2;L1CAM;PTPRC;SIGLEC1;VCAN	pathway_KEGG	Liver	Systemic	COVID-19
Th17 cell differentiation	0.654083	1.95241	0	0.0060616	24	HLA-DRA;HLA-DRB1;HLA-DRB3;HLA-DRB4;MAPK14;MAPK8;PPP3CA;SMAD2;STAT1;STAT3;STAT5A;STAT6	pathway_KEGG	Liver	Systemic	COVID-19
Rheumatoid arthritis	0.697621	1.94573	0	0.00617683	18	ATP6V0A1;ATP6V0D1;ATP6V1A;ATP6V1B2;ATP6V1C1;ATP6V1D;ATP6V1E1;CTSL;HLA-DQA1;HLA-DQB1;HLA-DRA;HLA-DRB1;HLA-DRB3;HLA-DRB4;ITGB2	pathway_KEGG	Liver	Systemic	COVID-19
Selenoamino acid metabolism	-0.444243	-1.96244	0	0.00626781	99	AHCY;AIMP1;AIMP2;CBS;CTH;GNMT;HNMT;IARS;MAT1A;RPL10A;RPL13;RPL14;RPL17;RPL19;RPL21;RPL23;RPL23A;RPL24;RPL27;RPL27A;RPL28;RPL29;RPL3;RPL31;RPL32;RPL35;RPL37A;RPL38;RPL39;RPL4;RPL5;RPL6;RPL8;RPL9;RPLP0;RPLP2;RPS10;RPS11;RPS12;RPS13;RPS14;RPS15;RPS15A;RPS16;RPS17;RPS18;RPS19;RPS2;RPS20;RPS23;RPS25;RPS26;RPS27;RPS27L;RPS28;RPS3;RPS3A;RPS4X;RPS5;RPS6;RPS8;RPS9;SARS;SCLY;SEPHS2;SEPSECS	pathway_Reactome	Liver	Systemic	Control
mitochondrial respiratory chain complex assembly	-0.501096	-1.96099	0	0.00627039	55	COA3;COA4;FOXRED1;LYRM7;NDUFA12;NDUFA13;NDUFA2;NDUFA6;NDUFA7;NDUFA8;NDUFA9;NDUFAB1;NDUFB1;NDUFB11;NDUFB3;NDUFB4;NDUFB5;NDUFB6;NDUFB7;NDUFB8;NDUFB9;NDUFC2;NDUFS4;NDUFS5;NDUFS6;NDUFS8;NDUFV2;SCO2;TFAM;UQCRB	geneontology_Biological_Process_noRedundant	Liver	Systemic	Control
Degradation of the extracellular matrix	0.553287	1.94641	0	0.00634785	51	A2M;CAPN1;CAPN7;CD44;COL10A1;COL1A2;COL2A1;COL3A1;COL4A1;COL4A2;COL5A1;COL6A1;COL6A2;COL6A3;COL8A1;CTSD;CTSG;CTSL;CTSS;ELANE;ELN;HSPG2;HTRA1;LAMA5;LAMC1;MMP8;NCSTN;NID1	pathway_Reactome	Liver	Systemic	COVID-19
Nonsense Mediated Decay (NMD) independent of the Exon Junction Complex (EJC)	-0.464139	-1.95799	0	0.00641509	80	ETF1;PABPC1;RPL10A;RPL13;RPL14;RPL17;RPL19;RPL21;RPL23;RPL23A;RPL24;RPL27;RPL27A;RPL28;RPL29;RPL3;RPL31;RPL32;RPL35;RPL37A;RPL38;RPL39;RPL4;RPL5;RPL6;RPL8;RPL9;RPLP0;RPLP2;RPS10;RPS11;RPS12;RPS13;RPS14;RPS15;RPS15A;RPS16;RPS17;RPS18;RPS19;RPS2;RPS20;RPS23;RPS24;RPS25;RPS26;RPS27;RPS27L;RPS28;RPS3;RPS3A;RPS4X;RPS5;RPS6;RPS8;RPS9	pathway_Reactome	Liver	Systemic	Control
NADH dehydrogenase complex assembly	-0.536111	-1.9558	0	0.00646169	42	FOXRED1;NDUFA12;NDUFA13;NDUFA2;NDUFA6;NDUFA7;NDUFA8;NDUFA9;NDUFAB1;NDUFB1;NDUFB11;NDUFB3;NDUFB4;NDUFB5;NDUFB6;NDUFB7;NDUFB8;NDUFB9;NDUFC2;NDUFS4;NDUFS5;NDUFS6;NDUFS8;NDUFV2	geneontology_Biological_Process_noRedundant	Liver	Systemic	Control
Systemic lupus erythematosus	0.558226	1.94118	0	0.00683396	44	ACTN1;C1QA;C1QB;C1QC;C3;C4B;C7;C8A;C8B;C8G;C9;CTSG;ELANE;FCGR3A;H2AFY;H3F3B;HIST1H2AB;HIST1H2BA;HIST1H4A;HIST2H2BE;HLA-DQA1;HLA-DQB1;HLA-DRA;HLA-DRB1;HLA-DRB3;HLA-DRB4;SNRPB;SNRPD3;TRIM21	pathway_KEGG	Liver	Systemic	COVID-19
Phagosome	0.503706	1.93619	0	0.00713419	83	ACTB;ACTG1;ATP6V0A1;ATP6V0D1;ATP6V1A;ATP6V1B2;ATP6V1C1;ATP6V1D;ATP6V1E1;CD36;CORO1A;CTSL;CTSS;CYBA;CYBB;DYNC1LI1;FCGR3A;HLA-A;HLA-B;HLA-C;HLA-DQA1;HLA-DQB1;HLA-DRA;HLA-DRB1;HLA-DRB3;HLA-DRB4;ITGAM;ITGB2;ITGB5;LAMP1;LAMP2;M6PR;MBL2;MPO;MRC2;NCF2;NCF4;STX12;TAP1;TAP2;TFRC;THBS1;TUBA1B;TUBA3C;TUBB1	pathway_KEGG	Liver	Systemic	COVID-19
hormone metabolic process	-0.466995	-1.93744	0	0.00762174	77	ACAA1;ADH4;ADH7;AKR1C3;AKR1C4;AKR1D1;ALDH1A1;ALDH8A1;APOA1;COMT;CPQ;CRYM;DGAT1;DHCR7;HSD17B11;HSD17B12;HSD17B2;HSD17B6;HSD17B7;IYD;PEBP1;PON3;RDH11;RDH5;SGPL1;SULT1A1;SULT1E1;TTR;UGT1A3;UGT2B11;UGT2B7	geneontology_Biological_Process_noRedundant	Liver	Systemic	Control
cellular amino acid metabolic process	-0.38964	-1.93597	0	0.00766205	204	AASS;ABAT;ACADSB;ACY1;ADI1;ADSS;ADSSL1;AGMAT;AGXT;AHCY;ALDH5A1;ALDH6A1;ALDH7A1;ASL;ASS1;BHMT;BHMT2;BPHL;CARS;CARS2;COMT;CPS1;CRYM;CTH;CTPS2;DAO;DDC;ENOPH1;FAH;FARSA;FTCD;GAMT;GATM;GCLC;GCSH;GGT5;GLDC;GLYAT;GNMT;GPT;GPT2;GSTZ1;HAAO;HIBADH;HIBCH;HNMT;HOGA1;IYD;KMO;KYNU;MAT1A;MPST;MRI1;MTHFD1;NIT2;OAT;OTC;P4HB;PAH;PARK7;PCBD1;PHGDH;PPA2;PRODH2;PSAT1;QDPR;SARDH;SARS;SCLY;SEPSECS;SHMT1;SRR;TST;UPB1;UR…	geneontology_Biological_Process_noRedundant	Liver	Systemic	Control
Aflatoxin activation and detoxification	-0.749223	-1.93068	0.00245098	0.00799669	11	ACY1;ACY3;AKR7A2;AKR7A3;CYP1A2;CYP3A4;CYP3A5;GGT5;MGST1;MGST3	pathway_Reactome	Liver	Systemic	Control
Ribosome	-0.441997	-1.92624	0	0.0083498	97	FAU;MRPL18;MRPL23;MRPL3;MRPL9;MRPS17;MRPS2;MRPS21;MRPS9;RPL10A;RPL11;RPL13;RPL14;RPL17;RPL19;RPL21;RPL23;RPL23A;RPL24;RPL27;RPL27A;RPL28;RPL29;RPL3;RPL31;RPL32;RPL35;RPL37A;RPL38;RPL39;RPL4;RPL5;RPL6;RPL8;RPL9;RPLP0;RPLP2;RPS10;RPS10-NUDT3;RPS11;RPS12;RPS13;RPS14;RPS15;RPS15A;RPS16;RPS17;RPS18;RPS19;RPS2;RPS20;RPS23;RPS24;RPS25;RPS26;RPS27;RPS27L;RPS28;RPS3;RPS3A;RPS4X;RPS5;RPS6;RPS8;RPS9	pathway_KEGG	Liver	Systemic	Control
Interleukin-4 and Interleukin-13 signaling	0.622247	1.92287	0	0.00863985	27	ALOX5;ANXA1;COL1A2;F13A1;FSCN1;ITGAM;ITGB2;LAMA5;LBP;LCN2;SAA1;STAT1;STAT3;STAT6;VIM	pathway_Reactome	Liver	Systemic	COVID-19
immune response-regulating signaling pathway	0.461392	1.91686	0	0.00886642	130	ACTB;ACTG1;ADA;ARPC1B;ARPC2;BRK1;CD47;CEACAM1;CSK;CTSS;CYBA;CYFIP2;DDX58;DDX60;ELMO1;FCER1G;FCGR3A;FCN1;FGA;FGG;FLOT1;FLOT2;GRB2;HCK;HLA-DQA1;HLA-DQB1;HLA-DRA;HLA-DRB1;HLA-DRB3;HLA-DRB4;HSPD1;IFIH1;IGLL1;IGLL5;IRAK4;ITGAM;ITGB2;LBP;LGALS3;LGALS9;LTF;LYN;MAPK10;MAPK8;MNDA;MYO1G;PIK3AP1;PIK3R4;PLEKHA1;PPP3CA;PRKCB;PTPN6;PTPRC;RFTN1;RPS6KA3;S100A1;S100A8;S100A9;SHC1;STOML2;TAB1;THEMIS2;THY1;TMED7-TI…	geneontology_Biological_Process_noRedundant	Liver	Systemic	COVID-19
Human papillomavirus infection	0.496898	1.92291	0	0.00889396	89	ATP6V0A1;ATP6V1A;ATP6V1B2;ATP6V1C1;ATP6V1D;CDK2;CHD4;COL1A2;COL2A1;COL4A1;COL4A2;COL6A2;COL6A3;EIF2AK2;GRB2;HDAC1;HLA-A;HLA-B;HLA-C;ISG15;ITGA2B;ITGB5;LAMA4;LAMA5;LAMB2;LAMC1;MX1;PKM;PPP2R1B;PPP2R2A;PPP2R5D;RHEB;STAT1;STAT2;THBS1;TNC;TNXB;TRADD;VTN;VWF	pathway_KEGG	Liver	Systemic	COVID-19
cell recognition	0.566294	1.91885	0	0.00903929	39	ALDOA;ARHGAP35;CCL19;CD9;CORO1A;DOCK2;DOCK8;FCN1;FCN3;HVCN1;IGLL1;IGLL5;LAMA5;LGALS3;MFGE8;NEXN;PALLD;PRF1;UBAP2L;VCAN;VDAC2	geneontology_Biological_Process_noRedundant	Liver	Systemic	COVID-19
regulation of leukocyte activation	0.478998	1.9141	0	0.00904152	99	ADA;AIF1;ANXA1;AP3B1;BPI;CCL19;CD47;CLC;CORO1A;CSK;DNAJA3;DOCK8;FES;FLOT2;GPNMB;GRB2;GSN;HSPD1;IGLL1;IGLL5;IRS2;ITGAM;ITGB2;KARS;LAMP1;LBP;LGALS3;LGALS9;LYN;MMP8;MNDA;MZB1;PCID2;PKN1;PTPN6;PTPRC;SNCA;SNX4;STAT6;STX4;TFRC;THBS1;THY1;TNFAIP8L2;VAMP8;VAV1;VNN1	geneontology_Biological_Process_noRedundant	Liver	Systemic	COVID-19
response to fungus	0.754503	1.91716	0	0.00910606	13	CTSG;DEFA1;ELANE;LTF;MPO;S100A12;S100A8;S100A9	geneontology_Biological_Process_noRedundant	Liver	Systemic	COVID-19
Tuberculosis	0.52324	1.90871	0	0.0094937	58	ATP6V0A1;ATP6V0D1;CASP10;CORO1A;CTSD;CTSS;CYCS;FCER1G;FCGR3A;HLA-DQA1;HLA-DQB1;HLA-DRA;HLA-DRB1;HLA-DRB3;HLA-DRB4;HSPD1;IRAK4;ITGAM;ITGB2;LAMP1;LAMP2;LBP;MAPK10;MAPK14;MAPK8;MRC2;PPP3CA;STAT1;TRADD	pathway_KEGG	Liver	Systemic	COVID-19
cellular modified amino acid metabolic process	-0.42576	-1.91337	0	0.00960832	100	ACADL;AHCY;ALDH1L1;ALDH1L2;ALDH5A1;ASS1;BBOX1;BHMT;BHMT2;CPQ;CRYM;DMGDH;ENOPH1;FTCD;GAMT;GATM;GCLC;GGT5;GNMT;GSTA1;GSTA2;GSTA4;GSTM4;GSTT1;GSTT2;GSTZ1;HOGA1;IDH1;IYD;LPCAT3;MRI1;MTHFD1;OSBPL5;P4HB;PARK7;PTDSS1;SHMT1;SOD1	geneontology_Biological_Process_noRedundant	Liver	Systemic	Control
Th1 and Th2 cell differentiation	0.679944	1.90896	0	0.00970488	18	HLA-DRA;HLA-DRB1;HLA-DRB3;HLA-DRB4;MAPK14;MAPK8;PPP3CA;STAT1;STAT5A;STAT6	pathway_KEGG	Liver	Systemic	COVID-19
Valine, leucine and isoleucine degradation	-0.50795	-1.89549	0	0.0117727	40	ABAT;ACAA1;ACAA2;ACADM;ACADS;ACADSB;ACAT1;ACAT2;ALDH1B1;ALDH2;ALDH6A1;ALDH7A1;ALDH9A1;DBT;ECHS1;EHHADH;HADH;HIBADH;HIBCH;HMGCL;HMGCS1;HMGCS2;HSD17B10	pathway_KEGG	Liver	Systemic	Control
protein localization to endoplasmic reticulum	-0.418847	-1.89252	0	0.0119971	109	BCAP31;DDRGK1;MIA3;OS9;PMM2;RER1;RPL10A;RPL13;RPL14;RPL17;RPL19;RPL21;RPL23;RPL23A;RPL24;RPL27;RPL27A;RPL28;RPL29;RPL3;RPL31;RPL35;RPL37A;RPL38;RPL39;RPL4;RPL5;RPL6;RPL8;RPL9;RPLP0;RPLP2;RPS12;RPS13;RPS14;RPS15A;RPS16;RPS17;RPS18;RPS20;RPS23;RPS25;RPS26;RPS28;RPS3;RPS3A;RPS4X;RPS5;RPS6;RPS8;RPS9;RTN4;SEC16A;SEC61A1;SEC61B;SEC61G;SEC62;SEC63;SPCS1;SPCS3;SRP14;SRP54;SRP68;SRP72;SRP9;TRAM1;VAPA	geneontology_Biological_Process_noRedundant	Liver	Systemic	Control
L13a-mediated translational silencing of Ceruloplasmin expression	-0.429481	-1.88634	0	0.0124882	97	EIF2S2;EIF2S3;EIF3A;EIF3C;EIF3G;EIF3M;EIF4B;EIF4E;PABPC1;RPL10A;RPL13;RPL14;RPL17;RPL19;RPL21;RPL23;RPL23A;RPL24;RPL27;RPL27A;RPL28;RPL29;RPL3;RPL31;RPL32;RPL35;RPL37A;RPL38;RPL39;RPL4;RPL5;RPL6;RPL8;RPL9;RPLP0;RPLP2;RPS10;RPS11;RPS12;RPS13;RPS14;RPS15;RPS15A;RPS16;RPS17;RPS18;RPS19;RPS2;RPS20;RPS23;RPS24;RPS25;RPS26;RPS27;RPS27L;RPS28;RPS3;RPS3A;RPS4X;RPS5;RPS6;RPS8;RPS9	pathway_Reactome	Liver	Systemic	Control
extracellular structure organization	0.460943	1.88469	0	0.0133349	139	A2M;ABCA1;AEBP1;ANXA2;CAPG;CD44;CD47;COL10A1;COL1A2;COL2A1;COL3A1;COL4A1;COL4A2;COL5A1;COL6A2;COL6A3;COL8A1;COLGALT1;CST3;CTSG;CTSS;DPT;ELANE;ELN;ENG;FBLN1;FBLN2;FBLN5;FGA;FGG;FLOT1;FMOD;FSCN1;GFAP;GSN;HPN;HSPG2;HTRA1;ITGA2B;ITGAM;ITGB2;ITGB5;LAMA4;LAMA5;LAMB2;LAMC1;LCP1;LRP1;MFAP2;MFAP4;MMP8;MPO;MYH11;MYO1E;NFKB2;NID1;NPNT;P4HA1;PLOD1;PLOD2;PLOD3;PLTP;RIC8A;THBS1;TNC;TNXB;VCAN;VIPAS39;VTN;VWF	geneontology_Biological_Process_noRedundant	Liver	Systemic	COVID-19
Toxoplasmosis	0.558858	1.88479	0.00156986	0.0136025	40	ALOX5;CYCS;GNAI1;HLA-DQA1;HLA-DQB1;HLA-DRA;HLA-DRB1;HLA-DRB3;HLA-DRB4;HSPA1L;HSPA2;IRAK4;LAMA4;LAMA5;LAMB2;LAMC1;MAP2K3;MAPK10;MAPK14;MAPK8;STAT1;STAT3;TAB1	pathway_KEGG	Liver	Systemic	COVID-19
myeloid cell differentiation	0.482862	1.87998	0	0.013983	87	ACTN1;AHSP;ANXA2;APCS;B2M;C1QC;CCL19;CDC73;CEACAM1;DHRS2;DNASE2;FCER1G;FES;G6PD;GABPA;HCLS1;HDAC1;IFI16;ISG15;ITGA2B;LGALS3;LGALS9;LTF;LYN;MAPK14;MYH9;MYL9;PIP4K2A;PIR;PML;PRDX3;PRKCB;PRTN3;PTPN6;PURB;RBBP5;RHAG;STAT1;STAT3;TFRC;THBS1;VPS33A	geneontology_Biological_Process_noRedundant	Liver	Systemic	COVID-19
Osteoclast differentiation	0.615772	1.87539	0.00170358	0.0144629	25	CYBA;FCGR3A;FHL2;GRB2;MAPK14;MAPK8;NCF2;NCF4;NFKB2;PPP3CA;SQSTM1;STAT1;STAT2;TAB1	pathway_KEGG	Liver	Systemic	COVID-19
regulation of multi-organism process	0.460169	1.86823	0	0.0153995	119	ADA;ANXA2;APCS;CTSG;CYBA;DDX58;DDX60;EIF2AK2;ELANE;FCN1;FCN3;FMR1;GSN;HDAC1;HPN;IFI16;IFIT1;IFIT5;IFITM3;ISG15;ISG20;LBP;LGALS9;LTF;MBL2;MPO;MX1;OAS3;PARP10;PARP9;PC;PRF1;RNASEL;SERPINA10;SMC3;SNX3;STAT1;STOM;TRIM21	geneontology_Biological_Process_noRedundant	Liver	Systemic	COVID-19
Glycolysis / Gluconeogenesis	-0.475437	-1.86313	0.00306748	0.0154447	53	ADH1A;ADH1B;ADH1C;ADH4;ADH5;ADH6;ADH7;AKR1A1;ALDH1B1;ALDH2;ALDH7A1;ALDOB;ALDOC;ENO1;ENO2;ENO3;FBP1;FBP2;GCK;GPI;PCK2;PFKL;PGK1;PGM1;PKLR	pathway_KEGG	Liver	Systemic	Control
Histidine, lysine, phenylalanine, tyrosine, proline and tryptophan catabolism	-0.527427	-1.86149	0	0.0154998	33	AASS;ALDH7A1;AMDHD1;CRYM;FAH;FTCD;GSTZ1;HAAO;HNMT;KMO;KYNU;OGDH;PAH;PCBD1;PRODH2;QDPR;UROC1	pathway_Reactome	Liver	Systemic	Control
Viral mRNA Translation	-0.441049	-1.85332	0	0.0166007	76	RPL10A;RPL13;RPL14;RPL17;RPL19;RPL21;RPL23;RPL23A;RPL24;RPL27;RPL27A;RPL28;RPL29;RPL3;RPL31;RPL32;RPL35;RPL37A;RPL38;RPL39;RPL4;RPL5;RPL6;RPL8;RPL9;RPLP0;RPLP2;RPS10;RPS11;RPS12;RPS13;RPS14;RPS15;RPS15A;RPS16;RPS17;RPS18;RPS19;RPS2;RPS20;RPS23;RPS24;RPS25;RPS26;RPS27;RPS27L;RPS28;RPS3;RPS3A;RPS4X;RPS5;RPS6;RPS8;RPS9	pathway_Reactome	Liver	Systemic	Control
GTP hydrolysis and joining of the 60S ribosomal subunit	-0.417931	-1.85028	0	0.0167928	98	EIF2S2;EIF2S3;EIF3A;EIF3C;EIF3G;EIF3M;EIF4B;EIF4E;EIF5;RPL10A;RPL13;RPL14;RPL17;RPL19;RPL21;RPL23;RPL23A;RPL24;RPL27;RPL27A;RPL28;RPL29;RPL3;RPL31;RPL32;RPL35;RPL37A;RPL38;RPL39;RPL4;RPL5;RPL6;RPL8;RPL9;RPLP0;RPLP2;RPS10;RPS11;RPS12;RPS13;RPS14;RPS15;RPS15A;RPS16;RPS17;RPS18;RPS19;RPS2;RPS20;RPS23;RPS24;RPS25;RPS26;RPS27;RPS27L;RPS28;RPS3;RPS3A;RPS4X;RPS5;RPS6;RPS8;RPS9	pathway_Reactome	Liver	Systemic	Control
interleukin-6 production	0.601968	1.85846	0.00157233	0.0176098	26	ARHGEF2;BPI;CD47;CSK;CYBA;DDX58;GBA;HSPD1;IFIH1;LBP;LGALS9;MMP8;STAT3	geneontology_Biological_Process_noRedundant	Liver	Systemic	COVID-19
digestion	-0.559927	-1.83832	0.00568182	0.0185452	25	ACO1;AKR1D1;APOA1;APOA2;APOA5;FABP1;PBLD;SLC2A2;VIL1	geneontology_Biological_Process_noRedundant	Liver	Systemic	Control
The canonical retinoid cycle in rods (twilight vision)	-0.723591	-1.83472	0.0027027	0.0187933	10	HSD17B6;RDH11;RDH5;SDR9C7;TTR	pathway_Reactome	Liver	Systemic	Control
Platinum drug resistance	-0.553509	-1.82431	0	0.0195508	26	BID;GSTA1;GSTA2;GSTA4;GSTM4;GSTT2	pathway_KEGG	Liver	Systemic	Control
Thermogenesis	-0.423099	-1.8248	0	0.0197213	92	COA3;COA4;COA6;COX4I1;COX5A;COX5B;COX6C;COX7A2;COX7C;KRAS;MGLL;NDUFA12;NDUFA13;NDUFA2;NDUFA4;NDUFA6;NDUFA7;NDUFA8;NDUFA9;NDUFAB1;NDUFB1;NDUFB11;NDUFB3;NDUFB4;NDUFB5;NDUFB6;NDUFB7;NDUFB8;NDUFB9;NDUFC2;NDUFS4;NDUFS5;NDUFS6;NDUFS8;NDUFV2;PRKAB2;PRKACA;RPS6;SLC25A20;UQCRB;UQCRC2;UQCRFS1	pathway_KEGG	Liver	Systemic	Control
dicarboxylic acid metabolic process	-0.44302	-1.82855	0	0.0197283	74	ADSS;ADSSL1;ALDH1L1;ALDH1L2;ALDH5A1;AMDHD1;ASL;ASS1;FH;FTCD;GCLC;GGT5;GLS2;GLUL;GPT2;GRHPR;HAAO;HOGA1;IDH1;KMO;KYNU;L2HGDH;MTHFD1;MTHFD1L;NIT2;OAT;OGDH;PHYH;PRODH2;QPRT;SHMT1;SHMT2;UROC1	geneontology_Biological_Process_noRedundant	Liver	Systemic	Control
Eukaryotic Translation Initiation	-0.407778	-1.81409	0	0.0197781	104	EIF2B1;EIF2B5;EIF2S2;EIF2S3;EIF3A;EIF3C;EIF3G;EIF3M;EIF4B;EIF4E;EIF5;PABPC1;RPL10A;RPL13;RPL14;RPL17;RPL19;RPL21;RPL23;RPL23A;RPL24;RPL27;RPL27A;RPL28;RPL29;RPL3;RPL31;RPL35;RPL37A;RPL38;RPL39;RPL4;RPL5;RPL6;RPL8;RPL9;RPLP0;RPLP2;RPS12;RPS13;RPS14;RPS15A;RPS16;RPS17;RPS18;RPS20;RPS23;RPS25;RPS26;RPS27L;RPS28;RPS3;RPS3A;RPS4X;RPS5;RPS6;RPS8;RPS9	pathway_Reactome	Liver	Systemic	Control
Cap-dependent Translation Initiation	-0.407778	-1.81409	0	0.0197781	104	EIF2B1;EIF2B5;EIF2S2;EIF2S3;EIF3A;EIF3C;EIF3G;EIF3M;EIF4B;EIF4E;EIF5;PABPC1;RPL10A;RPL13;RPL14;RPL17;RPL19;RPL21;RPL23;RPL23A;RPL24;RPL27;RPL27A;RPL28;RPL29;RPL3;RPL31;RPL35;RPL37A;RPL38;RPL39;RPL4;RPL5;RPL6;RPL8;RPL9;RPLP0;RPLP2;RPS12;RPS13;RPS14;RPS15A;RPS16;RPS17;RPS18;RPS20;RPS23;RPS25;RPS26;RPS27L;RPS28;RPS3;RPS3A;RPS4X;RPS5;RPS6;RPS8;RPS9	pathway_Reactome	Liver	Systemic	Control
Formation of the ternary complex, and subsequently, the 43S complex	-0.474702	-1.82559	0	0.019812	48	EIF2S2;EIF2S3;EIF3A;EIF3C;EIF3G;EIF3M;RPS10;RPS11;RPS12;RPS13;RPS14;RPS15;RPS15A;RPS16;RPS17;RPS18;RPS19;RPS2;RPS20;RPS23;RPS24;RPS25;RPS26;RPS27;RPS27L;RPS28;RPS3;RPS3A;RPS4X;RPS5;RPS6;RPS8;RPS9	pathway_Reactome	Liver	Systemic	Control
ribonucleotide metabolic process	-0.356987	-1.82151	0	0.0199993	261	AASS;ACOT1;ACOT12;ACOT13;ACOT2;ACSM3;ADK;ADSS;ADSSL1;AK2;AK3;ALDOB;ALDOC;BID;BPHL;BPNT1;COA6;COX4I1;COX5A;COX5B;COX7A2;COX7C;CTPS2;DGAT1;DLG1;ENO1;ENO2;ENO3;ENTPD5;FASN;FBP1;FXN;GALK1;GCK;GLYAT;GMPR2;GPAM;GPD1;GPI;GSTZ1;HACD2;HINT1;HMGCL;HMGCS2;HSD17B12;ITPA;KYNU;MPC2;MVD;MVK;NDUFA12;NDUFA2;NDUFA4;NDUFA6;NDUFA7;NDUFA8;NDUFA9;NDUFAB1;NDUFB1;NDUFB3;NDUFB4;NDUFB5;NDUFB6;NDUFB7;NDUFB8;NDUFB9;NDUFC2;N…	geneontology_Biological_Process_noRedundant	Liver	Systemic	Control
Biosynthesis of DHA-derived SPMs	-0.658984	-1.82594	0.00233645	0.0200151	12	CYP1A2;CYP2C8;CYP2C9;CYP2E1;EPHX2;GSTM4	pathway_Reactome	Liver	Systemic	Control
Nonsense-Mediated Decay (NMD)	-0.423301	-1.81473	0	0.0200853	86	ETF1;PABPC1;RNPS1;RPL10A;RPL13;RPL14;RPL17;RPL19;RPL21;RPL23;RPL23A;RPL24;RPL27;RPL27A;RPL28;RPL29;RPL3;RPL31;RPL32;RPL35;RPL37A;RPL38;RPL39;RPL4;RPL5;RPL6;RPL8;RPL9;RPLP0;RPLP2;RPS10;RPS11;RPS12;RPS13;RPS14;RPS15;RPS15A;RPS16;RPS17;RPS18;RPS19;RPS2;RPS20;RPS23;RPS24;RPS25;RPS26;RPS27;RPS27L;RPS28;RPS3;RPS3A;RPS4X;RPS5;RPS6;RPS8;RPS9	pathway_Reactome	Liver	Systemic	Control
Nonsense Mediated Decay (NMD) enhanced by the Exon Junction Complex (EJC)	-0.423301	-1.81473	0	0.0200853	86	ETF1;PABPC1;RNPS1;RPL10A;RPL13;RPL14;RPL17;RPL19;RPL21;RPL23;RPL23A;RPL24;RPL27;RPL27A;RPL28;RPL29;RPL3;RPL31;RPL32;RPL35;RPL37A;RPL38;RPL39;RPL4;RPL5;RPL6;RPL8;RPL9;RPLP0;RPLP2;RPS10;RPS11;RPS12;RPS13;RPS14;RPS15;RPS15A;RPS16;RPS17;RPS18;RPS19;RPS2;RPS20;RPS23;RPS24;RPS25;RPS26;RPS27;RPS27L;RPS28;RPS3;RPS3A;RPS4X;RPS5;RPS6;RPS8;RPS9	pathway_Reactome	Liver	Systemic	Control
Arachidonic acid metabolism	-0.550353	-1.81125	0	0.0202144	25	CBR1;CYP2C8;CYP2C9;CYP2E1;CYP4A11;CYP4A22;CYP4F2;CYP4F3;EPHX2;GGT5	pathway_KEGG	Liver	Systemic	Control
Visual phototransduction	-0.506668	-1.81895	0	0.0203106	34	AKR1C3;AKR1C4;APOA1;APOA2;APOC3;APOE;DHRS3;HSD17B6;RDH11;RDH5;SDC1;SDR9C7;TTR	pathway_Reactome	Liver	Systemic	Control
sulfur compound metabolic process	-0.376432	-1.81551	0	0.0204523	187	AASS;ACOT1;ACOT12;ACOT13;ACSM3;ADI1;AGXT;AKR1A1;ALDH5A1;BHMT;BHMT2;BTD;CHST13;CHST4;COMT;CPS1;CTH;DGAT1;ENOPH1;ESD;FXN;GAMT;GCLC;GGT5;GLYAT;GNMT;GPAM;GSTA1;GSTA2;GSTA4;GSTM4;GSTO1;GSTT1;GSTT2;GSTZ1;HACD2;HMGCS2;HSD17B12;IDH1;KYNU;MAT1A;MPC2;MPST;MRI1;MTHFD1;MVK;PARK7;PDK4;PDPR;PHGDH;SLC25A1;SLC35D1;SOD1;SULT1A1;SULT1E1;TECR;TST;TSTD1	geneontology_Biological_Process_noRedundant	Liver	Systemic	Control
vitamin metabolic process	-0.457532	-1.80846	0	0.0205783	55	AKR1A1;ALDH1L1;ALDH1L2;BTD;CBR1;CYB5A;CYP4F11;CYP4F12;CYP4F2;GCLC;GSTO1;HAAO;KMO;KYNU;MTHFD1;PSAT1;RGN;SHMT1;VKORC1L1	geneontology_Biological_Process_noRedundant	Liver	Systemic	Control
response to xenobiotic stimulus	-0.396432	-1.81611	0	0.020603	119	AADAC;ABAT;ACAA1;ACY1;AKR7A2;AKR7A3;ASS1;BPHL;CES2;CMBL;CPS1;CYP1A2;CYP2A6;CYP2C18;CYP2C8;CYP2C9;CYP2E1;CYP3A5;EPHX2;FMO3;GCLC;GLYAT;GSTA4;GSTM4;GSTO1;PCK2;PHGDH;PON3;SOD1;SULT1A1;UGT1A3;UGT1A4;UGT2B11;UGT2B15	geneontology_Biological_Process_noRedundant	Liver	Systemic	Control
Inflammatory bowel disease (IBD)	0.737464	1.84477	0.00178571	0.020818	12	HLA-DQA1;HLA-DRA;HLA-DRB1;HLA-DRB3;HLA-DRB4;SMAD2;STAT1;STAT3;STAT6	pathway_KEGG	Liver	Systemic	COVID-19
drug catabolic process	-0.412183	-1.80538	0	0.0209237	90	AASS;ADH7;ALDH1B1;BDH1;CYP1A2;CYP2A6;CYP2C18;CYP2C8;CYP2C9;CYP2E1;CYP3A5;DAO;FAH;FMO4;GLDC;GSTZ1;HBG1;NNT;PAH;PCBD1;PCK2;PRDX1;PRDX5;PXDN;QDPR;SULT1A1;SULT1E1	geneontology_Biological_Process_noRedundant	Liver	Systemic	Control
organic anion transport	-0.388602	-1.80014	0	0.0214407	126	ABAT;ABCB1;AGXT;AKR1C4;APOA1;APOA2;APOA5;APOC1;APOC3;APOE;AQP9;CA2;CYP4A11;CYP4F2;FABP1;GLTP;KMO;MIF;MPC2;OSBPL5;SFXN5;SLC16A1;SLC16A2;SLC22A7;SLC22A9;SLC25A1;SLC25A11;SLC25A13;SLC25A15;SLC25A18;SLC25A20;SLC25A42;SLC25A5;SLC25A6;SLC27A3;SLC27A5;SLC2A2;SLC33A1;SLC35D1;SLC37A4;SLC9A3R1;SLCO2B1;STARD10	geneontology_Biological_Process_noRedundant	Liver	Systemic	Control
Biosynthesis of specialized proresolving mediators (SPMs)	-0.625696	-1.80046	0	0.0215975	14	CYP1A2;CYP2C8;CYP2C9;CYP2E1;EPHX2;GSTM4	pathway_Reactome	Liver	Systemic	Control
Type I diabetes mellitus	0.755867	1.83875	0.00179856	0.0221655	11	HLA-A;HLA-B;HLA-C;HLA-DQA1;HLA-DQB1;HLA-DRA;HLA-DRB1;HLA-DRB3;HLA-DRB4;HSPD1;PRF1	pathway_KEGG	Liver	Systemic	COVID-19
Staphylococcus aureus infection	0.59568	1.83465	0.00163399	0.0228104	27	C1QA;C1QB;C1QC;CFI;FCGR3A;FGG;HLA-DQA1;HLA-DQB1;HLA-DRA;HLA-DRB1;HLA-DRB3;HLA-DRB4;ITGAM;ITGB2;KRT10;MBL2	pathway_KEGG	Liver	Systemic	COVID-19
endoplasmic reticulum to cytosol transport	-0.668237	-1.78457	0.00702576	0.0242459	12	AUP1;BCAP31;DERL1;NPLOC4;OS9;SEC61B;SYVN1	geneontology_Biological_Process_noRedundant	Liver	Systemic	Control
Focal adhesion	0.47899	1.82862	0.00142045	0.0242917	79	ACTB;ACTG1;ACTN1;AKT2;ARHGAP35;COL1A1;COL1A2;COL2A1;COL4A1;COL4A2;COL6A1;COL6A2;COL6A3;FLNA;FLNC;GRB2;ITGA2B;ITGB5;LAMA4;LAMA5;LAMB2;LAMC1;MAPK10;MAPK8;MYL12A;MYL2;MYL9;MYLK;PARVG;PRKCB;SHC1;THBS1;TLN1;TNC;TNXB;VASP;VAV1;VAV2;VCL;VTN;VWF;ZYX	pathway_KEGG	Liver	Systemic	COVID-19
ECM-receptor interaction	0.558454	1.82419	0.00306748	0.0252935	35	CD36;CD44;CD47;COL1A2;COL2A1;COL4A1;COL4A2;COL6A1;COL6A2;COL6A3;HSPG2;ITGA2B;ITGB5;LAMA4;LAMA5;LAMB2;LAMC1;THBS1;TNC;TNXB;VTN;VWF	pathway_KEGG	Liver	Systemic	COVID-19
Neutrophil degranulation	0.403989	1.82297	0	0.0253098	288	AGA;ALDOA;ALOX5;ANXA2;ARSA;ASAH1;ATP6V0A1;ATP6V1D;AZU1;B2M;BPI;BST2;CAP1;CAPN1;CD44;CD47;CEACAM8;CHI3L1;CPNE1;CPNE3;CREG1;CST3;CTSA;CTSC;CTSD;CTSG;CTSS;CYBA;CYBB;DDX3X;DEFA1;DERA;DNAJC13;DNAJC3;DOCK2;ELANE;FABP5;FCN1;FLG2;FTH1;FTL;FUCA1;FUCA2;GCA;GGH;GLA;GM2A;GMFG;GNS;GSDMD;GSN;HEXB;HK3;HLA-B;HLA-C;HVCN1;IGF2R;IQGAP1;ITGAM;ITGB2;LAMP1;LAMP2;LCN2;LGALS3;LRG1;LTF;LYZ;MAN2B1;MANBA;MAPK14;MMP8;MNDA;M…	pathway_Reactome	Liver	Systemic	COVID-19
NOD-like receptor signaling pathway	0.52096	1.81684	0	0.0269338	47	BRCC3;CASP1;CASP4;CYBA;CYBB;GSDMD;IFI16;IRAK4;MAPK14;MAPK8;MFN2;NAMPT;OAS2;OAS3;RNASEL;STAT1;STAT2;TAB1;VDAC1;VDAC2;VDAC3	pathway_KEGG	Liver	Systemic	COVID-19
Innate Immune System	0.386616	1.81086	0	0.0280646	466	ACTB;ACTG1;AGA;ALDOA;ALOX5;ANXA2;ARPC1B;ARPC2;ARSA;ASAH1;ATP6V0A1;ATP6V0D1;ATP6V1A;ATP6V1B2;ATP6V1C1;ATP6V1D;ATP6V1E1;AZU1;B2M;BPI;BRK1;BST2;C1QA;C1QB;C1QC;C4BPA;C7;C8B;C9;CAP1;CAPN1;CAPZA1;CASP1;CASP10;CASP4;CD44;CD47;CEACAM1;CEACAM8;CFI;CHI3L1;CPN1;CPNE1;CPNE3;CREG1;CRP;CST3;CTSA;CTSC;CTSD;CTSG;CTSL;CTSS;CTSZ;CYBA;CYBB;CYFIP2;DDX3X;DDX58;DEFA1;DERA;DNAJC13;DNAJC3;DOCK2;ELANE;ELMO1;FABP5;FCER1G;…	pathway_Reactome	Liver	Systemic	COVID-19
vacuolar transport	0.498844	1.812	0	0.0281753	56	ANKFY1;AP1G1;AP3B1;AP3D1;AP3M1;ATP6V0D1;CHMP4A;CHMP4B;DTX3L;GAK;HSPA8;IGF2R;LAMP1;LAMP2;M6PR;NEDD4;PIK3R4;RAB12;SCARB2;SNX27;STX8;TGFBRAP1;TMEM50A;TSG101;UBXN6;VIPAS39;VPS13C;VPS16;VPS18;VPS28;VPS33A;VPS36;VPS41;VPS51;VPS52	geneontology_Biological_Process_noRedundant	Liver	Systemic	COVID-19
Alanine, aspartate and glutamate metabolism	-0.552306	-1.76363	0.00813008	0.0289123	24	ABAT;ADSSL1;AGXT;ALDH5A1;ASL;ASS1;CPS1;GPT;GPT2;NIT2	pathway_KEGG	Liver	Systemic	Control
Collagen biosynthesis and modifying enzymes	0.589926	1.80477	0.00157729	0.0291895	26	COL10A1;COL1A2;COL21A1;COL2A1;COL3A1;COL4A1;COL4A2;COL5A1;COL6A1;COL6A2;COL6A3;COL8A1;COLGALT1;P4HA1;PLOD1;PLOD2;PLOD3	pathway_Reactome	Liver	Systemic	COVID-19
sensory organ morphogenesis	0.591621	1.80659	0	0.029206	29	ALDH1A3;COL2A1;COL5A1;COL8A1;EFEMP1;HDAC1;HPN;MAN2A1;MFAP2;MFN2;MYO3A;NIPBL;STAT3;THY1	geneontology_Biological_Process_noRedundant	Liver	Systemic	COVID-19
RA biosynthesis pathway	-0.619206	-1.76045	0.00773196	0.0293944	15	ADH1A;ADH1C;ADH4;AKR1C3;ALDH1A1;ALDH8A1;DHRS3;DHRS4;RDH11;RDH16;RDH5	pathway_Reactome	Liver	Systemic	Control
Fatty acid elongation	-0.609718	-1.75773	0.00968523	0.0298471	14	ACAA2;ACOT1;ECHS1;HACD2;HACD3;HADH;HSD17B12;TECR	pathway_KEGG	Liver	Systemic	Control
sensory system development	0.511446	1.80137	0.00147493	0.029883	51	ALDH1A3;ARHGAP35;COL4A1;COL5A1;COL8A1;CRYAB;EFEMP1;GPD2;HDAC1;ITGAM;LAMB2;MAN2A1;MFAP2;MFN2;MYOM2;NIPBL;STAT3;THY1;VIM	geneontology_Biological_Process_noRedundant	Liver	Systemic	COVID-19
Metabolism of fat-soluble vitamins	-0.547026	-1.74954	0.00840336	0.031665	22	AKR1C3;AKR1C4;APOA1;APOA2;APOC3;APOE;RDH11;SDC1;TTR;VKORC1L1	pathway_Reactome	Liver	Systemic	Control
coenzyme metabolic process	-0.351496	-1.74611	0	0.03234	221	AASS;ACOT1;ACOT12;ACOT13;ACSM3;AKR1A1;ALDH1L1;ALDOB;BHMT;BHMT2;CYB5A;CYP4F11;CYP4F2;DGAT1;ENO1;ENO2;ENO3;ENTPD5;FTCD;GALK1;GAMT;GCK;GCLC;GLYAT;GNMT;GPAM;GPD1;GSTO1;GSTZ1;HAAO;HACD2;HMGCS2;HSD17B12;IDH1;KMO;KYNU;MAT1A;MPC2;MRI1;MTHFD1;NAPRT;NDUFA9;NNT;PDK4;PDPR;PGLS;PKLR;QDPR;RGN;SHMT1;SLC25A1;TECR	geneontology_Biological_Process_noRedundant	Liver	Systemic	Control
Autoimmune thyroid disease	0.755663	1.78893	0.00184162	0.0326859	10	HLA-A;HLA-B;HLA-C;HLA-DQA1;HLA-DQB1;HLA-DRA;HLA-DRB1;HLA-DRB3;HLA-DRB4;PRF1	pathway_KEGG	Liver	Systemic	COVID-19
Allograft rejection	0.755663	1.78893	0.00184162	0.0326859	10	HLA-A;HLA-B;HLA-C;HLA-DQA1;HLA-DQB1;HLA-DRA;HLA-DRB1;HLA-DRB3;HLA-DRB4;PRF1	pathway_KEGG	Liver	Systemic	COVID-19
Graft-versus-host disease	0.755663	1.78893	0.00184162	0.0326859	10	HLA-A;HLA-B;HLA-C;HLA-DQA1;HLA-DQB1;HLA-DRA;HLA-DRB1;HLA-DRB3;HLA-DRB4;PRF1	pathway_KEGG	Liver	Systemic	COVID-19
neutrophil mediated immunity	0.395679	1.78528	0	0.0332417	294	AGA;ALDOA;ALOX5;ANXA2;ANXA3;ARSA;ASAH1;ATP6V0A1;ATP6V1D;AZU1;B2M;BPI;BST2;CAP1;CAPN1;CD44;CD47;CEACAM8;CHI3L1;CPNE1;CPNE3;CREG1;CST3;CTSA;CTSC;CTSD;CTSG;CTSS;CYBA;CYBB;DDX3X;DEFA1;DERA;DNAJC13;DNAJC3;DOCK2;ELANE;FABP5;FCN1;FLG2;FTH1;FTL;FUCA1;FUCA2;GCA;GGH;GLA;GM2A;GMFG;GNS;GSDMD;GSN;HEXB;HK3;HVCN1;IGF2R;IQGAP1;IRAK4;ITGAM;ITGB2;LAMP1;LAMP2;LCN2;LGALS3;LRG1;LTF;LYZ;MAN2B1;MANBA;MAPK14;MMP8;MNDA;M…	geneontology_Biological_Process_noRedundant	Liver	Systemic	COVID-19
Antigen processing and presentation	0.55913	1.78597	0.00165289	0.0334831	33	B2M;CTSL;CTSS;HLA-A;HLA-B;HLA-C;HLA-DQA1;HLA-DQB1;HLA-DRA;HLA-DRB1;HLA-DRB3;HLA-DRB4;HSPA1L;HSPA2;HSPA5;IFI30;PSME3;TAP1;TAP2;TAPBP	pathway_KEGG	Liver	Systemic	COVID-19
leukocyte migration	0.440978	1.79083	0	0.033518	112	ADA;AIF1;ANXA1;ARHGEF5;AZU1;CCL19;CD44;CD47;CEACAM8;CORO1A;DEFA1;DOCK8;ELANE;GLG1;GRB2;IGLL1;IL16;IRAK4;ITGA2B;ITGAM;ITGB2;JCHAIN;L1CAM;LBP;LGALS3;LGALS9;LYN;MAPK14;MYH9;MYO1G;PRTN3;S100A12;S100A8;S100A9;SLC12A2;SLC3A2;THBS1;THY1;VAV1	geneontology_Biological_Process_noRedundant	Liver	Systemic	COVID-19
Toll-like Receptor Cascades	0.499034	1.78015	0.00592593	0.0335447	54	BPI;CD36;CTSL;CTSS;DNM2;FGA;FGB;FGG;IRAK4;ITGAM;ITGB2;LBP;MAP2K3;MAPK10;MAPK14;MAPK8;NFKB2;PIK3R4;PPP2R1B;PPP2R5D;RIPK1;RPS6KA3;S100A1;S100A12;S100A8;S100A9;S100B;SAA1;TAB1;TMED7-TICAM2;UBC	pathway_Reactome	Liver	Systemic	COVID-19
Signaling by Receptor Tyrosine Kinases	0.426112	1.77861	0	0.0337106	149	ABI1;ACTB;ACTG1;AKT2;ARHGEF7;ATP6V0A1;ATP6V0D1;ATP6V1A;ATP6V1B2;ATP6V1C1;ATP6V1D;ATP6V1E1;BRK1;COL1A1;COL1A2;COL2A1;COL3A1;COL4A1;COL4A2;COL5A1;COL6A1;COL6A2;COL6A3;CSK;CYBA;CYBB;CYFIP2;DNM2;ELMO1;EPS15;FES;GFAP;GRB2;HNRNPA1;HNRNPF;HNRNPH1;HPN;INSR;IRS2;LAMA4;LAMA5;LAMB1;LAMB2;LAMC1;LYN;MAPK14;NCF2;NCF4;NCK1;NCSTN;NEDD4;PIK3R4;POLR2C;POLR2I;PPP2R1B;PPP2R5D;PRKCB;PTPN1;PTPN6;RIT1;RPS6KA3;S100B;SHC…	pathway_Reactome	Liver	Systemic	COVID-19
Collagen degradation	0.597469	1.7802	0.00169205	0.0340454	24	COL10A1;COL1A2;COL2A1;COL3A1;COL4A1;COL4A2;COL5A1;COL6A1;COL6A2;COL6A3;COL8A1;CTSD;CTSL;ELANE;MMP8	pathway_Reactome	Liver	Systemic	COVID-19
regulation of hemopoiesis	0.487947	1.7815	0	0.0340539	66	ADA;ANXA1;AP3B1;AP3D1;APCS;B2M;C1QC;CCL19;CDC73;CEACAM1;EIF2AK2;FES;GABPA;HCLS1;HDAC1;ISG15;ITGA2B;LGALS3;LGALS9;LTF;LYN;MAPK14;MYL9;PCID2;PRKCB;PTPN6;PTPRC;PURB;RBBP5;STAT1;STAT3;THBS1;VNN1	geneontology_Biological_Process_noRedundant	Liver	Systemic	COVID-19
Other glycan degradation	0.698088	1.77372	0.00679117	0.0349127	12	AGA;FUCA1;FUCA2;GBA;HEXA;HEXB;MAN2B1;MANBA;NEU1	pathway_KEGG	Liver	Systemic	COVID-19
leukocyte activation involved in inflammatory response	0.749142	1.77523	0.00176367	0.0349331	10	AIF1;AZU1;ITGAM;ITGB2;MMP8;NAMPT;SNCA	geneontology_Biological_Process_noRedundant	Liver	Systemic	COVID-19
collagen metabolic process	0.557058	1.77167	0.00160772	0.0353869	33	COL5A1;CST3;CTSD;CTSL;CTSS;ENG;MFAP4;MMP8;MRC2;PEPD;PLOD1;PLOD2;PLOD3;PRTN3;RCN3;TNXB;VIM;VIPAS39	geneontology_Biological_Process_noRedundant	Liver	Systemic	COVID-19
[truncated: 1,623 more rows]
